# Supplementary material for: The developmental expression dynamics of Drosophila melanogaster transcription factors
Source: Genome Biol. 2010 Apr 12;11(4):R40. doi: 10.1186/gb-2010-11-4-r40 (PMC2884543; doi:10.1186/gb-2010-11-4-r40)
Supplement: Additional file 2 — Mini-website: raw data and intermediate results. A self-contained website to browse and retrieve all primary data used in this study, as well as intermediate results such as clustering results. [file gb-2010-11-4-r40-S2.ZIP]

Archive with 166 entries (162 files):
- index.html
- raw data/
- raw data/.DS_Store
- raw data/adult_TFs_present_call_discr.txt
- raw data/adult_TFs_present_call_discr.xml
- raw data/adult_TFs_updown_discr.txt
- raw data/adult_TFs_updown_discr.xml
- raw data/BDGP_TF_expr.txt
- raw data/BDGP_TF_when.txt
- raw data/BDGP_TF_when.xml
- raw data/Hooper_time_course.txt
- raw data/Manak_time_course.txt
- raw data/Manak_transfrag_raw.txt
- raw data/Pilot_0-30min_Affymetrix_call.txt
- raw data/possible_interactions.txt
- raw data/possible_interactions.xml
- raw data/slim_term.csv
- raw data/table1/
- raw data/table1/1_Mat.txt
- raw data/table1/1_PoleCell.txt
- raw data/table1/2_Amnio.txt
- raw data/table1/2_AntEnd.txt
- raw data/table1/2_DorsEct.txt
- raw data/table1/2_EctAISN.txt
- raw data/table1/2_FoGut.txt
- raw data/table1/2_gap.txt
- raw data/table1/2_HiGut.txt
- raw data/table1/2_Mat.txt
- raw data/table1/2_Meso.txt
- raw data/table1/2_Midline.txt
- raw data/table1/2_Phar.txt
- raw data/table1/2_PoleCell.txt
- raw data/table1/2_PostEnd.txt
- raw data/table1/2_ProcephEct.txt
- raw data/table1/2_Segmental.txt
- raw data/table1/2_Ubiq.txt
- raw data/table1/2_VentEct.txt
- raw data/table1/2_VisualPr.txt
- raw data/table1/2_Yolk.txt
- raw data/table1/3_Amnio.txt
- raw data/table1/3_AntEnd.txt
- raw data/table1/3_Clypeo.txt
- raw data/table1/3_DorsEct.txt
- raw data/table1/3_FoGut.txt
- raw data/table1/3_gap.txt
- raw data/table1/3_HeadMeso.txt
- raw data/table1/3_HiGut.txt
- raw data/table1/3_Midline.txt
- raw data/table1/3_Phar.txt
- raw data/table1/3_PoleCell.txt
- raw data/table1/3_PostEnd.txt
- raw data/table1/3_ProcephEct.txt
- raw data/table1/3_Segmental.txt
- raw data/table1/3_TrunkMeso.txt
- raw data/table1/3_Ubiq.txt
- raw data/table1/3_VentCord.txt
- raw data/table1/3_VentEct.txt
- raw data/table1/3_VisualPr.txt
- raw data/table1/3_Yolk.txt
- raw data/table1/4_Amnio.txt
- raw data/table1/4_AntEnd.txt
- raw data/table1/4_CentBrain.txt
- raw data/table1/4_Clypeo.txt
- raw data/table1/4_DorsEct.txt
- raw data/table1/4_FoGut.txt
- raw data/table1/4_GermCell.txt
- raw data/table1/4_HeadMeso.txt
- raw data/table1/4_HiGut.txt
- raw data/table1/4_Midline.txt
- raw data/table1/4_Phar.txt
- raw data/table1/4_Plasmat.txt
- raw data/table1/4_PostEnd.txt
- raw data/table1/4_ProcephEct.txt
- raw data/table1/4_Segmental.txt
- raw data/table1/4_TrunkMeso.txt
- raw data/table1/4_Ubiq.txt
- raw data/table1/4_VentCord.txt
- raw data/table1/4_VentEct.txt
- raw data/table1/4_Yolk.txt
- raw data/table1/5_Amnio.txt
- raw data/table1/5_AnalPad.txt
- raw data/table1/5_AntMidGut.txt
- raw data/table1/5_atrium.txt
- raw data/table1/5_CardMeso.txt
- raw data/table1/5_CentBrain.txt
- raw data/table1/5_Clypeo.txt
- raw data/table1/5_Crystal.txt
- raw data/table1/5_DorsEctEpi.txt
- raw data/table1/5_FB.txt
- raw data/table1/5_FoGut.txt
- raw data/table1/5_Garland.txt
- raw data/table1/5_GermCell.txt
- raw data/table1/5_HeadEpi.txt
- raw data/table1/5_HeadMeso.txt
- raw data/table1/5_HeadSomMusc.txt
- raw data/table1/5_HeadViscMusc.txt
- raw data/table1/5_HiGut.txt
- raw data/table1/5_MalTub.txt
- raw data/table1/5_Midline.txt
- raw data/table1/5_OpLobe.txt
- raw data/table1/5_Phar.txt
- raw data/table1/5_Plasmat.txt
- raw data/table1/5_PNS_Chemo.txt
- raw data/table1/5_PNS_Mechano.txt
- raw data/table1/5_PostMidGut.txt
- raw data/table1/5_PostSpir.txt
- raw data/table1/5_Proceph.txt
- raw data/table1/5_SalGl.txt
- raw data/table1/5_SNS.txt
- raw data/table1/5_Trach.txt
- raw data/table1/5_TrunkMeso.txt
- raw data/table1/5_TrunkSomMusc.txt
- raw data/table1/5_TrunkViscMusc.txt
- raw data/table1/5_Ubiq.txt
- raw data/table1/5_VentCord.txt
- raw data/table1/5_VentEctEpi.txt
- raw data/table1/5_Yolk.txt
- raw data/table1/6_13-16.RingGland.txt
- raw data/table1/6_AdultImagPr.txt
- raw data/table1/6_Amnio.txt
- raw data/table1/6_AnalPad.txt
- raw data/table1/6_Atrium.txt
- raw data/table1/6_CardioVasc.txt
- raw data/table1/6_CentBrain.txt
- raw data/table1/6_Clypeo.txt
- raw data/table1/6_Crystal.txt
- raw data/table1/6_DorsEctEpi.txt
- raw data/table1/6_FB.txt
- raw data/table1/6_FoGut.txt
- raw data/table1/6_Garland.txt
- raw data/table1/6_GermCell.txt
- raw data/table1/6_Gonad.txt
- raw data/table1/6_HeadEpi.txt
- raw data/table1/6_HeadSomMusc.txt
- raw data/table1/6_HeadViscMusc.txt
- raw data/table1/6_HiGut.txt
- raw data/table1/6_MalTub.txt
- raw data/table1/6_MidGut.txt
- raw data/table1/6_Midline.txt
- raw data/table1/6_Oenocyte.txt
- raw data/table1/6_OpLobe.txt
- raw data/table1/6_Phar.txt
- raw data/table1/6_Plasmat.txt
- raw data/table1/6_PNS_Chemo.txt
- raw data/table1/6_PNS_mechano.txt
- raw data/table1/6_PostSpir.txt
- raw data/table1/6_SalGl.txt
- raw data/table1/6_SNS.txt
- raw data/table1/6_Trach.txt
- raw data/table1/6_TrunkSomMusc.txt
- raw data/table1/6_TrunkViscMusc.txt
- raw data/table1/6_Ubiq.txt
- raw data/table1/6_VentCord.txt
- raw data/table1/6_VentEctEpi.txt
- raw data/table1/6_Yolk.txt
- raw data/term-to-term.csv
- raw data/terms.csv
- raw data/TFs from Table1.html
- raw data/TF_domain_assignments.csv
- raw data/TF_list.csv
- raw data/TF_w_transcripts.csv
- __MACOSX/
- __MACOSX/raw data/
- __MACOSX/raw data/._.DS_Store
- __MACOSX/raw data/._Manak_transfrag_raw.txt
- __MACOSX/raw data/._Pilot_0-30min_Affymetrix_call.txt
