# Supplementary material for: The developmental expression dynamics of Drosophila melanogaster transcription factors
Source: Genome Biol. 2010 Apr 12;11(4):R40. doi: 10.1186/gb-2010-11-4-r40 (PMC2884543; doi:10.1186/gb-2010-11-4-r40)
Supplement: Additional file 2 — Mini-website: raw data and intermediate results. A self-contained website to browse and retrieve all primary data used in this study, as well as intermediate results such as clustering results. [file gb-2010-11-4-r40-S2.ZIP › raw data/adult_TFs_present_call_discr.xml]

<?xml version="1.0" encoding="UTF-8"?>
<SupplementaryInformation version="1.6.0">
  <DisplayProperties>
    <ExpressionImageProperties>
      <ViewProperty title="GeneWidth" value="20"/>
      <ViewProperty title="GeneHeight" value="1"/>
      <ViewProperty title="GenesPerPage" value="651"/>
      <ViewProperty title="UpperLimit" value="1.0"/>
      <ViewProperty title="LowerLimit" value="-1.0"/>
      <ViewProperty title="ShowCellBorders" value="no"/>
      <ViewProperty title="ViewGeneNames" value="yes"/>
      <ViewProperty title="FlipColors" value="no"/>
      <ViewProperty title="GroupColorPainting" value="yes"/>
      <ViewProperty title="GradientPainting" value="no"/>
      <ViewProperty title="AntiAliasing" value="yes"/>
      <ViewProperty title="AntiAliasingText" value="yes"/>
      <ViewProperty title="GradientType" value="2"/>
      <ViewProperty BlueColor="0" GreenColor="0" RedColor="0" title="PositiveColor"/>
      <ViewProperty BlueColor="255" GreenColor="255" RedColor="255" title="PositiveZeroColor"/>
      <ViewProperty BlueColor="0" GreenColor="0" RedColor="0" title="NegativeZeroColor"/>
      <ViewProperty BlueColor="0" GreenColor="255" RedColor="0" title="NegativeColor"/>
      <ViewProperty BlueColor="0" GreenColor="0" RedColor="0" title="BorderColor"/>
      <ViewProperty BlueColor="255" GreenColor="255" RedColor="255" title="PanelBackgroundColor"/>
      <ViewProperty BlueColor="0" GreenColor="0" RedColor="0" title="PanelBorderColor"/>
      <ViewProperty BlueColor="0" GreenColor="0" RedColor="0" title="PanelFontColor"/>
      <ViewProperty BlueColor="128" GreenColor="0" RedColor="0" title="PanelHeadlineColor"/>
      <ViewProperty BlueColor="255" GreenColor="0" RedColor="255" title="MeanColor"/>
      <ViewProperty BlueColor="128" GreenColor="0" RedColor="0" title="ErrorBarColor"/>
      <ViewProperty BlueColor="128" GreenColor="0" RedColor="0" title="SOMLineColor"/>
      <ViewProperty title="LineTransparency" value="128"/>
      <ViewProperty title="ColorSchema" value="0"/>
    </ExpressionImageProperties>
  </DisplayProperties>
  <Sorting SelectedGene="-1" SortSampleIndex="-1" type="0"/>
  <GroupSets>
    <GeneGroupSet title="Standard"/>
  </GroupSets>
  <ClusteringResults>
    <HCL title="Tree (Complete Linkage)">
      <DistanceFunction>4</DistanceFunction>
      <AbsoluteDistance>false</AbsoluteDistance>
      <CalculationTime>3641</CalculationTime>
      <Child1ArrayGenes>-1	-1	-1	-1	-1	-1	-1	-1	-1	-1	-1	-1	-1	-1	-1	-1	-1	-1	-1	-1	-1	-1	-1	-1	-1	-1	-1	-1	-1	-1	-1	-1	-1	-1	-1	-1	-1	-1	-1	-1	-1	-1	-1	-1	-1	-1	-1	-1	-1	-1	-1	-1	-1	-1	-1	-1	-1	-1	-1	-1	-1	-1	-1	-1	-1	-1	-1	-1	-1	-1	-1	-1	-1	-1	-1	-1	-1	-1	-1	-1	-1	-1	-1	-1	-1	-1	-1	-1	-1	-1	-1	-1	-1	-1	-1	-1	-1	-1	-1	-1	-1	-1	-1	-1	-1	-1	-1	-1	-1	-1	-1	-1	-1	-1	-1	-1	-1	-1	-1	-1	-1	-1	-1	-1	-1	-1	-1	-1	-1	-1	-1	-1	-1	-1	-1	-1	-1	-1	-1	-1	-1	-1	-1	-1	-1	-1	-1	-1	-1	-1	-1	-1	-1	-1	-1	-1	-1	-1	-1	-1	-1	-1	-1	-1	-1	-1	-1	-1	-1	-1	-1	-1	-1	-1	-1	-1	-1	-1	-1	-1	-1	-1	-1	-1	-1	-1	-1	-1	-1	-1	-1	-1	-1	-1	-1	-1	-1	-1	-1	-1	-1	-1	-1	-1	-1	-1	-1	-1	-1	-1	-1	-1	-1	-1	-1	-1	-1	-1	-1	-1	-1	-1	-1	-1	-1	-1	-1	-1	-1	-1	-1	-1	-1	-1	-1	-1	-1	-1	-1	-1	-1	-1	-1	-1	-1	-1	-1	-1	-1	-1	-1	-1	-1	-1	-1	-1	-1	-1	-1	-1	-1	-1	-1	-1	-1	-1	-1	-1	-1	-1	-1	-1	-1	-1	-1	-1	-1	-1	-1	-1	-1	-1	-1	-1	-1	-1	-1	-1	-1	-1	-1	-1	-1	-1	-1	-1	-1	-1	-1	-1	-1	-1	-1	-1	-1	-1	-1	-1	-1	-1	-1	-1	-1	-1	-1	-1	-1	-1	-1	-1	-1	-1	-1	-1	-1	-1	-1	-1	-1	-1	-1	-1	-1	-1	-1	-1	-1	-1	-1	-1	-1	-1	-1	-1	-1	-1	-1	-1	-1	-1	-1	-1	-1	-1	-1	-1	-1	-1	-1	-1	-1	-1	-1	-1	-1	-1	-1	-1	-1	-1	-1	-1	-1	-1	-1	-1	-1	-1	-1	-1	-1	-1	-1	-1	-1	-1	-1	-1	-1	-1	-1	-1	-1	-1	-1	-1	-1	-1	-1	-1	-1	-1	-1	-1	-1	-1	-1	-1	-1	-1	-1	-1	-1	-1	-1	-1	-1	-1	-1	-1	-1	-1	-1	-1	-1	-1	-1	-1	-1	-1	-1	-1	-1	-1	-1	-1	-1	-1	-1	-1	-1	-1	-1	-1	-1	-1	-1	-1	-1	-1	-1	-1	-1	-1	-1	-1	-1	-1	-1	-1	-1	-1	-1	-1	-1	-1	-1	-1	-1	-1	-1	-1	-1	-1	-1	-1	-1	-1	-1	-1	-1	-1	-1	-1	-1	-1	-1	-1	-1	-1	-1	-1	-1	-1	-1	-1	-1	-1	-1	-1	-1	-1	-1	-1	-1	-1	-1	-1	-1	-1	-1	-1	-1	-1	-1	-1	-1	-1	-1	-1	-1	-1	-1	-1	-1	-1	-1	-1	-1	-1	-1	-1	-1	-1	-1	-1	-1	-1	-1	-1	-1	-1	-1	-1	-1	-1	-1	-1	-1	-1	-1	-1	-1	-1	-1	-1	-1	-1	-1	-1	-1	-1	-1	-1	-1	-1	-1	-1	-1	-1	-1	-1	-1	-1	-1	-1	-1	-1	-1	-1	-1	-1	-1	-1	-1	-1	-1	-1	-1	-1	-1	-1	-1	-1	-1	-1	-1	-1	-1	-1	-1	-1	-1	-1	-1	-1	-1	-1	-1	-1	-1	-1	-1	-1	-1	-1	-1	-1	-1	-1	-1	-1	-1	-1	-1	-1	-1	-1	-1	-1	-1	-1	-1	-1	-1	-1	-1	-1	-1	-1	-1	-1	-1	-1	-1	-1	-1	-1	-1	-1	-1	4	5	6	8	11	12	13	14	17	18	19	21	24	25	31	32	35	40	41	43	44	45	46	47	48	50	51	59	61	62	64	68	70	74	78	79	80	81	82	83	86	87	88	91	92	95	96	97	99	100	103	107	109	111	112	113	116	119	120	121	122	123	125	126	127	128	130	131	133	136	137	138	139	140	143	144	148	149	150	151	154	155	156	157	158	160	161	162	163	164	169	172	173	174	175	177	184	185	186	188	190	191	192	196	199	203	207	208	209	210	212	213	214	215	217	219	220	221	222	223	224	225	228	231	233	237	238	239	243	245	246	248	249	251	252	253	254	257	259	236	261	262	266	267	271	272	273	274	275	276	278	279	280	281	282	283	284	287	288	290	291	292	295	296	298	299	300	302	303	305	307	308	309	310	311	312	313	316	319	320	321	322	323	324	325	330	331	332	334	335	336	337	339	340	343	344	345	347	348	350	352	353	354	356	358	359	360	361	362	363	364	368	369	372	374	375	379	381	384	386	387	389	390	391	392	393	394	397	400	401	402	403	404	405	406	407	408	409	410	411	412	414	415	416	417	418	419	420	421	422	423	424	425	426	427	428	429	430	432	433	434	435	436	438	439	440	441	442	448	449	450	453	456	457	459	460	461	462	463	464	465	467	469	471	472	473	474	475	476	477	479	481	482	483	484	486	489	491	492	493	494	495	496	497	498	790	501	503	504	507	509	510	512	516	517	518	519	520	521	522	523	524	526	527	531	532	533	535	537	538	539	541	542	543	545	547	548	549	550	551	552	553	554	556	557	558	559	561	562	563	565	568	569	571	572	573	574	576	577	578	579	580	581	582	583	584	585	586	588	589	590	591	592	593	594	595	596	597	598	599	600	601	603	604	605	606	607	608	609	611	612	613	587	616	617	618	619	621	622	623	624	625	626	627	628	629	630	636	637	638	639	641	642	643	644	645	646	647	648	649	69	89	147	167	180	197	200	204	205	230	242	247	784	796	808	294	301	828	318	829	834	328	329	338	341	854	371	377	383	385	395	886	901	911	444	446	458	468	470	939	480	488	954	499	53	505	965	969	528	534	991	555	994	564	1003	575	1009	1017	1022	1027	610	265	1045	1046	1060	640	1063	1064	1065	1066	1070	178	194	1080	1083	57	293	297	304	317	833	1091	351	357	373	250	398	399	885	910	447	454	929	490	1117	525	973	976	536	540	983	985	546	1123	566	570	1015	1024	602	1115	615	1133	1047	620	1048	1055	632	633	634	1058	1068	650	1079	234	1084	1090	1100	1101	1102	1105	466	1111	1112	1113	502	515	1119	529	1172	1121	1122	1156	1124	1175	1125	1127	1128	1134	1183	1054	631	1189	1190	1135	1136	1137	1139	1140	1141	1192	382	1200	1106	1162	1109	1116	1168	1173	1177	1129	1131	1146	1185	1220	1187	1231	1223	1224	1226	1138	1227	1228	1191	1229	1233	1201	485	1208	1237	1210	567	1239	1217	1241	1184	1251	1253	1230	1263	1218	1219	1243	1247	1248	1249	1266	1267	1257	1212	1182	1271	1221	1279	1250	1277	1254	1270	1272	1273	1284	1285	1291	1286	1268	1282	1292	1293	1283	1294	1297	-1</Child1ArrayGenes>
      <Child2ArrayGenes>-1	-1	-1	-1	-1	-1	-1	-1	-1	-1	-1	-1	-1	-1	-1	-1	-1	-1	-1	-1	-1	-1	-1	-1	-1	-1	-1	-1	-1	-1	-1	-1	-1	-1	-1	-1	-1	-1	-1	-1	-1	-1	-1	-1	-1	-1	-1	-1	-1	-1	-1	-1	-1	-1	-1	-1	-1	-1	-1	-1	-1	-1	-1	-1	-1	-1	-1	-1	-1	-1	-1	-1	-1	-1	-1	-1	-1	-1	-1	-1	-1	-1	-1	-1	-1	-1	-1	-1	-1	-1	-1	-1	-1	-1	-1	-1	-1	-1	-1	-1	-1	-1	-1	-1	-1	-1	-1	-1	-1	-1	-1	-1	-1	-1	-1	-1	-1	-1	-1	-1	-1	-1	-1	-1	-1	-1	-1	-1	-1	-1	-1	-1	-1	-1	-1	-1	-1	-1	-1	-1	-1	-1	-1	-1	-1	-1	-1	-1	-1	-1	-1	-1	-1	-1	-1	-1	-1	-1	-1	-1	-1	-1	-1	-1	-1	-1	-1	-1	-1	-1	-1	-1	-1	-1	-1	-1	-1	-1	-1	-1	-1	-1	-1	-1	-1	-1	-1	-1	-1	-1	-1	-1	-1	-1	-1	-1	-1	-1	-1	-1	-1	-1	-1	-1	-1	-1	-1	-1	-1	-1	-1	-1	-1	-1	-1	-1	-1	-1	-1	-1	-1	-1	-1	-1	-1	-1	-1	-1	-1	-1	-1	-1	-1	-1	-1	-1	-1	-1	-1	-1	-1	-1	-1	-1	-1	-1	-1	-1	-1	-1	-1	-1	-1	-1	-1	-1	-1	-1	-1	-1	-1	-1	-1	-1	-1	-1	-1	-1	-1	-1	-1	-1	-1	-1	-1	-1	-1	-1	-1	-1	-1	-1	-1	-1	-1	-1	-1	-1	-1	-1	-1	-1	-1	-1	-1	-1	-1	-1	-1	-1	-1	-1	-1	-1	-1	-1	-1	-1	-1	-1	-1	-1	-1	-1	-1	-1	-1	-1	-1	-1	-1	-1	-1	-1	-1	-1	-1	-1	-1	-1	-1	-1	-1	-1	-1	-1	-1	-1	-1	-1	-1	-1	-1	-1	-1	-1	-1	-1	-1	-1	-1	-1	-1	-1	-1	-1	-1	-1	-1	-1	-1	-1	-1	-1	-1	-1	-1	-1	-1	-1	-1	-1	-1	-1	-1	-1	-1	-1	-1	-1	-1	-1	-1	-1	-1	-1	-1	-1	-1	-1	-1	-1	-1	-1	-1	-1	-1	-1	-1	-1	-1	-1	-1	-1	-1	-1	-1	-1	-1	-1	-1	-1	-1	-1	-1	-1	-1	-1	-1	-1	-1	-1	-1	-1	-1	-1	-1	-1	-1	-1	-1	-1	-1	-1	-1	-1	-1	-1	-1	-1	-1	-1	-1	-1	-1	-1	-1	-1	-1	-1	-1	-1	-1	-1	-1	-1	-1	-1	-1	-1	-1	-1	-1	-1	-1	-1	-1	-1	-1	-1	-1	-1	-1	-1	-1	-1	-1	-1	-1	-1	-1	-1	-1	-1	-1	-1	-1	-1	-1	-1	-1	-1	-1	-1	-1	-1	-1	-1	-1	-1	-1	-1	-1	-1	-1	-1	-1	-1	-1	-1	-1	-1	-1	-1	-1	-1	-1	-1	-1	-1	-1	-1	-1	-1	-1	-1	-1	-1	-1	-1	-1	-1	-1	-1	-1	-1	-1	-1	-1	-1	-1	-1	-1	-1	-1	-1	-1	-1	-1	-1	-1	-1	-1	-1	-1	-1	-1	-1	-1	-1	-1	-1	-1	-1	-1	-1	-1	-1	-1	-1	-1	-1	-1	-1	-1	-1	-1	-1	-1	-1	-1	-1	-1	-1	-1	-1	-1	-1	-1	-1	-1	-1	-1	-1	-1	-1	-1	-1	-1	-1	-1	-1	-1	-1	-1	-1	-1	-1	-1	-1	-1	-1	-1	-1	-1	-1	-1	-1	-1	-1	-1	-1	-1	-1	-1	-1	-1	-1	-1	-1	-1	-1	-1	-1	-1	-1	-1	-1	-1	-1	-1	-1	-1	-1	-1	-1	-1	-1	-1	-1	-1	3	651	652	653	654	655	656	657	15	658	660	0	661	663	664	665	666	667	668	659	669	662	671	673	674	42	675	677	678	679	670	680	682	681	683	685	686	687	688	689	690	691	692	693	694	695	696	697	28	698	77	700	702	703	704	672	705	93	707	709	710	684	708	711	714	715	716	85	717	1	718	706	719	723	54	724	102	726	728	729	730	731	49	732	114	734	722	725	736	739	740	10	741	743	105	712	744	745	747	737	749	751	752	753	721	754	755	183	756	733	759	761	762	748	179	763	766	767	768	769	770	742	771	773	774	775	760	776	778	779	780	781	765	241	782	141	777	785	788	260	789	676	791	793	794	124	795	20	797	758	104	799	134	229	802	805	806	206	807	809	810	811	812	813	2	804	814	152	817	819	798	792	820	823	824	825	826	37	815	135	746	314	67	23	827	822	835	327	837	839	800	840	842	843	844	342	845	846	847	849	757	146	850	816	841	853	129	856	831	858	860	861	367	862	864	865	198	851	855	866	870	764	871	873	874	875	876	877	878	879	880	881	882	883	713	115	333	872	884	889	869	750	890	783	893	895	896	897	898	899	270	900	892	902	891	904	887	165	906	431	255	863	909	868	913	912	908	915	918	919	920	903	921	727	923	925	926	927	75	928	930	931	932	888	836	55	787	933	830	938	852	940	942	943	944	945	946	914	947	922	949	951	952	701	818	500	937	953	958	959	960	961	962	963	955	964	907	948	514	966	153	970	451	968	972	801	905	90	975	979	974	980	936	982	924	984	981	832	986	989	65	990	992	935	993	995	996	957	997	934	999	977	978	1001	1004	1005	1006	1007	821	1008	1010	917	1011	1013	699	1014	867	1002	1016	1019	1018	772	1020	950	1023	1025	894	1026	1028	1029	1030	94	1031	1033	1034	1035	1036	988	1021	1037	1040	1041	614	1000	859	720	1039	1038	1042	1049	1050	1051	1052	34	176	1053	1056	1032	1057	987	1059	1061	916	349	1044	998	1062	971	1067	1069	63	9	84	142	101	159	132	66	201	71	26	244	181	258	36	216	735	76	738	193	117	268	56	786	39	285	256	365	22	346	145	202	38	170	29	232	326	370	306	452	171	455	187	52	956	30	848	378	487	289	413	366	857	478	58	445	967	235	226	530	508	1043	838	1012	106	544	27	803	376	941	380	1071	16	73	1075	286	182	240	1144	269	263	264	72	98	1151	388	396	1076	7	1095	1148	195	315	211	1104	168	1074	118	218	1110	1092	1096	1097	1094	1163	1154	1157	1158	506	1132	355	1077	33	277	1108	1130	60	1164	1142	1114	1072	166	1073	189	108	1089	1081	1099	1147	1085	1093	1160	1155	110	1087	1161	1196	437	1197	1205	1088	560	1159	1143	1107	1176	1150	511	1126	1103	227	1169	1181	1167	1120	1171	1082	1170	1186	1118	443	1145	1153	1149	1086	1193	1098	1236	1166	1152	1195	1180	1203	1165	1240	635	1211	1244	1214	1213	1178	1174	1216	1252	1199	1078	1198	1194	1204	1202	1260	1215	1207	1179	1209	1225	1232	1235	1255	1238	1262	513	1222	1259	1188	1245	1206	1256	1242	1269	1234	1264	1246	1280	1275	1265	1258	1278	1261	1274	1276	1281	1289	1287	1288	1290	1295	1296	1298	1299	-1</Child2ArrayGenes>
      <NodeOrderArrayGenes>651	652	653	654	655	656	657	658	659	660	661	662	663	664	665	666	667	668	669	670	671	672	673	674	675	676	677	678	679	680	681	682	683	684	685	686	687	688	689	690	691	692	693	694	695	696	697	698	699	700	701	702	703	704	705	706	707	708	709	710	711	712	713	714	715	716	717	718	719	720	721	722	723	724	725	726	727	728	729	730	731	732	733	734	735	736	737	738	739	740	741	742	743	744	745	746	747	748	749	750	751	752	753	754	755	756	757	758	759	760	761	762	763	764	765	766	767	768	769	770	771	772	773	774	775	776	777	778	779	780	781	782	783	784	785	786	787	788	789	790	791	792	793	794	795	796	797	798	799	800	801	802	803	804	805	806	807	808	809	810	811	812	813	814	815	816	817	818	819	820	821	822	823	824	825	826	827	828	829	830	831	832	833	834	835	836	837	838	839	840	841	842	843	844	845	846	847	848	849	850	851	852	853	854	855	856	857	858	859	860	861	862	863	864	865	866	867	868	869	870	871	872	873	874	875	876	877	878	879	880	881	882	883	884	885	886	887	888	889	890	891	892	893	894	895	896	897	898	899	900	901	902	903	904	905	906	907	908	909	910	911	912	913	914	915	916	917	918	919	920	921	922	923	924	925	926	927	928	929	930	931	932	933	934	935	936	937	938	939	940	941	942	943	944	945	946	947	948	949	950	951	952	953	954	955	956	957	958	959	960	961	962	963	964	965	966	967	968	969	970	971	972	973	974	975	976	977	978	979	980	981	982	983	984	985	986	987	988	989	990	991	992	993	994	995	996	997	998	999	1000	1001	1002	1003	1004	1005	1006	1007	1008	1009	1010	1011	1012	1013	1014	1015	1016	1017	1018	1019	1020	1021	1022	1023	1024	1025	1026	1027	1028	1029	1030	1031	1032	1033	1034	1035	1036	1037	1038	1039	1040	1041	1042	1043	1044	1045	1046	1047	1048	1049	1050	1051	1052	1053	1054	1055	1056	1057	1058	1059	1060	1061	1062	1063	1064	1065	1066	1067	1068	1069	1070	1071	1072	1073	1074	1075	1076	1077	1078	1079	1080	1081	1082	1083	1084	1085	1086	1087	1088	1089	1090	1091	1092	1093	1094	1095	1096	1097	1098	1099	1100	1101	1102	1103	1104	1105	1106	1107	1108	1109	1110	1111	1112	1113	1114	1115	1116	1117	1118	1119	1120	1121	1122	1123	1124	1125	1126	1127	1128	1129	1130	1131	1132	1133	1134	1135	1136	1137	1138	1139	1140	1141	1142	1143	1144	1145	1146	1147	1148	1149	1150	1151	1152	1153	1154	1155	1156	1157	1158	1159	1160	1161	1162	1163	1164	1165	1166	1167	1168	1169	1170	1171	1172	1173	1174	1175	1176	1177	1178	1179	1180	1181	1182	1183	1184	1185	1186	1187	1188	1189	1190	1191	1192	1193	1194	1195	1196	1197	1198	1199	1200	1201	1202	1203	1204	1205	1206	1207	1208	1209	1210	1211	1212	1213	1214	1215	1216	1217	1218	1219	1220	1221	1222	1223	1224	1225	1226	1227	1228	1229	1230	1231	1232	1233	1234	1235	1236	1237	1238	1239	1240	1241	1242	1243	1244	1245	1246	1247	1248	1249	1250	1251	1252	1253	1254	1255	1256	1257	1258	1259	1260	1261	1262	1263	1264	1265	1266	1267	1268	1269	1270	1271	1272	1273	1274	1275	1276	1277	1278	1279	1280	1281	1282	1283	1284	1285	1286	1287	1288	1289	1290	1291	1292	1293	1294	1295	1296	1297	1298	1299	1300	-1</NodeOrderArrayGenes>
      <HeightsArrayGenes>0.0	0.0	0.0	0.0	0.0	0.0	0.0	0.0	0.0	0.0	0.0	0.0	0.0	0.0	0.0	0.0	0.0	0.0	0.0	0.0	0.0	0.0	0.0	0.0	0.0	0.0	0.0	0.0	0.0	0.0	0.0	0.0	0.0	0.0	0.0	0.0	0.0	0.0	0.0	0.0	0.0	0.0	0.0	0.0	0.0	0.0	0.0	0.0	0.0	0.0	0.0	0.0	0.0	0.0	0.0	0.0	0.0	0.0	0.0	0.0	0.0	0.0	0.0	0.0	0.0	0.0	0.0	0.0	0.0	0.0	0.0	0.0	0.0	0.0	0.0	0.0	0.0	0.0	0.0	0.0	0.0	0.0	0.0	0.0	0.0	0.0	0.0	0.0	0.0	0.0	0.0	0.0	0.0	0.0	0.0	0.0	0.0	0.0	0.0	0.0	0.0	0.0	0.0	0.0	0.0	0.0	0.0	0.0	0.0	0.0	0.0	0.0	0.0	0.0	0.0	0.0	0.0	0.0	0.0	0.0	0.0	0.0	0.0	0.0	0.0	0.0	0.0	0.0	0.0	0.0	0.0	0.0	0.0	0.0	0.0	0.0	0.0	0.0	0.0	0.0	0.0	0.0	0.0	0.0	0.0	0.0	0.0	0.0	0.0	0.0	0.0	0.0	0.0	0.0	0.0	0.0	0.0	0.0	0.0	0.0	0.0	0.0	0.0	0.0	0.0	0.0	0.0	0.0	0.0	0.0	0.0	0.0	0.0	0.0	0.0	0.0	0.0	0.0	0.0	0.0	0.0	0.0	0.0	0.0	0.0	0.0	0.0	0.0	0.0	0.0	0.0	0.0	0.0	0.0	0.0	0.0	0.0	0.0	0.0	0.0	0.0	0.0	0.0	0.0	0.0	0.0	0.0	0.0	0.0	0.0	0.0	0.0	0.0	0.0	0.0	0.0	0.0	0.0	0.0	0.0	0.0	0.0	0.0	0.0	0.0	0.0	0.0	0.0	0.0	0.0	0.0	0.0	0.0	0.0	0.0	0.0	0.0	0.0	0.0	0.0	0.0	0.0	0.0	0.0	0.0	0.0	0.0	0.0	0.0	0.0	0.0	0.0	0.0	0.0	0.0	0.0	0.0	0.0	0.0	0.0	0.0	0.0	0.0	0.0	0.0	0.0	0.0	0.0	0.0	0.0	0.0	0.0	0.0	0.0	0.0	0.0	0.0	0.0	0.0	0.0	0.0	0.0	0.0	0.0	0.0	0.0	0.0	0.0	0.0	0.0	0.0	0.0	0.0	0.0	0.0	0.0	0.0	0.0	0.0	0.0	0.0	0.0	0.0	0.0	0.0	0.0	0.0	0.0	0.0	0.0	0.0	0.0	0.0	0.0	0.0	0.0	0.0	0.0	0.0	0.0	0.0	0.0	0.0	0.0	0.0	0.0	0.0	0.0	0.0	0.0	0.0	0.0	0.0	0.0	0.0	0.0	0.0	0.0	0.0	0.0	0.0	0.0	0.0	0.0	0.0	0.0	0.0	0.0	0.0	0.0	0.0	0.0	0.0	0.0	0.0	0.0	0.0	0.0	0.0	0.0	0.0	0.0	0.0	0.0	0.0	0.0	0.0	0.0	0.0	0.0	0.0	0.0	0.0	0.0	0.0	0.0	0.0	0.0	0.0	0.0	0.0	0.0	0.0	0.0	0.0	0.0	0.0	0.0	0.0	0.0	0.0	0.0	0.0	0.0	0.0	0.0	0.0	0.0	0.0	0.0	0.0	0.0	0.0	0.0	0.0	0.0	0.0	0.0	0.0	0.0	0.0	0.0	0.0	0.0	0.0	0.0	0.0	0.0	0.0	0.0	0.0	0.0	0.0	0.0	0.0	0.0	0.0	0.0	0.0	0.0	0.0	0.0	0.0	0.0	0.0	0.0	0.0	0.0	0.0	0.0	0.0	0.0	0.0	0.0	0.0	0.0	0.0	0.0	0.0	0.0	0.0	0.0	0.0	0.0	0.0	0.0	0.0	0.0	0.0	0.0	0.0	0.0	0.0	0.0	0.0	0.0	0.0	0.0	0.0	0.0	0.0	0.0	0.0	0.0	0.0	0.0	0.0	0.0	0.0	0.0	0.0	0.0	0.0	0.0	0.0	0.0	0.0	0.0	0.0	0.0	0.0	0.0	0.0	0.0	0.0	0.0	0.0	0.0	0.0	0.0	0.0	0.0	0.0	0.0	0.0	0.0	0.0	0.0	0.0	0.0	0.0	0.0	0.0	0.0	0.0	0.0	0.0	0.0	0.0	0.0	0.0	0.0	0.0	0.0	0.0	0.0	0.0	0.0	0.0	0.0	0.0	0.0	0.0	0.0	0.0	0.0	0.0	0.0	0.0	0.0	0.0	0.0	0.0	0.0	0.0	0.0	0.0	0.0	0.0	0.0	0.0	0.0	0.0	0.0	0.0	0.0	0.0	0.0	0.0	0.0	0.0	0.0	0.0	0.0	0.0	0.0	0.0	0.0	0.0	0.0	0.0	0.0	0.0	0.0	0.0	0.0	0.0	0.0	0.0	0.0	0.0	0.0	0.0	0.0	0.0	0.0	0.0	0.0	0.0	0.0	0.0	0.0	0.0	0.0	0.0	0.0	0.0	0.0	0.0	0.0	0.0	0.0	0.0	0.0	0.0	0.0	0.0	0.0	0.0	0.0	0.0	0.0	0.0	0.0	0.0	0.0	0.0	0.0	0.0	0.0	0.0	0.0	0.0	0.0	0.0	0.0	0.0	0.0	0.0	0.0	0.0	0.0	0.0	0.0	0.0	0.0	0.0	0.0	0.0	0.0	0.0	0.0	0.0	0.0	0.0	0.0	0.0	0.0	0.0	0.0	0.0	0.0	0.0	0.0	0.0	0.0	0.0	0.0	0.0	0.0	0.0	0.0	0.0	0.0	0.0	0.0	0.0	0.0	0.0	0.0	0.0	0.0	0.0	0.0	0.0	0.0	0.0	0.0	0.0	0.0	0.0	0.0	0.0	0.0	0.0	0.0	0.0	0.0	0.0	0.0	0.0	0.0	0.0	0.0	0.0	0.0	0.0	0.0	0.0	0.0	0.0	0.0	0.0	0.0	0.0	0.0	0.0	0.0	0.0	0.0	0.0	0.0	0.0	0.0	0.0	0.0	0.0	0.0	0.0	0.0	0.0	0.0	0.0	0.0	0.0	0.0	0.0	0.0	0.0	0.0	0.0	0.0	0.0	0.0	0.0	0.0	0.0	0.0	0.0	0.0	0.0	0.0	0.0	0.0	0.0	0.0	0.0	0.0	0.0	0.0	0.0	0.0	0.0	0.0	0.0	0.0	0.0	0.0	0.0	0.0	0.0	0.0	0.0	0.0	0.0	0.0	0.0	0.0	0.0	0.0	0.0	0.0	0.0	0.0	0.0	0.0	0.0	0.0	0.0	0.0	0.0	0.0	0.0	0.0	0.0	0.0	0.0	0.0	0.0	0.0	0.0	0.0	0.0	0.0	0.0	0.0	0.0	0.0	0.0	0.0	0.0	0.0	0.0	0.0	0.0	0.0	0.0	0.0	0.0	0.0	0.0	0.0	0.0	0.0	0.0	0.0	0.0	0.0	0.0	0.0	0.0	0.0	0.0	0.0	0.0	0.0	0.0	0.0	0.0	0.0	0.0	0.0	0.0	0.0	0.0	0.0	0.0	0.0	0.0	0.0	0.0	0.0	0.0	0.0	0.0	0.0	0.0	0.0	0.0	0.0	0.0	0.0	0.0	0.0	0.0	0.0	0.0	0.0	0.0	0.0	0.0	0.0	0.0	0.0	0.0	0.0	0.0	0.0	0.0	0.0	0.0	0.0	0.0	0.0	0.0	0.0	0.0	0.0	0.0	0.0	0.0	0.0	0.0	0.0	0.0	0.0	0.0	0.0	0.0	0.0	0.0	0.0	0.0	0.0	0.0	0.0	0.0	0.0	0.0	0.0	0.0	0.0	0.0	0.0	0.0	0.0	0.0	0.0	0.0	0.0	0.0	0.0	0.0	0.0	0.0	0.0	0.0	0.0	0.0	0.0	0.0	0.0	0.0	0.0	0.0	0.0	0.0	0.0	0.0	0.0	0.0	0.0	0.0	0.0	0.0	0.0	0.0	0.0	0.0	0.0	0.0	0.0	0.0	0.0	0.0	0.0	0.0	0.0	0.0	0.0	0.0	0.0	0.0	0.0	0.0	0.0	0.0	0.0	0.0	0.0	0.0	0.0	0.0	0.0	0.0	0.0	0.0	0.0	0.0	0.0	0.0	0.0	0.0	0.0	0.0	0.0	0.0	0.0	0.0	0.0	0.0	0.0	0.0	0.0	0.0	0.0	0.0	0.0	0.0	0.0	0.0	0.0	0.0	0.0	0.0	0.0	0.0	0.0	0.0	0.0	0.0	0.0	0.0	0.0	0.0	0.0	0.0	0.0	0.0	0.0	0.0	0.0	0.0	0.0	0.0	0.0	0.0	0.0	0.0	0.0	0.0	0.0	0.0	0.0	0.0	0.0	0.0	0.0	0.0	0.0	0.0	0.0	0.0	0.0	0.0	0.0	0.0	0.0	0.0	0.0	0.0	0.0	0.0	0.0	0.0	0.0	0.0	0.0	0.0	0.0	0.0	0.0	0.0	0.0	0.0	0.0	0.0	0.0	0.0	0.0	0.0	0.0	0.0	0.0	0.0	0.0	0.0	0.0	0.0	0.0	0.0	1.0	1.0	1.0	1.0	1.0	1.0	1.0	1.0	1.0	1.0	1.0	1.0	1.0	1.0	1.0	1.0	1.0	1.0	1.0	1.0	1.0	1.0	1.0	1.0	1.0	1.0	1.0	1.0	1.0	1.0	1.0	1.0	1.0	1.0	1.0	1.0	1.0	1.0	1.0	1.0	1.0	1.0	1.0	1.0	1.0	1.0	1.0	1.0	1.0	1.0	1.0	1.0	1.0	1.0	1.0	1.0	1.0	1.0	1.0	1.0	1.0	1.0	1.0	1.0	1.0	1.0	1.0	1.0	1.0	1.0	1.0	1.4142135	1.4142135	1.4142135	1.4142135	1.4142135	1.4142135	1.4142135	1.4142135	1.4142135	1.4142135	1.4142135	1.4142135	1.4142135	1.4142135	1.4142135	1.4142135	1.4142135	1.4142135	1.4142135	1.4142135	1.4142135	1.4142135	1.4142135	1.4142135	1.4142135	1.4142135	1.4142135	1.4142135	1.4142135	1.4142135	1.4142135	1.4142135	1.4142135	1.4142135	1.4142135	1.4142135	1.4142135	1.4142135	1.4142135	1.4142135	1.4142135	1.4142135	1.4142135	1.4142135	1.4142135	1.4142135	1.4142135	1.4142135	1.4142135	1.4142135	1.4142135	1.7320508	1.7320508	1.7320508	1.7320508	1.7320508	1.7320508	1.7320508	1.7320508	1.7320508	1.7320508	1.7320508	1.7320508	1.7320508	1.7320508	1.7320508	1.7320508	1.7320508	1.7320508	1.7320508	1.7320508	1.7320508	1.7320508	1.7320508	1.7320508	1.7320508	1.7320508	1.7320508	1.7320508	1.7320508	1.7320508	1.7320508	1.7320508	1.7320508	1.7320508	1.7320508	1.7320508	1.7320508	1.7320508	2.0	2.0	2.0	2.0	2.0	2.0	2.0	2.0	2.0	2.0	2.0	2.0	2.0	2.0	2.0	2.0	2.0	2.0	2.0	2.0	2.0	2.0	2.0	2.0	2.236068	2.236068	2.236068	2.236068	2.236068	2.236068	2.236068	2.236068	2.236068	2.236068	2.236068	2.236068	2.236068	2.236068	2.4494898	2.4494898	2.4494898	2.4494898	2.4494898	2.4494898	2.4494898	2.4494898	2.4494898	2.6457512	2.6457512	2.6457512	2.6457512	2.6457512	2.6457512	2.6457512	2.6457512	2.6457512	2.828427	2.828427	2.828427	2.828427	2.828427	3.0	3.0	3.0	3.3166249	3.3166249	3.3166249	3.4641016	3.6055512	3.7416575	0.0</HeightsArrayGenes>
      <MinCorrelationGenes>1.0</MinCorrelationGenes>
      <MaxCorrelationGenes>0.0</MaxCorrelationGenes>
      <MaxPixelDistanceGenes>500</MaxPixelDistanceGenes>
      <MinPixelDistanceGenes>2</MinPixelDistanceGenes>
      <ZeroDistanceGenes>0.05</ZeroDistanceGenes>
      <Child1ArraySamples>-1	-1	-1	-1	-1	-1	-1	-1	-1	-1	-1	-1	-1	-1	10	12	5	14	15	6	16	3	13	18	23	22	25	-1</Child1ArraySamples>
      <Child2ArraySamples>-1	-1	-1	-1	-1	-1	-1	-1	-1	-1	-1	-1	-1	-1	1	11	2	4	7	8	0	19	9	20	21	17	24	-1</Child2ArraySamples>
      <NodeOrderArraySamples>14	15	16	17	18	19	20	21	22	23	24	25	26	-1</NodeOrderArraySamples>
      <HeightsArraySamples>0.0	0.0	0.0	0.0	0.0	0.0	0.0	0.0	0.0	0.0	0.0	0.0	0.0	0.0	7.745967	8.124039	8.602325	9.69536	10.049875	10.535654	10.816654	11.045361	11.313708	11.489125	12.489996	13.379088	14.933185	0.0</HeightsArraySamples>
      <MinCorrelationSamples>8.124038696289062</MinCorrelationSamples>
      <MaxCorrelationSamples>7.745966911315918</MaxCorrelationSamples>
      <MaxPixelDistanceSamples>500</MaxPixelDistanceSamples>
      <MinPixelDistanceSamples>2</MinPixelDistanceSamples>
      <ZeroDistanceSamples>0.05</ZeroDistanceSamples>
      <HCL-Clusters/>
      <HCL-Clusters/>
    </HCL>
    <HCL title="Tree (Average Linkage)">
      <DistanceFunction>4</DistanceFunction>
      <AbsoluteDistance>false</AbsoluteDistance>
      <CalculationTime>3701</CalculationTime>
      <Child1ArrayGenes>-1	-1	-1	-1	-1	-1	-1	-1	-1	-1	-1	-1	-1	-1	-1	-1	-1	-1	-1	-1	-1	-1	-1	-1	-1	-1	-1	-1	-1	-1	-1	-1	-1	-1	-1	-1	-1	-1	-1	-1	-1	-1	-1	-1	-1	-1	-1	-1	-1	-1	-1	-1	-1	-1	-1	-1	-1	-1	-1	-1	-1	-1	-1	-1	-1	-1	-1	-1	-1	-1	-1	-1	-1	-1	-1	-1	-1	-1	-1	-1	-1	-1	-1	-1	-1	-1	-1	-1	-1	-1	-1	-1	-1	-1	-1	-1	-1	-1	-1	-1	-1	-1	-1	-1	-1	-1	-1	-1	-1	-1	-1	-1	-1	-1	-1	-1	-1	-1	-1	-1	-1	-1	-1	-1	-1	-1	-1	-1	-1	-1	-1	-1	-1	-1	-1	-1	-1	-1	-1	-1	-1	-1	-1	-1	-1	-1	-1	-1	-1	-1	-1	-1	-1	-1	-1	-1	-1	-1	-1	-1	-1	-1	-1	-1	-1	-1	-1	-1	-1	-1	-1	-1	-1	-1	-1	-1	-1	-1	-1	-1	-1	-1	-1	-1	-1	-1	-1	-1	-1	-1	-1	-1	-1	-1	-1	-1	-1	-1	-1	-1	-1	-1	-1	-1	-1	-1	-1	-1	-1	-1	-1	-1	-1	-1	-1	-1	-1	-1	-1	-1	-1	-1	-1	-1	-1	-1	-1	-1	-1	-1	-1	-1	-1	-1	-1	-1	-1	-1	-1	-1	-1	-1	-1	-1	-1	-1	-1	-1	-1	-1	-1	-1	-1	-1	-1	-1	-1	-1	-1	-1	-1	-1	-1	-1	-1	-1	-1	-1	-1	-1	-1	-1	-1	-1	-1	-1	-1	-1	-1	-1	-1	-1	-1	-1	-1	-1	-1	-1	-1	-1	-1	-1	-1	-1	-1	-1	-1	-1	-1	-1	-1	-1	-1	-1	-1	-1	-1	-1	-1	-1	-1	-1	-1	-1	-1	-1	-1	-1	-1	-1	-1	-1	-1	-1	-1	-1	-1	-1	-1	-1	-1	-1	-1	-1	-1	-1	-1	-1	-1	-1	-1	-1	-1	-1	-1	-1	-1	-1	-1	-1	-1	-1	-1	-1	-1	-1	-1	-1	-1	-1	-1	-1	-1	-1	-1	-1	-1	-1	-1	-1	-1	-1	-1	-1	-1	-1	-1	-1	-1	-1	-1	-1	-1	-1	-1	-1	-1	-1	-1	-1	-1	-1	-1	-1	-1	-1	-1	-1	-1	-1	-1	-1	-1	-1	-1	-1	-1	-1	-1	-1	-1	-1	-1	-1	-1	-1	-1	-1	-1	-1	-1	-1	-1	-1	-1	-1	-1	-1	-1	-1	-1	-1	-1	-1	-1	-1	-1	-1	-1	-1	-1	-1	-1	-1	-1	-1	-1	-1	-1	-1	-1	-1	-1	-1	-1	-1	-1	-1	-1	-1	-1	-1	-1	-1	-1	-1	-1	-1	-1	-1	-1	-1	-1	-1	-1	-1	-1	-1	-1	-1	-1	-1	-1	-1	-1	-1	-1	-1	-1	-1	-1	-1	-1	-1	-1	-1	-1	-1	-1	-1	-1	-1	-1	-1	-1	-1	-1	-1	-1	-1	-1	-1	-1	-1	-1	-1	-1	-1	-1	-1	-1	-1	-1	-1	-1	-1	-1	-1	-1	-1	-1	-1	-1	-1	-1	-1	-1	-1	-1	-1	-1	-1	-1	-1	-1	-1	-1	-1	-1	-1	-1	-1	-1	-1	-1	-1	-1	-1	-1	-1	-1	-1	-1	-1	-1	-1	-1	-1	-1	-1	-1	-1	-1	-1	-1	-1	-1	-1	-1	-1	-1	-1	-1	-1	-1	-1	-1	-1	-1	-1	-1	-1	-1	-1	-1	-1	-1	-1	-1	-1	-1	-1	-1	-1	-1	-1	-1	-1	-1	-1	-1	-1	-1	-1	-1	-1	-1	-1	-1	-1	-1	-1	-1	-1	-1	-1	-1	-1	-1	-1	-1	-1	-1	-1	-1	-1	-1	-1	-1	-1	-1	-1	-1	-1	-1	-1	-1	-1	-1	-1	-1	4	5	6	8	11	12	13	14	17	18	19	21	24	25	31	32	35	40	41	43	44	45	46	47	48	50	51	59	61	62	64	68	70	74	78	79	80	81	82	83	86	87	88	91	92	95	96	97	99	100	103	107	109	111	112	113	116	119	120	121	122	123	125	126	127	128	130	131	133	136	137	138	139	140	143	144	148	149	150	151	154	155	156	157	158	160	161	162	163	164	169	172	173	174	175	177	184	185	186	188	190	191	192	196	199	203	207	208	209	210	212	213	214	215	217	219	220	221	222	223	224	225	228	231	233	237	238	239	243	245	246	248	249	251	252	253	254	257	259	260	261	262	266	267	271	272	273	20	275	276	278	279	280	281	282	283	284	287	288	290	291	292	295	296	298	299	300	302	303	305	798	308	309	310	311	312	313	316	319	320	321	322	323	324	325	330	331	332	334	335	336	337	339	340	343	344	345	347	348	350	352	353	354	356	358	359	360	361	362	363	364	368	369	372	374	375	379	381	384	386	387	389	390	391	392	393	394	397	400	401	402	403	404	405	406	407	333	409	410	411	412	414	415	416	417	418	419	420	421	422	423	424	425	426	427	428	887	430	432	433	434	435	436	438	439	440	441	442	448	449	450	453	456	457	459	460	461	462	463	464	465	467	469	471	472	473	474	475	476	477	479	481	482	483	484	486	489	491	492	493	494	495	496	497	498	500	501	503	504	507	509	510	512	516	517	518	907	520	521	522	153	524	526	527	531	532	533	535	537	538	539	541	542	543	545	547	548	549	550	551	552	553	554	556	557	558	559	561	562	563	565	568	569	571	572	573	574	576	821	578	579	580	581	582	583	584	585	586	588	589	590	591	592	593	594	595	596	597	598	599	600	601	603	604	605	606	607	608	609	611	612	613	614	616	617	618	619	621	622	623	624	625	626	627	628	629	630	636	637	638	639	641	642	643	644	645	646	971	648	649	69	9	147	167	180	197	200	204	205	230	242	247	784	796	808	216	301	828	318	829	834	328	329	338	341	854	371	377	383	385	395	886	901	911	444	446	458	468	306	939	480	488	954	499	956	505	965	969	528	534	991	555	994	564	1003	575	967	1017	1022	1027	610	1043	1045	1046	1060	640	1063	1064	1065	1066	1070	178	1080	1083	1091	399	885	1102	910	1105	1106	1117	973	976	540	983	985	546	1121	1123	1015	1129	1024	1132	615	1133	1047	1048	1055	634	1058	1072	1111	1137	1139	1140	1127	1141	304	833	1100	1101	1116	1152	1128	1166	1134	1135	286	297	317	357	373	388	398	447	195	525	536	566	602	620	632	633	166	1153	1170	1163	1150	1157	1161	1188	1054	1171	1185	1176	1175	1208	1112	1216	1200	1084	466	1118	1126	1131	1138	1178	1086	1213	1206	1174	1217	1224	1187	443	1214	502	1212	1232	1237	1191	515	631	1211	1164	1239	118	529	560	1244	1207	1228	1229	1241	1221	1235	1233	1198	1243	1246	1247	1197	1257	1183	1222	567	1231	1250	1227	1258	1251	1252	635	1245	1255	1201	1260	1263	1253	1276	1226	1203	1270	1280	1271	1274	1286	1281	1285	1288	1267	1289	1249	1272	1290	1296	1293	1297	1299	-1</Child1ArrayGenes>
      <Child2ArrayGenes>-1	-1	-1	-1	-1	-1	-1	-1	-1	-1	-1	-1	-1	-1	-1	-1	-1	-1	-1	-1	-1	-1	-1	-1	-1	-1	-1	-1	-1	-1	-1	-1	-1	-1	-1	-1	-1	-1	-1	-1	-1	-1	-1	-1	-1	-1	-1	-1	-1	-1	-1	-1	-1	-1	-1	-1	-1	-1	-1	-1	-1	-1	-1	-1	-1	-1	-1	-1	-1	-1	-1	-1	-1	-1	-1	-1	-1	-1	-1	-1	-1	-1	-1	-1	-1	-1	-1	-1	-1	-1	-1	-1	-1	-1	-1	-1	-1	-1	-1	-1	-1	-1	-1	-1	-1	-1	-1	-1	-1	-1	-1	-1	-1	-1	-1	-1	-1	-1	-1	-1	-1	-1	-1	-1	-1	-1	-1	-1	-1	-1	-1	-1	-1	-1	-1	-1	-1	-1	-1	-1	-1	-1	-1	-1	-1	-1	-1	-1	-1	-1	-1	-1	-1	-1	-1	-1	-1	-1	-1	-1	-1	-1	-1	-1	-1	-1	-1	-1	-1	-1	-1	-1	-1	-1	-1	-1	-1	-1	-1	-1	-1	-1	-1	-1	-1	-1	-1	-1	-1	-1	-1	-1	-1	-1	-1	-1	-1	-1	-1	-1	-1	-1	-1	-1	-1	-1	-1	-1	-1	-1	-1	-1	-1	-1	-1	-1	-1	-1	-1	-1	-1	-1	-1	-1	-1	-1	-1	-1	-1	-1	-1	-1	-1	-1	-1	-1	-1	-1	-1	-1	-1	-1	-1	-1	-1	-1	-1	-1	-1	-1	-1	-1	-1	-1	-1	-1	-1	-1	-1	-1	-1	-1	-1	-1	-1	-1	-1	-1	-1	-1	-1	-1	-1	-1	-1	-1	-1	-1	-1	-1	-1	-1	-1	-1	-1	-1	-1	-1	-1	-1	-1	-1	-1	-1	-1	-1	-1	-1	-1	-1	-1	-1	-1	-1	-1	-1	-1	-1	-1	-1	-1	-1	-1	-1	-1	-1	-1	-1	-1	-1	-1	-1	-1	-1	-1	-1	-1	-1	-1	-1	-1	-1	-1	-1	-1	-1	-1	-1	-1	-1	-1	-1	-1	-1	-1	-1	-1	-1	-1	-1	-1	-1	-1	-1	-1	-1	-1	-1	-1	-1	-1	-1	-1	-1	-1	-1	-1	-1	-1	-1	-1	-1	-1	-1	-1	-1	-1	-1	-1	-1	-1	-1	-1	-1	-1	-1	-1	-1	-1	-1	-1	-1	-1	-1	-1	-1	-1	-1	-1	-1	-1	-1	-1	-1	-1	-1	-1	-1	-1	-1	-1	-1	-1	-1	-1	-1	-1	-1	-1	-1	-1	-1	-1	-1	-1	-1	-1	-1	-1	-1	-1	-1	-1	-1	-1	-1	-1	-1	-1	-1	-1	-1	-1	-1	-1	-1	-1	-1	-1	-1	-1	-1	-1	-1	-1	-1	-1	-1	-1	-1	-1	-1	-1	-1	-1	-1	-1	-1	-1	-1	-1	-1	-1	-1	-1	-1	-1	-1	-1	-1	-1	-1	-1	-1	-1	-1	-1	-1	-1	-1	-1	-1	-1	-1	-1	-1	-1	-1	-1	-1	-1	-1	-1	-1	-1	-1	-1	-1	-1	-1	-1	-1	-1	-1	-1	-1	-1	-1	-1	-1	-1	-1	-1	-1	-1	-1	-1	-1	-1	-1	-1	-1	-1	-1	-1	-1	-1	-1	-1	-1	-1	-1	-1	-1	-1	-1	-1	-1	-1	-1	-1	-1	-1	-1	-1	-1	-1	-1	-1	-1	-1	-1	-1	-1	-1	-1	-1	-1	-1	-1	-1	-1	-1	-1	-1	-1	-1	-1	-1	-1	-1	-1	-1	-1	-1	-1	-1	-1	-1	-1	-1	-1	-1	-1	-1	-1	-1	-1	-1	-1	-1	-1	-1	-1	-1	-1	-1	-1	-1	-1	-1	-1	-1	-1	-1	-1	-1	-1	-1	-1	-1	-1	-1	-1	-1	-1	-1	-1	-1	-1	-1	-1	-1	-1	-1	-1	-1	-1	-1	-1	-1	-1	-1	-1	-1	-1	-1	-1	-1	-1	-1	3	651	652	653	654	655	656	657	15	658	660	0	661	663	664	665	666	667	668	659	669	662	671	673	674	42	675	677	678	679	670	680	682	681	683	685	686	687	688	689	690	691	692	693	694	695	696	697	28	698	77	700	702	703	704	672	705	93	707	709	710	684	708	711	714	715	716	85	717	1	718	706	719	723	54	724	102	726	728	729	730	731	49	732	114	734	722	725	736	739	740	10	741	743	105	712	744	745	747	737	749	751	752	753	721	754	755	183	756	733	759	761	762	748	179	763	766	767	768	769	770	742	771	773	774	775	760	776	778	779	780	781	765	241	782	141	777	785	788	236	789	676	791	793	794	124	795	274	797	758	104	799	134	229	802	805	806	206	807	809	810	811	812	813	2	804	814	152	817	819	307	792	820	823	824	825	826	37	815	135	746	314	67	23	827	822	835	327	837	839	800	840	842	843	844	342	845	846	847	849	757	146	850	816	841	853	129	856	831	858	860	861	367	862	864	865	198	851	855	866	870	764	871	873	874	875	876	877	878	879	880	881	882	883	713	115	408	872	884	889	869	750	890	783	893	895	896	897	898	899	270	900	892	902	891	904	429	165	906	431	255	863	909	868	913	912	908	915	918	919	920	903	921	727	923	925	926	927	75	928	930	931	932	888	836	55	787	933	830	938	852	940	942	943	944	945	946	914	947	922	949	951	952	701	818	790	937	953	958	959	960	961	962	963	955	964	519	948	514	966	523	970	451	968	972	801	905	90	975	979	974	980	936	982	924	984	981	832	986	989	65	990	992	935	993	995	996	957	997	934	999	977	978	1001	1004	1005	1006	1007	577	1008	1010	917	1011	1013	699	1014	867	1002	1016	1019	1018	772	1020	950	1023	1025	894	1026	1028	1029	1030	94	1031	1033	1034	1035	1036	988	1021	1037	1040	1041	587	1000	859	720	1039	1038	1042	1049	1050	1051	1052	34	176	1053	1056	1032	1057	987	1059	1061	916	349	1044	998	1062	647	1067	1069	63	89	84	142	101	159	132	66	201	71	26	244	181	258	36	294	735	76	738	193	117	268	56	786	39	285	256	365	22	346	145	202	38	170	29	232	326	370	470	452	171	455	187	52	53	30	848	378	487	289	413	366	857	478	58	445	1009	235	226	530	508	265	838	1012	106	544	27	803	376	941	380	1071	73	1075	264	1076	1089	293	1095	194	351	1104	1074	1090	1110	1092	1096	1097	929	1094	1125	570	1120	1115	1122	1077	1113	1108	1130	1079	1114	1068	1149	1156	1167	1168	1172	1169	1143	1179	1081	1099	1087	490	1148	1119	1088	1103	57	240	182	98	263	250	396	1190	454	168	218	315	506	277	60	211	650	1098	1144	1146	1085	1181	1107	1124	1154	355	1151	1160	1082	1162	1182	1155	1159	108	1093	1193	33	189	7	1220	1177	1147	16	1204	1136	1180	1158	1142	1165	1219	1230	1184	1199	269	1192	1202	1225	72	1186	110	437	1194	234	1145	1210	1205	1173	1209	511	1218	1195	485	1189	1215	1109	1073	1238	1078	1223	1242	1236	1262	1240	227	1256	382	1259	1265	1266	1196	1254	1234	1273	1277	1275	1248	1264	1268	1269	1283	1261	1279	1284	1278	1287	513	1282	1292	1294	1295	1291	1298	-1</Child2ArrayGenes>
      <NodeOrderArrayGenes>651	652	653	654	655	656	657	658	659	660	661	662	663	664	665	666	667	668	669	670	671	672	673	674	675	676	677	678	679	680	681	682	683	684	685	686	687	688	689	690	691	692	693	694	695	696	697	698	699	700	701	702	703	704	705	706	707	708	709	710	711	712	713	714	715	716	717	718	719	720	721	722	723	724	725	726	727	728	729	730	731	732	733	734	735	736	737	738	739	740	741	742	743	744	745	746	747	748	749	750	751	752	753	754	755	756	757	758	759	760	761	762	763	764	765	766	767	768	769	770	771	772	773	774	775	776	777	778	779	780	781	782	783	784	785	786	787	788	789	790	791	792	793	794	795	796	797	798	799	800	801	802	803	804	805	806	807	808	809	810	811	812	813	814	815	816	817	818	819	820	821	822	823	824	825	826	827	828	829	830	831	832	833	834	835	836	837	838	839	840	841	842	843	844	845	846	847	848	849	850	851	852	853	854	855	856	857	858	859	860	861	862	863	864	865	866	867	868	869	870	871	872	873	874	875	876	877	878	879	880	881	882	883	884	885	886	887	888	889	890	891	892	893	894	895	896	897	898	899	900	901	902	903	904	905	906	907	908	909	910	911	912	913	914	915	916	917	918	919	920	921	922	923	924	925	926	927	928	929	930	931	932	933	934	935	936	937	938	939	940	941	942	943	944	945	946	947	948	949	950	951	952	953	954	955	956	957	958	959	960	961	962	963	964	965	966	967	968	969	970	971	972	973	974	975	976	977	978	979	980	981	982	983	984	985	986	987	988	989	990	991	992	993	994	995	996	997	998	999	1000	1001	1002	1003	1004	1005	1006	1007	1008	1009	1010	1011	1012	1013	1014	1015	1016	1017	1018	1019	1020	1021	1022	1023	1024	1025	1026	1027	1028	1029	1030	1031	1032	1033	1034	1035	1036	1037	1038	1039	1040	1041	1042	1043	1044	1045	1046	1047	1048	1049	1050	1051	1052	1053	1054	1055	1056	1057	1058	1059	1060	1061	1062	1063	1064	1065	1066	1067	1068	1069	1070	1071	1072	1073	1074	1075	1076	1077	1078	1079	1080	1081	1082	1083	1084	1085	1086	1087	1088	1089	1090	1091	1092	1093	1094	1095	1096	1097	1098	1099	1100	1101	1102	1103	1104	1105	1106	1107	1108	1109	1110	1111	1112	1113	1114	1115	1116	1117	1118	1119	1120	1121	1122	1123	1124	1125	1126	1127	1128	1129	1130	1131	1132	1133	1134	1135	1136	1137	1138	1139	1140	1141	1142	1143	1144	1145	1146	1147	1148	1149	1150	1151	1152	1153	1154	1155	1156	1157	1158	1159	1160	1161	1162	1163	1164	1165	1166	1167	1168	1169	1170	1171	1172	1173	1174	1175	1176	1177	1178	1179	1180	1181	1182	1183	1184	1185	1186	1187	1188	1189	1190	1191	1192	1193	1194	1195	1196	1197	1198	1199	1200	1201	1202	1203	1204	1205	1206	1207	1208	1209	1210	1211	1212	1213	1214	1215	1216	1217	1218	1219	1220	1221	1222	1223	1224	1225	1226	1227	1228	1229	1230	1231	1232	1233	1234	1235	1236	1237	1238	1239	1240	1241	1242	1243	1244	1245	1246	1247	1248	1249	1250	1251	1252	1253	1254	1255	1256	1257	1258	1259	1260	1261	1262	1263	1264	1265	1266	1267	1268	1269	1270	1271	1272	1273	1274	1275	1276	1277	1278	1279	1280	1281	1282	1283	1284	1285	1286	1287	1288	1289	1290	1291	1292	1293	1294	1295	1296	1297	1298	1299	1300	-1</NodeOrderArrayGenes>
      <HeightsArrayGenes>0.0	0.0	0.0	0.0	0.0	0.0	0.0	0.0	0.0	0.0	0.0	0.0	0.0	0.0	0.0	0.0	0.0	0.0	0.0	0.0	0.0	0.0	0.0	0.0	0.0	0.0	0.0	0.0	0.0	0.0	0.0	0.0	0.0	0.0	0.0	0.0	0.0	0.0	0.0	0.0	0.0	0.0	0.0	0.0	0.0	0.0	0.0	0.0	0.0	0.0	0.0	0.0	0.0	0.0	0.0	0.0	0.0	0.0	0.0	0.0	0.0	0.0	0.0	0.0	0.0	0.0	0.0	0.0	0.0	0.0	0.0	0.0	0.0	0.0	0.0	0.0	0.0	0.0	0.0	0.0	0.0	0.0	0.0	0.0	0.0	0.0	0.0	0.0	0.0	0.0	0.0	0.0	0.0	0.0	0.0	0.0	0.0	0.0	0.0	0.0	0.0	0.0	0.0	0.0	0.0	0.0	0.0	0.0	0.0	0.0	0.0	0.0	0.0	0.0	0.0	0.0	0.0	0.0	0.0	0.0	0.0	0.0	0.0	0.0	0.0	0.0	0.0	0.0	0.0	0.0	0.0	0.0	0.0	0.0	0.0	0.0	0.0	0.0	0.0	0.0	0.0	0.0	0.0	0.0	0.0	0.0	0.0	0.0	0.0	0.0	0.0	0.0	0.0	0.0	0.0	0.0	0.0	0.0	0.0	0.0	0.0	0.0	0.0	0.0	0.0	0.0	0.0	0.0	0.0	0.0	0.0	0.0	0.0	0.0	0.0	0.0	0.0	0.0	0.0	0.0	0.0	0.0	0.0	0.0	0.0	0.0	0.0	0.0	0.0	0.0	0.0	0.0	0.0	0.0	0.0	0.0	0.0	0.0	0.0	0.0	0.0	0.0	0.0	0.0	0.0	0.0	0.0	0.0	0.0	0.0	0.0	0.0	0.0	0.0	0.0	0.0	0.0	0.0	0.0	0.0	0.0	0.0	0.0	0.0	0.0	0.0	0.0	0.0	0.0	0.0	0.0	0.0	0.0	0.0	0.0	0.0	0.0	0.0	0.0	0.0	0.0	0.0	0.0	0.0	0.0	0.0	0.0	0.0	0.0	0.0	0.0	0.0	0.0	0.0	0.0	0.0	0.0	0.0	0.0	0.0	0.0	0.0	0.0	0.0	0.0	0.0	0.0	0.0	0.0	0.0	0.0	0.0	0.0	0.0	0.0	0.0	0.0	0.0	0.0	0.0	0.0	0.0	0.0	0.0	0.0	0.0	0.0	0.0	0.0	0.0	0.0	0.0	0.0	0.0	0.0	0.0	0.0	0.0	0.0	0.0	0.0	0.0	0.0	0.0	0.0	0.0	0.0	0.0	0.0	0.0	0.0	0.0	0.0	0.0	0.0	0.0	0.0	0.0	0.0	0.0	0.0	0.0	0.0	0.0	0.0	0.0	0.0	0.0	0.0	0.0	0.0	0.0	0.0	0.0	0.0	0.0	0.0	0.0	0.0	0.0	0.0	0.0	0.0	0.0	0.0	0.0	0.0	0.0	0.0	0.0	0.0	0.0	0.0	0.0	0.0	0.0	0.0	0.0	0.0	0.0	0.0	0.0	0.0	0.0	0.0	0.0	0.0	0.0	0.0	0.0	0.0	0.0	0.0	0.0	0.0	0.0	0.0	0.0	0.0	0.0	0.0	0.0	0.0	0.0	0.0	0.0	0.0	0.0	0.0	0.0	0.0	0.0	0.0	0.0	0.0	0.0	0.0	0.0	0.0	0.0	0.0	0.0	0.0	0.0	0.0	0.0	0.0	0.0	0.0	0.0	0.0	0.0	0.0	0.0	0.0	0.0	0.0	0.0	0.0	0.0	0.0	0.0	0.0	0.0	0.0	0.0	0.0	0.0	0.0	0.0	0.0	0.0	0.0	0.0	0.0	0.0	0.0	0.0	0.0	0.0	0.0	0.0	0.0	0.0	0.0	0.0	0.0	0.0	0.0	0.0	0.0	0.0	0.0	0.0	0.0	0.0	0.0	0.0	0.0	0.0	0.0	0.0	0.0	0.0	0.0	0.0	0.0	0.0	0.0	0.0	0.0	0.0	0.0	0.0	0.0	0.0	0.0	0.0	0.0	0.0	0.0	0.0	0.0	0.0	0.0	0.0	0.0	0.0	0.0	0.0	0.0	0.0	0.0	0.0	0.0	0.0	0.0	0.0	0.0	0.0	0.0	0.0	0.0	0.0	0.0	0.0	0.0	0.0	0.0	0.0	0.0	0.0	0.0	0.0	0.0	0.0	0.0	0.0	0.0	0.0	0.0	0.0	0.0	0.0	0.0	0.0	0.0	0.0	0.0	0.0	0.0	0.0	0.0	0.0	0.0	0.0	0.0	0.0	0.0	0.0	0.0	0.0	0.0	0.0	0.0	0.0	0.0	0.0	0.0	0.0	0.0	0.0	0.0	0.0	0.0	0.0	0.0	0.0	0.0	0.0	0.0	0.0	0.0	0.0	0.0	0.0	0.0	0.0	0.0	0.0	0.0	0.0	0.0	0.0	0.0	0.0	0.0	0.0	0.0	0.0	0.0	0.0	0.0	0.0	0.0	0.0	0.0	0.0	0.0	0.0	0.0	0.0	0.0	0.0	0.0	0.0	0.0	0.0	0.0	0.0	0.0	0.0	0.0	0.0	0.0	0.0	0.0	0.0	0.0	0.0	0.0	0.0	0.0	0.0	0.0	0.0	0.0	0.0	0.0	0.0	0.0	0.0	0.0	0.0	0.0	0.0	0.0	0.0	0.0	0.0	0.0	0.0	0.0	0.0	0.0	0.0	0.0	0.0	0.0	0.0	0.0	0.0	0.0	0.0	0.0	0.0	0.0	0.0	0.0	0.0	0.0	0.0	0.0	0.0	0.0	0.0	0.0	0.0	0.0	0.0	0.0	0.0	0.0	0.0	0.0	0.0	0.0	0.0	0.0	0.0	0.0	0.0	0.0	0.0	0.0	0.0	0.0	0.0	0.0	0.0	0.0	0.0	0.0	0.0	0.0	0.0	0.0	0.0	0.0	0.0	0.0	0.0	0.0	0.0	0.0	0.0	0.0	0.0	0.0	0.0	0.0	0.0	0.0	0.0	0.0	0.0	0.0	0.0	0.0	0.0	0.0	0.0	0.0	0.0	0.0	0.0	0.0	0.0	0.0	0.0	0.0	0.0	0.0	0.0	0.0	0.0	0.0	0.0	0.0	0.0	0.0	0.0	0.0	0.0	0.0	0.0	0.0	0.0	0.0	0.0	0.0	0.0	0.0	0.0	0.0	0.0	0.0	0.0	0.0	0.0	0.0	0.0	0.0	0.0	0.0	0.0	0.0	0.0	0.0	0.0	0.0	0.0	0.0	0.0	0.0	0.0	0.0	0.0	0.0	0.0	0.0	0.0	0.0	0.0	0.0	0.0	0.0	0.0	0.0	0.0	0.0	0.0	0.0	0.0	0.0	0.0	0.0	0.0	0.0	0.0	0.0	0.0	0.0	0.0	0.0	0.0	0.0	0.0	0.0	0.0	0.0	0.0	0.0	0.0	0.0	0.0	0.0	0.0	0.0	0.0	0.0	0.0	0.0	0.0	0.0	0.0	0.0	0.0	0.0	0.0	0.0	0.0	0.0	0.0	0.0	0.0	0.0	0.0	0.0	0.0	0.0	0.0	0.0	0.0	0.0	0.0	0.0	0.0	0.0	0.0	0.0	0.0	0.0	0.0	0.0	0.0	0.0	0.0	0.0	0.0	0.0	0.0	0.0	0.0	0.0	0.0	0.0	0.0	0.0	0.0	0.0	0.0	0.0	0.0	0.0	0.0	0.0	0.0	0.0	0.0	0.0	0.0	0.0	0.0	0.0	0.0	0.0	0.0	0.0	0.0	0.0	0.0	0.0	0.0	0.0	0.0	0.0	0.0	0.0	0.0	0.0	0.0	0.0	0.0	0.0	0.0	0.0	0.0	0.0	0.0	0.0	0.0	0.0	0.0	0.0	0.0	0.0	0.0	0.0	0.0	0.0	0.0	0.0	0.0	0.0	0.0	0.0	0.0	0.0	0.0	0.0	0.0	0.0	0.0	0.0	0.0	0.0	0.0	0.0	0.0	0.0	0.0	0.0	0.0	0.0	0.0	0.0	0.0	0.0	0.0	0.0	0.0	0.0	0.0	0.0	0.0	0.0	0.0	0.0	0.0	0.0	0.0	0.0	0.0	0.0	0.0	0.0	0.0	0.0	0.0	0.0	0.0	0.0	0.0	0.0	0.0	0.0	0.0	0.0	0.0	0.0	0.0	0.0	0.0	0.0	0.0	0.0	0.0	0.0	0.0	0.0	0.0	0.0	0.0	0.0	0.0	0.0	0.0	0.0	0.0	0.0	0.0	0.0	0.0	0.0	0.0	0.0	0.0	0.0	0.0	0.0	0.0	0.0	0.0	0.0	0.0	0.0	0.0	0.0	0.0	0.0	0.0	0.0	0.0	0.0	0.0	0.0	0.0	0.0	0.0	0.0	0.0	0.0	0.0	0.0	0.0	0.0	0.0	0.0	0.0	0.0	0.0	0.0	0.0	0.0	0.0	0.0	0.0	0.0	0.0	0.0	0.0	0.0	0.0	0.0	0.0	0.0	0.0	0.0	0.0	0.0	0.0	0.0	0.0	0.0	0.0	0.0	0.0	0.0	0.0	0.0	0.0	0.0	0.0	0.0	0.0	0.0	0.0	0.0	0.0	0.0	1.0	1.0	1.0	1.0	1.0	1.0	1.0	1.0	1.0	1.0	1.0	1.0	1.0	1.0	1.0	1.0	1.0	1.0	1.0	1.0	1.0	1.0	1.0	1.0	1.0	1.0	1.0	1.0	1.0	1.0	1.0	1.0	1.0	1.0	1.0	1.0	1.0	1.0	1.0	1.0	1.0	1.0	1.0	1.0	1.0	1.0	1.0	1.0	1.0	1.0	1.0	1.0	1.0	1.0	1.0	1.0	1.0	1.0	1.0	1.0	1.0	1.0	1.0	1.0	1.0	1.0	1.0	1.0	1.0	1.0	1.0	1.2071068	1.2071068	1.2071068	1.2071068	1.2071068	1.2071068	1.2071068	1.2071068	1.2071068	1.2071068	1.2071068	1.2071068	1.2071068	1.2071068	1.2071068	1.2071068	1.2071068	1.2071068	1.2071068	1.2071068	1.2071068	1.2071068	1.2071068	1.2071068	1.2071068	1.2071068	1.2071068	1.2071068	1.2071068	1.2071068	1.2071068	1.2986132	1.2986132	1.2986132	1.2986132	1.2986132	1.2986132	1.3106601	1.3624368	1.3901196	1.3901196	1.3901196	1.3901196	1.3901196	1.3901196	1.3901196	1.3901196	1.4142135	1.4142135	1.4142135	1.4142135	1.4142135	1.4142135	1.4142135	1.4142135	1.4142135	1.4142135	1.4142135	1.4142135	1.4142135	1.4142135	1.4142135	1.4142135	1.4142135	1.4633428	1.4724844	1.4785078	1.4816258	1.4816258	1.4816258	1.4816258	1.4936728	1.4936728	1.5075369	1.5136667	1.5182375	1.5517311	1.5548491	1.556355	1.5668962	1.5731322	1.5731322	1.5731322	1.5731322	1.5731322	1.5731322	1.5865754	1.5914607	1.600496	1.6066258	1.6066258	1.6189082	1.6203077	1.637214	1.6401196	1.6416786	1.6463554	1.6555084	1.6692533	1.6934779	1.7071068	1.7071068	1.7071068	1.7154645	1.7195787	1.7290587	1.7320508	1.7320508	1.7320508	1.7320508	1.7383868	1.7742016	1.7912431	1.8002963	1.8253641	1.8262957	1.8341198	1.8535534	1.8580551	1.8597894	1.8618587	1.8660254	1.8792207	1.8804907	1.9188063	1.9250424	1.9277081	1.9749942	1.9845903	1.9857323	1.9920297	1.9964838	2.0	2.0035193	2.030774	2.0462232	2.0482159	2.0667677	2.0745678	2.1069674	2.1476378	2.149258	2.1621299	2.165822	2.1700397	2.1811678	2.22732	2.2394614	2.2563806	2.2946658	2.308825	2.324358	2.342779	2.3489327	2.379779	2.5831194	2.6064703	2.6554203	2.6763158	0.0</HeightsArrayGenes>
      <MinCorrelationGenes>1.0</MinCorrelationGenes>
      <MaxCorrelationGenes>0.0</MaxCorrelationGenes>
      <MaxPixelDistanceGenes>500</MaxPixelDistanceGenes>
      <MinPixelDistanceGenes>2</MinPixelDistanceGenes>
      <ZeroDistanceGenes>0.05</ZeroDistanceGenes>
      <Child1ArraySamples>-1	-1	-1	-1	-1	-1	-1	-1	-1	-1	-1	-1	-1	-1	10	11	2	14	7	6	13	0	19	22	21	20	25	-1</Child1ArraySamples>
      <Child2ArraySamples>-1	-1	-1	-1	-1	-1	-1	-1	-1	-1	-1	-1	-1	-1	1	12	5	4	15	18	17	16	3	8	23	24	9	-1</Child2ArraySamples>
      <NodeOrderArraySamples>14	15	16	17	18	19	20	21	22	23	24	25	26	-1</NodeOrderArraySamples>
      <HeightsArraySamples>0.0	0.0	0.0	0.0	0.0	0.0	0.0	0.0	0.0	0.0	0.0	0.0	0.0	0.0	7.745967	8.124039	8.602325	9.591097	9.688627	10.356033	10.484777	10.531803	10.664808	10.904133	11.372082	12.204129	12.434465	0.0</HeightsArraySamples>
      <MinCorrelationSamples>8.124038696289062</MinCorrelationSamples>
      <MaxCorrelationSamples>7.745966911315918</MaxCorrelationSamples>
      <MaxPixelDistanceSamples>500</MaxPixelDistanceSamples>
      <MinPixelDistanceSamples>2</MinPixelDistanceSamples>
      <ZeroDistanceSamples>0.05</ZeroDistanceSamples>
      <HCL-Clusters/>
      <HCL-Clusters/>
    </HCL>
  </ClusteringResults>
  <SequenceInformation/>
  <GO/>
</SupplementaryInformation>
