# Supplementary material for: The developmental expression dynamics of Drosophila melanogaster transcription factors
Source: Genome Biol. 2010 Apr 12;11(4):R40. doi: 10.1186/gb-2010-11-4-r40 (PMC2884543; doi:10.1186/gb-2010-11-4-r40)
Supplement: Additional file 2 — Mini-website: raw data and intermediate results. A self-contained website to browse and retrieve all primary data used in this study, as well as intermediate results such as clustering results. [file gb-2010-11-4-r40-S2.ZIP › raw data/adult_TFs_updown_discr.txt]

UniqueID	Adult carcass	Brain	Crop	Fat Body (larval)	Head	Hindgut	Male accessory glands	Midgut	Ovary	Testis	Thoracicoabdominal ganglion	Tubule	Tubule (larval)
CG3668	0.0	1.0	0.0	0.0	1.0	-1.0	-1.0	-1.0	-1.0	-1.0	1.0	-1.0	-1.0
CG3992	1.0	-1.0	-1.0	1.0	1.0	-1.0	1.0	-1.0	0.0	-1.0	-1.0	-1.0	-1.0
CG3956	0.0	-1.0	0.0	0.0	0.0	-1.0	-1.0	0.0	-1.0	-1.0	-1.0	-1.0	0.0
CG3143	1.0	-1.0	1.0	1.0	0.0	1.0	1.0	1.0	1.0	-1.0	-1.0	-1.0	-1.0
CG2682	-1.0	1.0	-1.0	-1.0	-1.0	-1.0	-1.0	-1.0	1.0	1.0	1.0	-1.0	-1.0
CG14513	-1.0	-1.0	-1.0	-1.0	-1.0	-1.0	-1.0	-1.0	1.0	-1.0	-1.0	-1.0	-1.0
CG4217	-1.0	-1.0	-1.0	-1.0	-1.0	-1.0	-1.0	-1.0	1.0	-1.0	-1.0	-1.0	-1.0
CG16902	0.0	0.0	0.0	1.0	0.0	0.0	0.0	0.0	0.0	0.0	0.0	-1.0	1.0
CG8409	-1.0	0.0	-1.0	-1.0	-1.0	-1.0	0.0	-1.0	1.0	-1.0	-1.0	-1.0	0.0
CG17594	-1.0	1.0	1.0	-1.0	1.0	-1.0	-1.0	0.0	-1.0	-1.0	0.0	-1.0	-1.0
CG32830	0.0	1.0	0.0	0.0	0.0	0.0	0.0	0.0	0.0	1.0	1.0	0.0	0.0
CG7015	-1.0	1.0	0.0	-1.0	-1.0	-1.0	0.0	-1.0	1.0	-1.0	1.0	-1.0	0.0
CG1429	1.0	-1.0	1.0	-1.0	0.0	1.0	-1.0	0.0	-1.0	-1.0	-1.0	-1.0	1.0
CG6061	-1.0	0.0	-1.0	-1.0	-1.0	-1.0	-1.0	-1.0	1.0	-1.0	-1.0	-1.0	-1.0
CG5124	0.0	0.0	-1.0	1.0	0.0	-1.0	0.0	-1.0	0.0	1.0	0.0	0.0	1.0
CG3526	0.0	0.0	0.0	0.0	0.0	0.0	0.0	0.0	-1.0	1.0	0.0	-1.0	0.0
CG10388	1.0	-1.0	-1.0	0.0	-1.0	0.0	0.0	-1.0	-1.0	-1.0	1.0	-1.0	-1.0
CG32719	0.0	-1.0	-1.0	0.0	-1.0	-1.0	-1.0	-1.0	-1.0	1.0	-1.0	-1.0	-1.0
CG2368	-1.0	-1.0	-1.0	-1.0	-1.0	-1.0	-1.0	-1.0	1.0	-1.0	-1.0	-1.0	-1.0
CG10979	-1.0	-1.0	-1.0	0.0	-1.0	-1.0	-1.0	-1.0	1.0	0.0	-1.0	-1.0	1.0
CG8887	0.0	0.0	0.0	0.0	0.0	0.0	-1.0	0.0	1.0	0.0	0.0	-1.0	0.0
CG2939	0.0	1.0	0.0	0.0	1.0	0.0	0.0	0.0	-1.0	0.0	1.0	0.0	0.0
CG17117	1.0	1.0	1.0	-1.0	1.0	-1.0	-1.0	-1.0	-1.0	-1.0	1.0	1.0	1.0
CG9019	0.0	0.0	0.0	0.0	0.0	0.0	0.0	0.0	0.0	0.0	0.0	-1.0	0.0
CG10619	0.0	1.0	1.0	-1.0	1.0	0.0	-1.0	0.0	-1.0	0.0	1.0	-1.0	-1.0
CG17359	-1.0	0.0	-1.0	-1.0	-1.0	-1.0	-1.0	-1.0	1.0	-1.0	0.0	-1.0	-1.0
CG9648	0.0	1.0	0.0	0.0	0.0	0.0	1.0	0.0	1.0	-1.0	0.0	1.0	-1.0
CG5229	-1.0	1.0	0.0	-1.0	-1.0	-1.0	-1.0	-1.0	1.0	0.0	0.0	-1.0	-1.0
CG11186	-1.0	1.0	-1.0	-1.0	1.0	-1.0	1.0	-1.0	-1.0	-1.0	1.0	-1.0	-1.0
CG7101	-1.0	-1.0	-1.0	-1.0	-1.0	-1.0	-1.0	-1.0	1.0	-1.0	-1.0	-1.0	-1.0
CG5488	1.0	0.0	0.0	0.0	1.0	-1.0	0.0	-1.0	-1.0	1.0	0.0	-1.0	-1.0
CG4730	-1.0	-1.0	-1.0	-1.0	-1.0	0.0	-1.0	-1.0	1.0	1.0	-1.0	-1.0	-1.0
CG1602	-1.0	0.0	-1.0	-1.0	-1.0	-1.0	-1.0	-1.0	1.0	-1.0	-1.0	-1.0	-1.0
CG9571	0.0	-1.0	0.0	-1.0	-1.0	-1.0	0.0	0.0	-1.0	0.0	-1.0	0.0	-1.0
CG7041	-1.0	0.0	-1.0	-1.0	-1.0	-1.0	-1.0	-1.0	1.0	-1.0	-1.0	-1.0	-1.0
CG10147	0.0	1.0	1.0	0.0	0.0	0.0	-1.0	0.0	1.0	-1.0	0.0	-1.0	0.0
CG10488	0.0	0.0	0.0	0.0	0.0	0.0	1.0	0.0	0.0	0.0	0.0	-1.0	0.0
CG9890	-1.0	-1.0	-1.0	-1.0	-1.0	-1.0	-1.0	-1.0	1.0	-1.0	-1.0	-1.0	-1.0
CG3629	1.0	1.0	-1.0	-1.0	1.0	-1.0	-1.0	1.0	-1.0	-1.0	1.0	-1.0	-1.0
CG6808	-1.0	0.0	-1.0	0.0	0.0	-1.0	-1.0	-1.0	1.0	1.0	0.0	-1.0	-1.0
CG32121	1.0	0.0	-1.0	-1.0	0.0	0.0	-1.0	-1.0	-1.0	1.0	-1.0	-1.0	0.0
CG7391	1.0	0.0	1.0	0.0	0.0	1.0	0.0	1.0	-1.0	1.0	1.0	1.0	-1.0
CG31365	-1.0	-1.0	-1.0	-1.0	-1.0	-1.0	0.0	-1.0	1.0	-1.0	-1.0	-1.0	-1.0
CG8103	-1.0	0.0	-1.0	-1.0	-1.0	-1.0	0.0	-1.0	1.0	-1.0	0.0	-1.0	0.0
CG7839	-1.0	-1.0	-1.0	-1.0	-1.0	-1.0	0.0	-1.0	1.0	-1.0	-1.0	-1.0	-1.0
CG7045	-1.0	-1.0	-1.0	0.0	-1.0	-1.0	-1.0	-1.0	-1.0	1.0	-1.0	-1.0	-1.0
CG8727	-1.0	-1.0	-1.0	-1.0	-1.0	-1.0	1.0	-1.0	1.0	-1.0	-1.0	-1.0	-1.0
CG9656	0.0	1.0	0.0	-1.0	1.0	-1.0	0.0	-1.0	-1.0	-1.0	1.0	-1.0	0.0
CG18783	1.0	1.0	1.0	0.0	1.0	1.0	0.0	1.0	-1.0	-1.0	1.0	1.0	1.0
CG3847	-1.0	0.0	-1.0	-1.0	-1.0	-1.0	-1.0	-1.0	1.0	-1.0	-1.0	-1.0	0.0
CG1650	0.0	0.0	0.0	0.0	0.0	0.0	0.0	0.0	0.0	0.0	0.0	-1.0	0.0
CG5461	0.0	1.0	1.0	0.0	0.0	1.0	0.0	1.0	1.0	-1.0	1.0	0.0	1.0
CG7938	-1.0	1.0	-1.0	-1.0	-1.0	-1.0	-1.0	-1.0	1.0	-1.0	0.0	-1.0	-1.0
CG4282	-1.0	0.0	-1.0	-1.0	-1.0	-1.0	-1.0	-1.0	1.0	-1.0	-1.0	-1.0	-1.0
CG6667	1.0	-1.0	1.0	-1.0	-1.0	1.0	-1.0	0.0	1.0	-1.0	-1.0	-1.0	-1.0
CG11695	0.0	1.0	0.0	0.0	0.0	0.0	1.0	-1.0	1.0	-1.0	1.0	-1.0	-1.0
CG11617	1.0	-1.0	1.0	-1.0	0.0	0.0	-1.0	-1.0	-1.0	-1.0	-1.0	-1.0	-1.0
CG5927	-1.0	-1.0	-1.0	-1.0	-1.0	-1.0	-1.0	-1.0	0.0	-1.0	-1.0	-1.0	-1.0
CG2189	0.0	1.0	0.0	-1.0	1.0	0.0	0.0	-1.0	-1.0	-1.0	0.0	-1.0	-1.0
CG10699	-1.0	1.0	-1.0	0.0	-1.0	-1.0	-1.0	1.0	-1.0	1.0	1.0	0.0	0.0
CG10704	0.0	-1.0	-1.0	-1.0	1.0	-1.0	1.0	-1.0	-1.0	-1.0	-1.0	-1.0	-1.0
CG12701	-1.0	-1.0	-1.0	-1.0	-1.0	-1.0	-1.0	-1.0	1.0	-1.0	-1.0	-1.0	-1.0
CG8567	0.0	1.0	0.0	-1.0	0.0	-1.0	1.0	-1.0	1.0	0.0	1.0	-1.0	0.0
CG12952	0.0	1.0	0.0	0.0	0.0	-1.0	1.0	-1.0	-1.0	1.0	1.0	-1.0	-1.0
CG33956	1.0	0.0	1.0	-1.0	0.0	1.0	-1.0	1.0	-1.0	-1.0	0.0	0.0	-1.0
CG8013	-1.0	-1.0	-1.0	-1.0	-1.0	-1.0	-1.0	-1.0	1.0	-1.0	-1.0	-1.0	0.0
CG2102	0.0	0.0	0.0	0.0	0.0	0.0	0.0	0.0	0.0	0.0	0.0	-1.0	0.0
CG6634	0.0	0.0	-1.0	-1.0	1.0	-1.0	-1.0	-1.0	1.0	-1.0	1.0	-1.0	-1.0
CG4318	0.0	-1.0	-1.0	0.0	0.0	-1.0	-1.0	0.0	0.0	1.0	0.0	-1.0	0.0
CG7847	1.0	1.0	1.0	-1.0	1.0	0.0	-1.0	-1.0	-1.0	-1.0	1.0	-1.0	-1.0
CG3827	0.0	0.0	0.0	0.0	0.0	0.0	0.0	0.0	0.0	-1.0	0.0	-1.0	0.0
CG3242	0.0	-1.0	-1.0	-1.0	0.0	1.0	-1.0	1.0	-1.0	-1.0	-1.0	1.0	1.0
CG10669	0.0	1.0	0.0	0.0	0.0	0.0	0.0	0.0	1.0	-1.0	1.0	0.0	0.0
CG2244	-1.0	1.0	0.0	1.0	0.0	-1.0	1.0	0.0	1.0	-1.0	-1.0	1.0	1.0
CG14548	1.0	0.0	1.0	-1.0	1.0	1.0	-1.0	1.0	-1.0	-1.0	1.0	-1.0	-1.0
CG17888	1.0	1.0	1.0	-1.0	1.0	1.0	-1.0	-1.0	-1.0	-1.0	1.0	0.0	-1.0
CG17172	0.0	1.0	0.0	0.0	1.0	0.0	0.0	0.0	1.0	-1.0	1.0	-1.0	0.0
CG7230	-1.0	-1.0	-1.0	-1.0	-1.0	-1.0	-1.0	-1.0	-1.0	0.0	-1.0	-1.0	-1.0
CG4952	0.0	1.0	0.0	-1.0	1.0	1.0	-1.0	0.0	-1.0	0.0	1.0	0.0	1.0
CG31835	-1.0	-1.0	-1.0	0.0	-1.0	-1.0	-1.0	-1.0	-1.0	1.0	-1.0	-1.0	-1.0
CG8216	0.0	1.0	-1.0	-1.0	1.0	-1.0	-1.0	-1.0	-1.0	-1.0	1.0	-1.0	-1.0
CG1619	-1.0	0.0	-1.0	-1.0	-1.0	-1.0	-1.0	-1.0	1.0	-1.0	-1.0	-1.0	-1.0
CG11294	0.0	1.0	0.0	0.0	0.0	0.0	-1.0	0.0	-1.0	1.0	-1.0	-1.0	-1.0
CG17836	1.0	1.0	1.0	0.0	1.0	1.0	0.0	1.0	-1.0	-1.0	1.0	1.0	1.0
CG13897	0.0	0.0	0.0	1.0	0.0	0.0	1.0	-1.0	1.0	-1.0	0.0	-1.0	0.0
CG8290	-1.0	1.0	-1.0	-1.0	-1.0	-1.0	-1.0	-1.0	1.0	-1.0	1.0	-1.0	-1.0
CG1007	0.0	1.0	1.0	0.0	1.0	1.0	-1.0	1.0	0.0	-1.0	1.0	-1.0	1.0
CG8228	-1.0	1.0	0.0	0.0	0.0	1.0	0.0	1.0	1.0	-1.0	1.0	1.0	1.0
CG10269	-1.0	1.0	-1.0	-1.0	0.0	0.0	0.0	-1.0	1.0	-1.0	1.0	-1.0	-1.0
CG30420	-1.0	1.0	-1.0	-1.0	1.0	-1.0	-1.0	0.0	-1.0	-1.0	1.0	-1.0	-1.0
CG6892	0.0	0.0	0.0	0.0	0.0	0.0	0.0	0.0	0.0	1.0	0.0	-1.0	0.0
CG14962	-1.0	0.0	-1.0	-1.0	-1.0	-1.0	-1.0	-1.0	1.0	-1.0	-1.0	-1.0	-1.0
CG8669	1.0	0.0	1.0	1.0	1.0	1.0	1.0	0.0	-1.0	-1.0	1.0	1.0	1.0
CG7951	1.0	1.0	1.0	0.0	1.0	1.0	1.0	1.0	1.0	0.0	1.0	-1.0	1.0
CG4807	-1.0	1.0	0.0	0.0	0.0	-1.0	-1.0	-1.0	0.0	0.0	1.0	-1.0	0.0
CG2712	-1.0	0.0	-1.0	-1.0	-1.0	-1.0	0.0	-1.0	1.0	-1.0	-1.0	-1.0	-1.0
CG11414	0.0	-1.0	1.0	0.0	-1.0	-1.0	1.0	-1.0	1.0	1.0	-1.0	-1.0	0.0
CG9139	0.0	1.0	0.0	1.0	0.0	0.0	0.0	0.0	1.0	0.0	1.0	-1.0	1.0
CG10034	0.0	0.0	-1.0	-1.0	0.0	-1.0	0.0	0.0	0.0	-1.0	-1.0	-1.0	-1.0
CG32577	1.0	1.0	1.0	-1.0	1.0	1.0	0.0	0.0	-1.0	-1.0	0.0	-1.0	-1.0
CG15845	-1.0	1.0	0.0	-1.0	0.0	-1.0	0.0	-1.0	1.0	-1.0	0.0	-1.0	-1.0
CG1647	-1.0	1.0	0.0	-1.0	-1.0	-1.0	0.0	-1.0	1.0	-1.0	1.0	-1.0	-1.0
CG1070	-1.0	1.0	1.0	1.0	1.0	1.0	1.0	-1.0	1.0	1.0	1.0	-1.0	1.0
CG9398	0.0	1.0	-1.0	0.0	1.0	0.0	1.0	1.0	-1.0	1.0	1.0	-1.0	-1.0
CG5245	0.0	0.0	0.0	0.0	-1.0	-1.0	-1.0	-1.0	1.0	0.0	0.0	-1.0	-1.0
CG2202	-1.0	0.0	-1.0	-1.0	0.0	-1.0	0.0	-1.0	1.0	1.0	0.0	-1.0	-1.0
CG18024	-1.0	1.0	-1.0	0.0	1.0	-1.0	-1.0	-1.0	-1.0	-1.0	1.0	-1.0	-1.0
CG3407	-1.0	0.0	-1.0	-1.0	-1.0	-1.0	-1.0	-1.0	1.0	-1.0	-1.0	-1.0	-1.0
CG12245	0.0	0.0	0.0	0.0	0.0	0.0	0.0	-1.0	-1.0	1.0	-1.0	-1.0	0.0
CG11762	0.0	0.0	0.0	0.0	0.0	0.0	0.0	0.0	0.0	1.0	0.0	0.0	1.0
CG10654	0.0	1.0	0.0	0.0	0.0	0.0	0.0	0.0	0.0	0.0	1.0	0.0	0.0
CG7345	0.0	-1.0	-1.0	-1.0	0.0	0.0	-1.0	1.0	-1.0	-1.0	0.0	-1.0	-1.0
CG3743	0.0	-1.0	0.0	1.0	0.0	1.0	-1.0	1.0	1.0	-1.0	-1.0	1.0	1.0
CG3978	1.0	-1.0	-1.0	0.0	0.0	-1.0	-1.0	0.0	-1.0	-1.0	-1.0	-1.0	1.0
CG32772	0.0	1.0	1.0	-1.0	0.0	0.0	0.0	-1.0	1.0	-1.0	1.0	-1.0	-1.0
CG31753	0.0	0.0	-1.0	0.0	0.0	0.0	1.0	1.0	-1.0	1.0	0.0	-1.0	0.0
CG1792	-1.0	0.0	0.0	-1.0	-1.0	-1.0	-1.0	-1.0	1.0	-1.0	0.0	-1.0	-1.0
CG32767	-1.0	1.0	1.0	-1.0	-1.0	0.0	0.0	-1.0	1.0	-1.0	1.0	1.0	1.0
CG1449	-1.0	1.0	0.0	0.0	1.0	0.0	0.0	0.0	-1.0	-1.0	1.0	-1.0	-1.0
CG14307	1.0	1.0	0.0	-1.0	1.0	-1.0	-1.0	-1.0	-1.0	1.0	1.0	-1.0	-1.0
CG32474	0.0	0.0	0.0	0.0	0.0	1.0	0.0	0.0	-1.0	0.0	0.0	-1.0	0.0
CG6338	-1.0	-1.0	-1.0	-1.0	-1.0	-1.0	-1.0	-1.0	1.0	-1.0	-1.0	-1.0	-1.0
CG5586	0.0	1.0	1.0	0.0	1.0	-1.0	-1.0	-1.0	0.0	0.0	1.0	-1.0	-1.0
CG15552	0.0	-1.0	-1.0	0.0	-1.0	1.0	-1.0	1.0	-1.0	1.0	-1.0	-1.0	-1.0
CG17801	0.0	-1.0	-1.0	-1.0	-1.0	-1.0	-1.0	0.0	1.0	0.0	-1.0	-1.0	-1.0
CG2275	0.0	0.0	1.0	0.0	0.0	1.0	0.0	1.0	1.0	0.0	0.0	1.0	1.0
CG11992	1.0	-1.0	1.0	1.0	1.0	1.0	1.0	1.0	0.0	-1.0	-1.0	1.0	1.0
CG7752	0.0	1.0	-1.0	-1.0	1.0	0.0	1.0	0.0	0.0	-1.0	1.0	-1.0	-1.0
CG8484	-1.0	-1.0	-1.0	0.0	-1.0	-1.0	-1.0	-1.0	-1.0	1.0	-1.0	-1.0	-1.0
CG3850	1.0	-1.0	-1.0	1.0	0.0	0.0	-1.0	1.0	-1.0	-1.0	-1.0	1.0	1.0
CG12075	0.0	-1.0	0.0	-1.0	0.0	0.0	0.0	-1.0	0.0	0.0	-1.0	-1.0	-1.0
CG9102	1.0	1.0	1.0	-1.0	0.0	1.0	-1.0	1.0	-1.0	-1.0	1.0	1.0	1.0
CG18362	1.0	0.0	0.0	1.0	0.0	-1.0	1.0	-1.0	1.0	-1.0	0.0	1.0	1.0
CG33261	1.0	1.0	1.0	-1.0	1.0	1.0	1.0	1.0	1.0	1.0	1.0	1.0	-1.0
CG4424	-1.0	1.0	0.0	-1.0	-1.0	-1.0	1.0	-1.0	1.0	-1.0	0.0	-1.0	0.0
CG15812	-1.0	-1.0	-1.0	-1.0	-1.0	-1.0	-1.0	-1.0	1.0	-1.0	-1.0	-1.0	-1.0
CG5737	0.0	0.0	0.0	0.0	0.0	0.0	0.0	0.0	0.0	1.0	0.0	0.0	0.0
CG6470	-1.0	-1.0	-1.0	0.0	-1.0	-1.0	1.0	-1.0	-1.0	1.0	-1.0	-1.0	-1.0
CG5206	0.0	1.0	1.0	-1.0	1.0	1.0	0.0	-1.0	1.0	-1.0	1.0	-1.0	1.0
CG5187	0.0	0.0	0.0	0.0	0.0	1.0	0.0	0.0	0.0	0.0	0.0	0.0	1.0
CG8944	0.0	1.0	0.0	0.0	0.0	0.0	0.0	0.0	1.0	-1.0	1.0	-1.0	0.0
CG7959	-1.0	1.0	-1.0	-1.0	1.0	-1.0	-1.0	-1.0	1.0	-1.0	1.0	-1.0	-1.0
CG8119	0.0	0.0	0.0	0.0	0.0	0.0	0.0	0.0	0.0	1.0	0.0	0.0	0.0
CG7018	0.0	1.0	0.0	0.0	1.0	0.0	0.0	-1.0	-1.0	-1.0	1.0	-1.0	0.0
CG17592	0.0	1.0	0.0	0.0	0.0	0.0	0.0	-1.0	1.0	0.0	1.0	-1.0	0.0
CG2262	0.0	1.0	1.0	1.0	1.0	1.0	0.0	1.0	1.0	1.0	1.0	1.0	1.0
CG4903	0.0	1.0	0.0	-1.0	-1.0	0.0	0.0	-1.0	1.0	0.0	0.0	-1.0	-1.0
CG31481	0.0	0.0	0.0	0.0	0.0	-1.0	0.0	0.0	0.0	1.0	1.0	-1.0	0.0
CG1034	-1.0	-1.0	-1.0	-1.0	-1.0	-1.0	-1.0	-1.0	1.0	-1.0	-1.0	-1.0	-1.0
CG6854	-1.0	0.0	-1.0	-1.0	-1.0	-1.0	-1.0	-1.0	1.0	-1.0	1.0	-1.0	-1.0
CG6883	1.0	1.0	0.0	-1.0	1.0	0.0	-1.0	0.0	-1.0	-1.0	1.0	-1.0	-1.0
CG2711	0.0	1.0	0.0	-1.0	-1.0	-1.0	0.0	-1.0	1.0	-1.0	0.0	-1.0	-1.0
CG8346	-1.0	-1.0	-1.0	-1.0	-1.0	-1.0	-1.0	1.0	0.0	-1.0	-1.0	-1.0	-1.0
CG17568	-1.0	1.0	-1.0	0.0	-1.0	-1.0	-1.0	-1.0	1.0	-1.0	0.0	-1.0	0.0
CG10565	-1.0	-1.0	0.0	-1.0	-1.0	-1.0	1.0	-1.0	1.0	1.0	-1.0	-1.0	-1.0
CG11352	1.0	1.0	1.0	1.0	1.0	1.0	1.0	1.0	-1.0	-1.0	1.0	1.0	1.0
CG3905	1.0	1.0	1.0	0.0	1.0	1.0	1.0	0.0	0.0	-1.0	1.0	0.0	0.0
CG2851	0.0	1.0	0.0	0.0	0.0	0.0	0.0	0.0	0.0	0.0	0.0	0.0	0.0
CG6813	0.0	1.0	1.0	0.0	0.0	0.0	0.0	-1.0	1.0	0.0	1.0	-1.0	0.0
CG15011	-1.0	-1.0	-1.0	-1.0	-1.0	-1.0	1.0	0.0	1.0	-1.0	-1.0	-1.0	0.0
CG3995	-1.0	1.0	0.0	-1.0	-1.0	-1.0	0.0	-1.0	1.0	-1.0	0.0	-1.0	-1.0
CG8819	-1.0	1.0	-1.0	0.0	-1.0	-1.0	1.0	-1.0	1.0	1.0	-1.0	-1.0	-1.0
CG32346	-1.0	1.0	-1.0	-1.0	0.0	-1.0	-1.0	-1.0	1.0	1.0	0.0	-1.0	-1.0
CG17228	0.0	1.0	-1.0	-1.0	1.0	-1.0	-1.0	1.0	-1.0	0.0	1.0	-1.0	0.0
CG18265	0.0	1.0	0.0	0.0	1.0	0.0	0.0	1.0	0.0	0.0	1.0	0.0	0.0
CG11049	0.0	1.0	0.0	0.0	1.0	0.0	0.0	0.0	0.0	0.0	1.0	0.0	0.0
CG12942	-1.0	-1.0	-1.0	-1.0	-1.0	-1.0	-1.0	-1.0	1.0	-1.0	-1.0	-1.0	-1.0
CG5083	-1.0	-1.0	-1.0	-1.0	-1.0	-1.0	-1.0	-1.0	1.0	-1.0	-1.0	-1.0	-1.0
CG2050	-1.0	-1.0	-1.0	-1.0	-1.0	-1.0	1.0	-1.0	1.0	-1.0	-1.0	-1.0	-1.0
CG9415	1.0	1.0	1.0	1.0	1.0	1.0	1.0	1.0	-1.0	-1.0	1.0	1.0	1.0
CG7372	-1.0	-1.0	-1.0	0.0	-1.0	-1.0	-1.0	-1.0	1.0	-1.0	-1.0	-1.0	-1.0
CG18011	0.0	1.0	0.0	0.0	0.0	0.0	0.0	0.0	1.0	1.0	0.0	-1.0	0.0
CG12630	0.0	0.0	0.0	0.0	0.0	-1.0	0.0	-1.0	-1.0	1.0	1.0	-1.0	-1.0
CG7771	-1.0	-1.0	-1.0	-1.0	-1.0	-1.0	-1.0	-1.0	1.0	-1.0	-1.0	-1.0	-1.0
CG15319	-1.0	0.0	-1.0	-1.0	-1.0	-1.0	-1.0	-1.0	1.0	-1.0	0.0	-1.0	-1.0
CG31670	0.0	1.0	0.0	0.0	1.0	-1.0	0.0	-1.0	-1.0	0.0	-1.0	-1.0	-1.0
CG1864	1.0	1.0	0.0	-1.0	0.0	0.0	1.0	-1.0	-1.0	-1.0	1.0	-1.0	-1.0
CG4881	0.0	1.0	0.0	0.0	0.0	0.0	0.0	0.0	-1.0	1.0	1.0	-1.0	-1.0
CG3350	1.0	0.0	1.0	1.0	1.0	1.0	1.0	1.0	-1.0	-1.0	-1.0	1.0	1.0
CG3136	1.0	1.0	0.0	1.0	1.0	1.0	1.0	1.0	1.0	-1.0	1.0	1.0	1.0
CG32105	0.0	1.0	-1.0	0.0	0.0	0.0	0.0	0.0	-1.0	-1.0	1.0	-1.0	0.0
CG4404	-1.0	0.0	1.0	-1.0	0.0	0.0	1.0	-1.0	1.0	-1.0	0.0	-1.0	-1.0
CG33937	-1.0	-1.0	-1.0	0.0	-1.0	-1.0	-1.0	-1.0	-1.0	1.0	-1.0	-1.0	-1.0
CG11153	1.0	1.0	1.0	-1.0	1.0	-1.0	-1.0	-1.0	-1.0	-1.0	-1.0	-1.0	-1.0
CG8591	-1.0	1.0	1.0	-1.0	-1.0	-1.0	1.0	1.0	1.0	-1.0	1.0	-1.0	1.0
CG6464	1.0	1.0	-1.0	-1.0	0.0	0.0	-1.0	-1.0	-1.0	-1.0	1.0	-1.0	-1.0
CG12071	0.0	1.0	-1.0	-1.0	1.0	-1.0	-1.0	-1.0	-1.0	-1.0	1.0	-1.0	-1.0
CG7902	0.0	0.0	1.0	0.0	0.0	1.0	-1.0	0.0	-1.0	-1.0	-1.0	-1.0	0.0
CG10052	0.0	1.0	-1.0	0.0	0.0	0.0	0.0	0.0	-1.0	0.0	0.0	-1.0	0.0
CG3891	-1.0	0.0	-1.0	-1.0	-1.0	-1.0	-1.0	-1.0	1.0	0.0	-1.0	-1.0	-1.0
CG15216	0.0	1.0	0.0	0.0	0.0	0.0	0.0	0.0	0.0	0.0	1.0	-1.0	0.0
CG3838	-1.0	0.0	1.0	-1.0	0.0	1.0	1.0	0.0	1.0	-1.0	-1.0	1.0	0.0
CG13475	0.0	1.0	0.0	0.0	0.0	0.0	0.0	0.0	0.0	1.0	1.0	-1.0	0.0
CG7952	0.0	1.0	0.0	0.0	0.0	0.0	0.0	0.0	0.0	0.0	1.0	0.0	0.0
CG14941	-1.0	-1.0	-1.0	-1.0	-1.0	-1.0	-1.0	-1.0	1.0	-1.0	-1.0	-1.0	-1.0
CG11405	1.0	0.0	1.0	-1.0	1.0	1.0	1.0	1.0	-1.0	-1.0	1.0	1.0	0.0
CG1663	-1.0	-1.0	-1.0	0.0	-1.0	-1.0	-1.0	-1.0	1.0	1.0	-1.0	-1.0	-1.0
CG7734	1.0	1.0	1.0	1.0	1.0	1.0	1.0	1.0	1.0	-1.0	1.0	1.0	1.0
CG6172	-1.0	-1.0	-1.0	-1.0	-1.0	-1.0	-1.0	1.0	-1.0	-1.0	-1.0	-1.0	-1.0
CG32006	0.0	0.0	0.0	0.0	1.0	0.0	0.0	0.0	0.0	1.0	0.0	-1.0	0.0
CG3886	0.0	1.0	0.0	0.0	0.0	0.0	0.0	0.0	1.0	-1.0	0.0	-1.0	0.0
CG17328	-1.0	0.0	-1.0	-1.0	-1.0	-1.0	-1.0	-1.0	1.0	-1.0	-1.0	-1.0	-1.0
CG1133	0.0	1.0	0.0	0.0	1.0	0.0	0.0	1.0	0.0	-1.0	1.0	-1.0	0.0
CG5069	0.0	0.0	1.0	0.0	0.0	0.0	0.0	0.0	0.0	0.0	0.0	0.0	0.0
CG8817	0.0	-1.0	-1.0	0.0	0.0	-1.0	0.0	-1.0	0.0	1.0	0.0	-1.0	-1.0
CG3919	-1.0	-1.0	-1.0	0.0	-1.0	-1.0	1.0	-1.0	1.0	1.0	-1.0	-1.0	-1.0
CG8924	-1.0	1.0	-1.0	-1.0	-1.0	-1.0	-1.0	-1.0	1.0	-1.0	1.0	-1.0	-1.0
CG7260	0.0	-1.0	-1.0	0.0	-1.0	1.0	0.0	-1.0	-1.0	-1.0	-1.0	-1.0	0.0
CG3935	0.0	-1.0	-1.0	0.0	0.0	0.0	0.0	-1.0	-1.0	-1.0	0.0	-1.0	-1.0
CG14029	1.0	0.0	1.0	0.0	1.0	1.0	1.0	1.0	-1.0	-1.0	0.0	1.0	1.0
CG9930	0.0	0.0	0.0	0.0	0.0	0.0	0.0	0.0	0.0	0.0	0.0	-1.0	0.0
CG10278	-1.0	-1.0	-1.0	-1.0	-1.0	1.0	-1.0	1.0	-1.0	-1.0	-1.0	1.0	1.0
CG10543	0.0	1.0	0.0	0.0	0.0	0.0	0.0	0.0	1.0	0.0	0.0	-1.0	0.0
CG31632	0.0	0.0	-1.0	-1.0	0.0	0.0	-1.0	1.0	-1.0	-1.0	1.0	-1.0	-1.0
CG33221	-1.0	0.0	-1.0	0.0	-1.0	-1.0	0.0	-1.0	0.0	1.0	0.0	-1.0	-1.0
CG33980	0.0	1.0	0.0	0.0	0.0	0.0	0.0	0.0	0.0	0.0	0.0	-1.0	0.0
CG8676	-1.0	1.0	1.0	1.0	1.0	1.0	1.0	1.0	1.0	1.0	1.0	1.0	1.0
CG10318	-1.0	-1.0	-1.0	-1.0	-1.0	-1.0	-1.0	-1.0	1.0	1.0	-1.0	-1.0	-1.0
CG4496	0.0	0.0	0.0	0.0	0.0	-1.0	1.0	-1.0	1.0	-1.0	0.0	-1.0	-1.0
CG3090	1.0	-1.0	1.0	1.0	0.0	0.0	1.0	1.0	0.0	-1.0	-1.0	0.0	1.0
CG10798	0.0	-1.0	1.0	-1.0	-1.0	0.0	1.0	1.0	1.0	-1.0	0.0	-1.0	-1.0
CG17100	1.0	0.0	1.0	1.0	1.0	1.0	1.0	0.0	1.0	-1.0	0.0	1.0	1.0
CG12769	0.0	1.0	0.0	0.0	0.0	0.0	0.0	0.0	0.0	0.0	1.0	0.0	0.0
CG3032	-1.0	0.0	0.0	-1.0	-1.0	-1.0	1.0	-1.0	1.0	-1.0	0.0	-1.0	-1.0
CG6689	1.0	1.0	1.0	-1.0	1.0	1.0	0.0	-1.0	0.0	-1.0	1.0	-1.0	-1.0
CG13296	0.0	0.0	0.0	0.0	0.0	0.0	0.0	0.0	0.0	0.0	0.0	-1.0	0.0
CG8599	0.0	1.0	0.0	0.0	0.0	0.0	0.0	-1.0	1.0	-1.0	1.0	-1.0	0.0
CG8573	-1.0	-1.0	-1.0	-1.0	-1.0	-1.0	-1.0	-1.0	1.0	-1.0	-1.0	-1.0	0.0
CG7963	0.0	-1.0	0.0	0.0	0.0	0.0	0.0	0.0	0.0	0.0	0.0	-1.0	0.0
CG1832	-1.0	0.0	-1.0	-1.0	-1.0	-1.0	-1.0	-1.0	1.0	0.0	-1.0	-1.0	-1.0
CG3166	0.0	0.0	1.0	0.0	0.0	0.0	0.0	1.0	1.0	-1.0	0.0	0.0	0.0
CG1343	0.0	0.0	0.0	0.0	0.0	0.0	0.0	0.0	0.0	0.0	0.0	-1.0	0.0
CG4491	1.0	1.0	1.0	1.0	1.0	1.0	-1.0	1.0	-1.0	-1.0	1.0	0.0	1.0
CG3998	-1.0	1.0	0.0	0.0	0.0	-1.0	1.0	-1.0	1.0	-1.0	1.0	-1.0	-1.0
CG3654	0.0	1.0	0.0	0.0	0.0	0.0	1.0	0.0	1.0	-1.0	1.0	1.0	0.0
CG9817	0.0	1.0	0.0	0.0	1.0	0.0	0.0	0.0	0.0	1.0	1.0	0.0	0.0
CG3340	0.0	1.0	0.0	1.0	0.0	0.0	0.0	0.0	0.0	0.0	1.0	-1.0	0.0
CG10325	1.0	-1.0	-1.0	1.0	-1.0	-1.0	1.0	-1.0	-1.0	0.0	1.0	-1.0	-1.0
CG12690	0.0	1.0	1.0	0.0	0.0	1.0	1.0	1.0	1.0	-1.0	1.0	1.0	0.0
CG11122	0.0	1.0	0.0	0.0	0.0	0.0	0.0	-1.0	0.0	0.0	1.0	-1.0	0.0
CG9650	-1.0	1.0	0.0	-1.0	0.0	0.0	-1.0	0.0	0.0	-1.0	1.0	0.0	1.0
CG9215	-1.0	0.0	0.0	0.0	-1.0	-1.0	0.0	-1.0	1.0	-1.0	-1.0	-1.0	-1.0
CG2956	0.0	-1.0	1.0	0.0	0.0	1.0	1.0	-1.0	-1.0	1.0	-1.0	-1.0	-1.0
CG6769	0.0	1.0	-1.0	-1.0	0.0	-1.0	1.0	-1.0	1.0	-1.0	1.0	0.0	-1.0
CG1759	-1.0	-1.0	-1.0	-1.0	-1.0	-1.0	-1.0	-1.0	1.0	-1.0	-1.0	1.0	1.0
CG17181	0.0	-1.0	1.0	-1.0	0.0	-1.0	-1.0	0.0	-1.0	-1.0	-1.0	-1.0	-1.0
CG4717	1.0	-1.0	1.0	-1.0	1.0	1.0	-1.0	-1.0	-1.0	-1.0	-1.0	-1.0	-1.0
CG2889	0.0	1.0	0.0	0.0	0.0	0.0	1.0	0.0	1.0	0.0	1.0	-1.0	0.0
CG5247	-1.0	-1.0	-1.0	-1.0	-1.0	-1.0	-1.0	-1.0	1.0	-1.0	-1.0	-1.0	-1.0
CG17958	-1.0	1.0	0.0	-1.0	-1.0	-1.0	1.0	0.0	1.0	0.0	1.0	-1.0	-1.0
CG3578	0.0	1.0	0.0	1.0	1.0	0.0	0.0	0.0	-1.0	0.0	1.0	0.0	1.0
CG32139	0.0	1.0	1.0	0.0	1.0	1.0	0.0	0.0	-1.0	1.0	1.0	-1.0	0.0
CG1322	0.0	1.0	1.0	1.0	0.0	0.0	-1.0	-1.0	0.0	-1.0	1.0	-1.0	0.0
CG32788	0.0	0.0	0.0	0.0	0.0	0.0	0.0	0.0	-1.0	-1.0	-1.0	0.0	0.0
CG8359	-1.0	-1.0	-1.0	-1.0	-1.0	-1.0	-1.0	-1.0	1.0	1.0	-1.0	-1.0	-1.0
CG32466	0.0	1.0	0.0	0.0	0.0	0.0	0.0	1.0	0.0	0.0	1.0	-1.0	0.0
CG9638	-1.0	-1.0	-1.0	-1.0	-1.0	-1.0	-1.0	-1.0	1.0	-1.0	-1.0	-1.0	-1.0
CG17921	1.0	1.0	0.0	-1.0	1.0	0.0	1.0	-1.0	-1.0	-1.0	1.0	-1.0	-1.0
CG10036	0.0	1.0	0.0	0.0	0.0	1.0	0.0	0.0	0.0	0.0	1.0	-1.0	0.0
CG33336	-1.0	0.0	0.0	-1.0	-1.0	1.0	0.0	1.0	1.0	-1.0	-1.0	1.0	0.0
CG32296	0.0	0.0	1.0	-1.0	-1.0	1.0	1.0	0.0	1.0	0.0	0.0	-1.0	0.0
CG6824	-1.0	-1.0	0.0	-1.0	-1.0	-1.0	-1.0	-1.0	1.0	-1.0	-1.0	-1.0	-1.0
CG5893	0.0	1.0	0.0	-1.0	1.0	1.0	-1.0	-1.0	-1.0	1.0	1.0	-1.0	-1.0
CG15715	-1.0	-1.0	0.0	-1.0	-1.0	-1.0	-1.0	0.0	1.0	1.0	-1.0	-1.0	-1.0
CG9609	-1.0	1.0	-1.0	-1.0	-1.0	-1.0	-1.0	-1.0	1.0	-1.0	0.0	-1.0	-1.0
CG8333	0.0	0.0	0.0	0.0	0.0	0.0	0.0	0.0	0.0	0.0	0.0	-1.0	0.0
CG7562	-1.0	0.0	-1.0	0.0	-1.0	-1.0	0.0	-1.0	1.0	1.0	-1.0	-1.0	-1.0
CG17835	0.0	0.0	-1.0	0.0	0.0	-1.0	-1.0	-1.0	-1.0	1.0	0.0	-1.0	-1.0
CG4148	-1.0	-1.0	-1.0	0.0	-1.0	-1.0	-1.0	-1.0	1.0	-1.0	-1.0	-1.0	-1.0
CG30011	1.0	1.0	1.0	1.0	1.0	1.0	0.0	1.0	-1.0	-1.0	1.0	1.0	1.0
CG10016	-1.0	-1.0	-1.0	0.0	-1.0	1.0	-1.0	1.0	-1.0	-1.0	-1.0	1.0	1.0
CG5935	-1.0	0.0	-1.0	-1.0	-1.0	-1.0	1.0	-1.0	1.0	-1.0	-1.0	1.0	-1.0
CG11121	1.0	-1.0	1.0	-1.0	1.0	0.0	-1.0	-1.0	-1.0	1.0	-1.0	-1.0	-1.0
CG3941	-1.0	0.0	-1.0	-1.0	-1.0	-1.0	0.0	-1.0	1.0	0.0	0.0	-1.0	-1.0
CG33695	-1.0	1.0	-1.0	-1.0	-1.0	-1.0	-1.0	-1.0	1.0	-1.0	-1.0	-1.0	-1.0
CG31392	-1.0	0.0	-1.0	-1.0	-1.0	-1.0	-1.0	0.0	1.0	-1.0	0.0	-1.0	0.0
CG9097	0.0	1.0	1.0	0.0	1.0	1.0	0.0	0.0	0.0	0.0	1.0	0.0	-1.0
CG5441	1.0	-1.0	1.0	-1.0	1.0	1.0	0.0	-1.0	-1.0	-1.0	-1.0	-1.0	-1.0
CG17186	-1.0	-1.0	-1.0	-1.0	-1.0	-1.0	-1.0	-1.0	1.0	-1.0	-1.0	-1.0	-1.0
CG9342	1.0	-1.0	0.0	1.0	1.0	-1.0	-1.0	-1.0	-1.0	-1.0	-1.0	-1.0	-1.0
CG6993	0.0	0.0	0.0	0.0	1.0	0.0	0.0	0.0	-1.0	-1.0	0.0	-1.0	0.0
CG8254	-1.0	-1.0	1.0	-1.0	-1.0	-1.0	0.0	1.0	-1.0	-1.0	0.0	-1.0	-1.0
CG11202	0.0	-1.0	-1.0	-1.0	0.0	0.0	-1.0	0.0	-1.0	-1.0	-1.0	-1.0	0.0
CG1765	0.0	1.0	1.0	1.0	0.0	1.0	0.0	0.0	1.0	-1.0	0.0	0.0	1.0
CG3851	-1.0	-1.0	-1.0	-1.0	-1.0	1.0	-1.0	1.0	-1.0	-1.0	-1.0	0.0	1.0
CG33936	1.0	1.0	1.0	1.0	1.0	1.0	0.0	1.0	1.0	-1.0	1.0	1.0	1.0
CG33213	-1.0	0.0	-1.0	-1.0	-1.0	-1.0	-1.0	-1.0	1.0	0.0	-1.0	-1.0	-1.0
CG12223	-1.0	1.0	1.0	-1.0	-1.0	-1.0	0.0	-1.0	1.0	-1.0	0.0	-1.0	-1.0
CG11152	0.0	1.0	0.0	0.0	0.0	0.0	0.0	0.0	0.0	0.0	0.0	0.0	-1.0
CG5393	-1.0	-1.0	-1.0	-1.0	-1.0	-1.0	-1.0	-1.0	-1.0	0.0	-1.0	-1.0	-1.0
CG11607	0.0	0.0	0.0	0.0	0.0	0.0	0.0	1.0	0.0	0.0	0.0	-1.0	0.0
CG8108	-1.0	1.0	-1.0	-1.0	-1.0	-1.0	0.0	-1.0	1.0	-1.0	1.0	-1.0	-1.0
CG5093	0.0	-1.0	0.0	0.0	0.0	1.0	-1.0	-1.0	0.0	0.0	0.0	0.0	1.0
CG5067	-1.0	0.0	0.0	-1.0	0.0	0.0	-1.0	-1.0	1.0	0.0	-1.0	-1.0	-1.0
CG12219	-1.0	0.0	-1.0	-1.0	-1.0	-1.0	-1.0	-1.0	1.0	-1.0	-1.0	-1.0	-1.0
CG17385	-1.0	1.0	1.0	-1.0	0.0	0.0	1.0	-1.0	1.0	-1.0	1.0	-1.0	0.0
CG2116	-1.0	-1.0	0.0	-1.0	-1.0	-1.0	0.0	-1.0	1.0	-1.0	-1.0	-1.0	0.0
CG1374	1.0	1.0	1.0	1.0	0.0	-1.0	-1.0	1.0	-1.0	0.0	1.0	1.0	1.0
CG1621	0.0	-1.0	0.0	-1.0	0.0	0.0	1.0	-1.0	1.0	-1.0	-1.0	-1.0	-1.0
CG8524	1.0	1.0	-1.0	0.0	1.0	0.0	0.0	1.0	-1.0	1.0	1.0	0.0	0.0
CG12299	-1.0	1.0	-1.0	-1.0	-1.0	-1.0	-1.0	-1.0	1.0	-1.0	1.0	-1.0	-1.0
CG16899	0.0	1.0	0.0	0.0	1.0	0.0	1.0	0.0	-1.0	-1.0	1.0	-1.0	0.0
CG8068	-1.0	-1.0	-1.0	-1.0	-1.0	-1.0	-1.0	-1.0	1.0	-1.0	-1.0	-1.0	-1.0
CG5102	-1.0	1.0	0.0	-1.0	-1.0	-1.0	0.0	-1.0	1.0	-1.0	0.0	-1.0	-1.0
CG7357	-1.0	-1.0	-1.0	-1.0	-1.0	-1.0	-1.0	-1.0	1.0	-1.0	-1.0	-1.0	-1.0
CG12029	0.0	0.0	1.0	0.0	0.0	1.0	0.0	0.0	-1.0	0.0	0.0	0.0	0.0
CG18468	-1.0	0.0	-1.0	0.0	-1.0	-1.0	0.0	-1.0	1.0	1.0	0.0	-1.0	-1.0
CG6254	-1.0	1.0	-1.0	-1.0	0.0	-1.0	-1.0	-1.0	1.0	-1.0	1.0	-1.0	0.0
CG3114	-1.0	1.0	1.0	1.0	1.0	0.0	1.0	0.0	1.0	-1.0	1.0	1.0	1.0
CG8376	1.0	1.0	-1.0	1.0	1.0	-1.0	-1.0	-1.0	-1.0	1.0	-1.0	-1.0	-1.0
CG13906	0.0	0.0	0.0	0.0	-1.0	-1.0	0.0	0.0	-1.0	-1.0	0.0	-1.0	-1.0
CG8328	0.0	0.0	0.0	0.0	0.0	0.0	0.0	0.0	0.0	0.0	0.0	-1.0	0.0
CG3411	-1.0	0.0	-1.0	-1.0	-1.0	-1.0	-1.0	0.0	1.0	-1.0	0.0	-1.0	0.0
CG1603	-1.0	0.0	-1.0	-1.0	-1.0	-1.0	1.0	-1.0	1.0	1.0	0.0	-1.0	-1.0
CG6211	1.0	1.0	1.0	0.0	0.0	0.0	0.0	1.0	-1.0	-1.0	0.0	-1.0	1.0
CG1689	0.0	0.0	0.0	0.0	1.0	-1.0	0.0	-1.0	-1.0	-1.0	0.0	-1.0	-1.0
CG6269	0.0	0.0	0.0	0.0	0.0	0.0	0.0	0.0	0.0	0.0	0.0	-1.0	0.0
CG7803	-1.0	1.0	0.0	-1.0	0.0	-1.0	0.0	-1.0	1.0	0.0	1.0	-1.0	-1.0
CG14200	0.0	1.0	0.0	0.0	0.0	1.0	0.0	0.0	0.0	-1.0	1.0	-1.0	0.0
CG12052	1.0	1.0	1.0	-1.0	1.0	1.0	1.0	1.0	1.0	1.0	1.0	1.0	1.0
CG8821	-1.0	-1.0	-1.0	0.0	-1.0	-1.0	0.0	-1.0	-1.0	1.0	-1.0	-1.0	-1.0
CG4820	0.0	1.0	0.0	0.0	0.0	0.0	-1.0	-1.0	1.0	1.0	0.0	-1.0	-1.0
CG10270	0.0	1.0	0.0	0.0	0.0	0.0	1.0	-1.0	1.0	0.0	1.0	0.0	-1.0
CG11902	-1.0	1.0	-1.0	0.0	-1.0	-1.0	-1.0	-1.0	1.0	0.0	1.0	-1.0	0.0
CG15889	0.0	1.0	-1.0	0.0	-1.0	-1.0	-1.0	-1.0	1.0	0.0	0.0	-1.0	1.0
CG8765	-1.0	1.0	1.0	0.0	0.0	-1.0	-1.0	-1.0	1.0	-1.0	1.0	-1.0	-1.0
CG1529	-1.0	-1.0	0.0	0.0	0.0	0.0	0.0	0.0	1.0	-1.0	-1.0	0.0	0.0
CG9776	0.0	1.0	0.0	0.0	0.0	0.0	1.0	-1.0	1.0	1.0	0.0	-1.0	-1.0
CG3836	-1.0	-1.0	-1.0	-1.0	-1.0	-1.0	-1.0	-1.0	1.0	1.0	-1.0	-1.0	-1.0
CG2052	0.0	1.0	-1.0	-1.0	1.0	-1.0	-1.0	-1.0	0.0	-1.0	1.0	-1.0	-1.0
CG8319	-1.0	-1.0	-1.0	1.0	-1.0	-1.0	-1.0	-1.0	1.0	-1.0	-1.0	-1.0	-1.0
CG6930	0.0	1.0	0.0	-1.0	0.0	0.0	0.0	0.0	0.0	-1.0	1.0	0.0	0.0
CG3871	-1.0	-1.0	-1.0	-1.0	-1.0	-1.0	-1.0	-1.0	1.0	-1.0	-1.0	-1.0	-1.0
CG8361	0.0	0.0	0.0	0.0	0.0	0.0	0.0	0.0	0.0	0.0	0.0	-1.0	0.0
CG9233	-1.0	-1.0	-1.0	-1.0	-1.0	-1.0	0.0	-1.0	1.0	-1.0	-1.0	-1.0	-1.0
CG7046	-1.0	-1.0	-1.0	0.0	-1.0	-1.0	-1.0	-1.0	-1.0	1.0	-1.0	-1.0	-1.0
CG13123	-1.0	0.0	0.0	-1.0	-1.0	-1.0	0.0	-1.0	1.0	1.0	0.0	-1.0	0.0
CG11387	0.0	1.0	0.0	0.0	1.0	0.0	0.0	-1.0	0.0	-1.0	1.0	1.0	1.0
CG1849	0.0	1.0	0.0	0.0	1.0	1.0	0.0	-1.0	-1.0	0.0	1.0	-1.0	0.0
CG2125	1.0	0.0	1.0	1.0	1.0	1.0	-1.0	-1.0	-1.0	-1.0	0.0	1.0	1.0
CG10431	0.0	0.0	0.0	0.0	0.0	0.0	0.0	-1.0	0.0	1.0	0.0	-1.0	0.0
CG8478	-1.0	-1.0	-1.0	0.0	-1.0	-1.0	-1.0	-1.0	1.0	1.0	-1.0	-1.0	-1.0
CG2988	0.0	0.0	0.0	0.0	1.0	0.0	0.0	-1.0	-1.0	-1.0	1.0	-1.0	0.0
CG1447	-1.0	1.0	-1.0	-1.0	-1.0	-1.0	-1.0	1.0	-1.0	-1.0	1.0	1.0	1.0
CG11247	0.0	1.0	0.0	0.0	0.0	0.0	0.0	0.0	1.0	0.0	1.0	0.0	1.0
CG7928	-1.0	0.0	0.0	-1.0	-1.0	-1.0	0.0	-1.0	1.0	-1.0	0.0	-1.0	-1.0
CG12744	-1.0	-1.0	-1.0	1.0	-1.0	-1.0	-1.0	-1.0	1.0	-1.0	-1.0	-1.0	-1.0
CG11354	0.0	1.0	-1.0	-1.0	1.0	-1.0	-1.0	-1.0	-1.0	1.0	1.0	-1.0	-1.0
CG5714	0.0	1.0	0.0	0.0	0.0	-1.0	-1.0	-1.0	1.0	-1.0	0.0	-1.0	0.0
CG30020	-1.0	1.0	-1.0	-1.0	-1.0	-1.0	-1.0	-1.0	1.0	-1.0	1.0	-1.0	-1.0
CG4136	0.0	1.0	0.0	0.0	0.0	0.0	0.0	0.0	0.0	0.0	0.0	0.0	0.0
CG1414	1.0	1.0	0.0	0.0	1.0	1.0	1.0	-1.0	1.0	-1.0	1.0	1.0	1.0
CG12124	-1.0	0.0	-1.0	-1.0	-1.0	-1.0	-1.0	-1.0	1.0	-1.0	0.0	-1.0	-1.0
CG14117	-1.0	-1.0	-1.0	0.0	-1.0	-1.0	-1.0	-1.0	1.0	0.0	-1.0	-1.0	-1.0
CG4185	0.0	1.0	0.0	0.0	0.0	0.0	1.0	0.0	1.0	1.0	1.0	-1.0	0.0
CG5249	1.0	1.0	1.0	-1.0	1.0	1.0	1.0	1.0	-1.0	-1.0	1.0	0.0	-1.0
CG8404	0.0	0.0	-1.0	0.0	1.0	0.0	-1.0	0.0	-1.0	-1.0	-1.0	-1.0	-1.0
CG10366	0.0	1.0	1.0	-1.0	0.0	-1.0	0.0	-1.0	1.0	0.0	1.0	-1.0	-1.0
CG5529	0.0	0.0	-1.0	0.0	0.0	0.0	0.0	0.0	0.0	0.0	0.0	-1.0	0.0
CG8367	-1.0	1.0	-1.0	-1.0	-1.0	-1.0	-1.0	-1.0	1.0	-1.0	0.0	-1.0	-1.0
CG11502	1.0	1.0	1.0	1.0	1.0	1.0	-1.0	-1.0	-1.0	-1.0	0.0	-1.0	0.0
CG2819	-1.0	0.0	-1.0	-1.0	1.0	-1.0	-1.0	-1.0	-1.0	-1.0	-1.0	-1.0	-1.0
CG13109	0.0	0.0	1.0	1.0	0.0	1.0	1.0	1.0	0.0	0.0	0.0	1.0	1.0
CG7786	0.0	0.0	0.0	0.0	0.0	0.0	0.0	0.0	0.0	0.0	0.0	-1.0	0.0
CG14710	-1.0	0.0	-1.0	-1.0	-1.0	-1.0	-1.0	-1.0	1.0	-1.0	-1.0	-1.0	-1.0
CG32120	0.0	-1.0	1.0	0.0	0.0	-1.0	0.0	0.0	-1.0	1.0	0.0	-1.0	0.0
CG5204	0.0	-1.0	0.0	0.0	-1.0	-1.0	-1.0	-1.0	-1.0	1.0	0.0	-1.0	-1.0
CG3848	-1.0	1.0	0.0	-1.0	0.0	0.0	0.0	0.0	1.0	-1.0	1.0	-1.0	0.0
CG17743	-1.0	1.0	0.0	0.0	0.0	-1.0	-1.0	-1.0	1.0	-1.0	1.0	-1.0	0.0
CG30443	0.0	1.0	0.0	-1.0	-1.0	-1.0	0.0	-1.0	1.0	-1.0	0.0	-1.0	0.0
CG4575	0.0	1.0	0.0	0.0	0.0	0.0	0.0	0.0	0.0	0.0	0.0	0.0	0.0
CG11398	-1.0	-1.0	-1.0	-1.0	-1.0	-1.0	-1.0	-1.0	1.0	-1.0	-1.0	-1.0	-1.0
CG1264	0.0	0.0	0.0	-1.0	1.0	-1.0	-1.0	1.0	-1.0	0.0	-1.0	-1.0	-1.0
CG8506	-1.0	1.0	1.0	-1.0	-1.0	0.0	-1.0	0.0	1.0	1.0	0.0	1.0	1.0
CG7099	0.0	1.0	0.0	0.0	0.0	0.0	1.0	0.0	1.0	0.0	1.0	1.0	0.0
CG17894	1.0	-1.0	1.0	1.0	0.0	0.0	1.0	1.0	-1.0	-1.0	-1.0	1.0	1.0
CG31642	0.0	-1.0	-1.0	0.0	-1.0	-1.0	-1.0	-1.0	-1.0	1.0	-1.0	-1.0	-1.0
CG9696	-1.0	1.0	-1.0	-1.0	-1.0	-1.0	1.0	1.0	1.0	-1.0	-1.0	-1.0	1.0
CG11984	1.0	0.0	1.0	-1.0	-1.0	0.0	-1.0	-1.0	1.0	-1.0	0.0	-1.0	0.0
CG1048	0.0	0.0	0.0	0.0	0.0	0.0	0.0	1.0	0.0	0.0	1.0	0.0	0.0
CG14655	1.0	-1.0	1.0	-1.0	0.0	1.0	0.0	-1.0	-1.0	0.0	-1.0	-1.0	-1.0
CG9015	0.0	0.0	0.0	0.0	1.0	-1.0	0.0	-1.0	-1.0	-1.0	1.0	-1.0	-1.0
CG1620	-1.0	-1.0	-1.0	-1.0	-1.0	-1.0	0.0	-1.0	1.0	-1.0	-1.0	-1.0	-1.0
CG12605	-1.0	1.0	-1.0	-1.0	1.0	-1.0	-1.0	-1.0	-1.0	-1.0	1.0	-1.0	-1.0
CG14438	0.0	1.0	0.0	-1.0	0.0	0.0	0.0	0.0	1.0	-1.0	0.0	-1.0	0.0
CG4029	-1.0	1.0	-1.0	-1.0	-1.0	-1.0	-1.0	-1.0	1.0	-1.0	0.0	-1.0	0.0
CG6686	0.0	1.0	1.0	0.0	0.0	0.0	1.0	-1.0	1.0	1.0	1.0	1.0	0.0
CG31612	0.0	0.0	1.0	0.0	0.0	0.0	0.0	-1.0	1.0	-1.0	1.0	0.0	0.0
CG11799	0.0	1.0	1.0	-1.0	0.0	0.0	0.0	-1.0	1.0	-1.0	1.0	-1.0	-1.0
CG9310	1.0	-1.0	1.0	0.0	1.0	1.0	-1.0	0.0	0.0	-1.0	-1.0	1.0	-1.0
CG11182	0.0	1.0	0.0	0.0	0.0	0.0	1.0	0.0	0.0	0.0	1.0	0.0	0.0
CG12296	1.0	-1.0	-1.0	0.0	0.0	0.0	-1.0	1.0	-1.0	-1.0	1.0	-1.0	-1.0
CG15435	-1.0	-1.0	-1.0	-1.0	-1.0	-1.0	-1.0	-1.0	1.0	0.0	-1.0	-1.0	-1.0
CG9610	0.0	-1.0	1.0	0.0	0.0	0.0	0.0	0.0	0.0	0.0	-1.0	-1.0	-1.0
CG14441	-1.0	0.0	0.0	-1.0	0.0	0.0	-1.0	0.0	0.0	0.0	0.0	-1.0	-1.0
CG7413	-1.0	-1.0	-1.0	-1.0	-1.0	-1.0	-1.0	-1.0	1.0	-1.0	-1.0	-1.0	-1.0
CG2047	-1.0	-1.0	-1.0	0.0	0.0	-1.0	-1.0	-1.0	-1.0	1.0	-1.0	-1.0	-1.0
CG7056	0.0	0.0	0.0	0.0	0.0	0.0	0.0	0.0	0.0	0.0	0.0	-1.0	0.0
CG5583	1.0	-1.0	1.0	1.0	1.0	1.0	-1.0	0.0	-1.0	-1.0	-1.0	-1.0	-1.0
CG12370	-1.0	1.0	1.0	1.0	1.0	1.0	-1.0	1.0	-1.0	-1.0	1.0	1.0	1.0
CG2655	0.0	1.0	0.0	0.0	0.0	0.0	0.0	0.0	-1.0	0.0	0.0	0.0	0.0
CG11450	1.0	-1.0	0.0	1.0	1.0	1.0	-1.0	0.0	-1.0	0.0	-1.0	0.0	-1.0
CG6677	0.0	0.0	1.0	0.0	0.0	0.0	0.0	0.0	0.0	-1.0	0.0	-1.0	-1.0
CG3815	-1.0	0.0	-1.0	-1.0	-1.0	-1.0	0.0	-1.0	1.0	-1.0	-1.0	-1.0	-1.0
CG15436	-1.0	-1.0	-1.0	0.0	-1.0	-1.0	-1.0	-1.0	1.0	0.0	-1.0	-1.0	-1.0
CG4328	0.0	1.0	0.0	0.0	0.0	0.0	0.0	0.0	0.0	0.0	1.0	0.0	0.0
CG7987	0.0	1.0	-1.0	-1.0	-1.0	-1.0	-1.0	-1.0	1.0	-1.0	0.0	-1.0	-1.0
CG15514	-1.0	1.0	0.0	-1.0	-1.0	-1.0	0.0	-1.0	1.0	-1.0	0.0	-1.0	-1.0
CG12054	-1.0	1.0	-1.0	-1.0	-1.0	-1.0	-1.0	-1.0	1.0	-1.0	1.0	-1.0	0.0
CG3647	-1.0	-1.0	-1.0	-1.0	-1.0	-1.0	1.0	0.0	1.0	0.0	-1.0	-1.0	-1.0
CG32575	-1.0	1.0	-1.0	-1.0	0.0	-1.0	-1.0	-1.0	1.0	-1.0	1.0	-1.0	0.0
CG1028	1.0	0.0	0.0	1.0	0.0	1.0	0.0	0.0	-1.0	-1.0	1.0	-1.0	-1.0
CG10309	0.0	0.0	-1.0	-1.0	-1.0	-1.0	0.0	-1.0	1.0	-1.0	-1.0	-1.0	-1.0
CG5748	-1.0	1.0	0.0	-1.0	-1.0	-1.0	0.0	-1.0	1.0	-1.0	0.0	-1.0	-1.0
CG4854	-1.0	-1.0	0.0	-1.0	-1.0	-1.0	0.0	-1.0	1.0	-1.0	-1.0	-1.0	-1.0
CG10571	0.0	1.0	0.0	-1.0	0.0	-1.0	1.0	1.0	-1.0	-1.0	1.0	-1.0	-1.0
CG3576	-1.0	1.0	-1.0	1.0	0.0	0.0	0.0	1.0	1.0	-1.0	1.0	-1.0	1.0
CG4380	-1.0	1.0	0.0	-1.0	-1.0	0.0	0.0	-1.0	1.0	-1.0	0.0	-1.0	0.0
CG3388	0.0	0.0	0.0	0.0	0.0	0.0	0.0	0.0	0.0	0.0	0.0	-1.0	0.0
CG13598	0.0	1.0	1.0	0.0	1.0	0.0	-1.0	1.0	1.0	1.0	1.0	-1.0	-1.0
CG4059	-1.0	0.0	-1.0	-1.0	-1.0	-1.0	-1.0	-1.0	1.0	-1.0	-1.0	-1.0	-1.0
CG17806	-1.0	1.0	0.0	-1.0	-1.0	0.0	0.0	-1.0	1.0	-1.0	0.0	-1.0	0.0
CG1119	-1.0	-1.0	-1.0	-1.0	-1.0	-1.0	-1.0	-1.0	1.0	0.0	-1.0	-1.0	-1.0
CG31782	-1.0	0.0	-1.0	0.0	0.0	-1.0	-1.0	0.0	1.0	-1.0	0.0	-1.0	0.0
CG3052	0.0	1.0	0.0	0.0	0.0	0.0	0.0	0.0	0.0	0.0	1.0	0.0	0.0
CG1132	0.0	0.0	0.0	0.0	0.0	1.0	0.0	0.0	0.0	0.0	0.0	0.0	0.0
CG16801	0.0	1.0	0.0	0.0	0.0	0.0	0.0	0.0	-1.0	1.0	1.0	0.0	0.0
CG4257	1.0	-1.0	1.0	1.0	1.0	1.0	-1.0	1.0	1.0	-1.0	-1.0	1.0	1.0
CG8127	0.0	1.0	1.0	1.0	1.0	0.0	0.0	0.0	0.0	-1.0	1.0	-1.0	1.0
CG11085	0.0	1.0	0.0	0.0	0.0	0.0	0.0	0.0	0.0	0.0	0.0	0.0	0.0
CG6570	1.0	0.0	-1.0	-1.0	1.0	0.0	-1.0	-1.0	-1.0	-1.0	1.0	-1.0	0.0
CG16778	0.0	1.0	-1.0	0.0	1.0	-1.0	0.0	-1.0	-1.0	-1.0	1.0	-1.0	-1.0
CG6276	0.0	1.0	1.0	-1.0	0.0	1.0	-1.0	-1.0	1.0	-1.0	1.0	0.0	1.0
CG13951	-1.0	-1.0	-1.0	-1.0	-1.0	-1.0	0.0	-1.0	1.0	1.0	-1.0	-1.0	-1.0
CG4654	-1.0	-1.0	-1.0	-1.0	-1.0	-1.0	-1.0	-1.0	1.0	-1.0	-1.0	-1.0	-1.0
CG4427	1.0	0.0	1.0	0.0	1.0	1.0	-1.0	1.0	-1.0	-1.0	0.0	1.0	1.0
CG7404	1.0	1.0	1.0	0.0	0.0	0.0	0.0	1.0	1.0	-1.0	1.0	1.0	0.0
CG7271	0.0	0.0	0.0	0.0	0.0	0.0	0.0	-1.0	0.0	0.0	0.0	-1.0	0.0
CG5575	-1.0	-1.0	0.0	-1.0	-1.0	-1.0	-1.0	-1.0	1.0	-1.0	-1.0	-1.0	-1.0
CG8092	-1.0	1.0	-1.0	-1.0	-1.0	-1.0	1.0	-1.0	1.0	-1.0	1.0	-1.0	-1.0
CG31388	0.0	1.0	1.0	-1.0	1.0	-1.0	-1.0	-1.0	1.0	-1.0	1.0	0.0	-1.0
CG10250	1.0	-1.0	0.0	-1.0	0.0	-1.0	0.0	0.0	-1.0	-1.0	0.0	-1.0	-1.0
CG4143	-1.0	-1.0	-1.0	0.0	-1.0	-1.0	1.0	1.0	1.0	1.0	-1.0	-1.0	-1.0
CG7368	0.0	1.0	0.0	0.0	1.0	0.0	0.0	0.0	0.0	0.0	1.0	-1.0	0.0
CG10042	-1.0	0.0	0.0	-1.0	0.0	0.0	1.0	-1.0	1.0	1.0	0.0	-1.0	-1.0
CG17390	0.0	1.0	0.0	0.0	0.0	0.0	0.0	0.0	0.0	0.0	0.0	0.0	0.0
CG3075	-1.0	0.0	-1.0	-1.0	-1.0	-1.0	-1.0	-1.0	1.0	-1.0	-1.0	-1.0	-1.0
CG5545	0.0	1.0	-1.0	0.0	1.0	-1.0	0.0	-1.0	-1.0	1.0	1.0	-1.0	-1.0
CG6792	0.0	1.0	0.0	0.0	0.0	0.0	1.0	0.0	1.0	0.0	0.0	-1.0	0.0
CG9908	1.0	1.0	1.0	-1.0	1.0	1.0	1.0	0.0	-1.0	-1.0	1.0	-1.0	-1.0
CG9797	-1.0	1.0	0.0	0.0	-1.0	-1.0	1.0	0.0	1.0	-1.0	1.0	1.0	1.0
CG4220	1.0	1.0	1.0	-1.0	1.0	1.0	1.0	1.0	-1.0	-1.0	1.0	-1.0	-1.0
CG7383	0.0	0.0	0.0	0.0	0.0	0.0	0.0	-1.0	0.0	1.0	0.0	0.0	0.0
CG1130	-1.0	1.0	-1.0	-1.0	1.0	-1.0	-1.0	-1.0	-1.0	-1.0	1.0	-1.0	-1.0
CG6701	-1.0	-1.0	0.0	0.0	-1.0	0.0	0.0	0.0	1.0	1.0	-1.0	-1.0	1.0
CG6103	-1.0	0.0	1.0	0.0	-1.0	1.0	-1.0	1.0	1.0	-1.0	-1.0	-1.0	1.0
CG13617	0.0	-1.0	0.0	0.0	0.0	0.0	0.0	0.0	-1.0	1.0	0.0	-1.0	0.0
CG11172	1.0	1.0	0.0	1.0	0.0	0.0	0.0	-1.0	0.0	0.0	0.0	1.0	1.0
CG16738	0.0	1.0	0.0	-1.0	1.0	0.0	0.0	-1.0	-1.0	-1.0	1.0	-1.0	-1.0
CG2129	-1.0	-1.0	-1.0	-1.0	-1.0	-1.0	-1.0	-1.0	1.0	-1.0	-1.0	-1.0	-1.0
CG4413	-1.0	0.0	-1.0	0.0	-1.0	-1.0	-1.0	-1.0	1.0	1.0	0.0	-1.0	-1.0
CG2678	-1.0	-1.0	-1.0	0.0	-1.0	-1.0	-1.0	-1.0	1.0	-1.0	-1.0	-1.0	-1.0
CG11641	0.0	1.0	-1.0	0.0	1.0	-1.0	-1.0	-1.0	-1.0	1.0	1.0	-1.0	-1.0
CG13775	0.0	0.0	0.0	0.0	0.0	0.0	0.0	0.0	1.0	-1.0	0.0	1.0	0.0
CG18647	-1.0	0.0	1.0	0.0	-1.0	1.0	0.0	0.0	0.0	1.0	-1.0	-1.0	0.0
CG31666	-1.0	1.0	-1.0	0.0	1.0	-1.0	-1.0	-1.0	-1.0	1.0	1.0	1.0	1.0
CG6654	0.0	1.0	-1.0	-1.0	0.0	0.0	0.0	-1.0	1.0	-1.0	1.0	-1.0	0.0
CG7664	0.0	1.0	0.0	0.0	1.0	1.0	1.0	0.0	1.0	-1.0	1.0	-1.0	0.0
CG11723	-1.0	1.0	0.0	1.0	0.0	-1.0	0.0	-1.0	1.0	-1.0	0.0	0.0	-1.0
CG13287	0.0	0.0	0.0	0.0	0.0	0.0	0.0	0.0	0.0	0.0	1.0	-1.0	0.0
CG11798	-1.0	1.0	-1.0	-1.0	0.0	-1.0	-1.0	-1.0	1.0	-1.0	1.0	-1.0	-1.0
CG11317	0.0	1.0	0.0	-1.0	1.0	-1.0	-1.0	-1.0	-1.0	-1.0	1.0	-1.0	0.0
CG8159	-1.0	0.0	-1.0	-1.0	-1.0	-1.0	0.0	0.0	1.0	-1.0	0.0	-1.0	1.0
CG10002	-1.0	1.0	1.0	-1.0	0.0	1.0	-1.0	1.0	-1.0	-1.0	-1.0	1.0	1.0
CG8208	-1.0	1.0	-1.0	0.0	-1.0	-1.0	0.0	-1.0	1.0	1.0	1.0	-1.0	-1.0
CG1024	-1.0	-1.0	-1.0	-1.0	-1.0	-1.0	-1.0	-1.0	1.0	-1.0	-1.0	-1.0	-1.0
CG9727	0.0	0.0	0.0	0.0	0.0	0.0	0.0	0.0	1.0	1.0	0.0	-1.0	1.0
CG9437	-1.0	0.0	-1.0	-1.0	-1.0	-1.0	0.0	-1.0	1.0	1.0	-1.0	-1.0	-1.0
CG5838	-1.0	0.0	-1.0	-1.0	-1.0	-1.0	-1.0	-1.0	1.0	-1.0	0.0	-1.0	-1.0
CG6121	-1.0	1.0	0.0	-1.0	-1.0	-1.0	-1.0	-1.0	1.0	-1.0	0.0	-1.0	0.0
CG12236	-1.0	1.0	-1.0	-1.0	-1.0	-1.0	-1.0	-1.0	1.0	-1.0	1.0	-1.0	-1.0
CG1922	0.0	1.0	-1.0	-1.0	1.0	-1.0	0.0	-1.0	-1.0	-1.0	1.0	-1.0	-1.0
CG8522	1.0	1.0	1.0	-1.0	1.0	1.0	1.0	1.0	0.0	-1.0	1.0	0.0	-1.0
CG2530	-1.0	1.0	1.0	-1.0	1.0	1.0	-1.0	-1.0	1.0	-1.0	0.0	0.0	0.0
CG5799	-1.0	1.0	-1.0	-1.0	0.0	0.0	1.0	1.0	-1.0	-1.0	1.0	-1.0	1.0
CG9088	0.0	1.0	0.0	-1.0	-1.0	0.0	1.0	-1.0	1.0	-1.0	1.0	-1.0	0.0
CG10274	-1.0	0.0	0.0	0.0	0.0	0.0	1.0	0.0	1.0	-1.0	0.0	-1.0	0.0
CG13624	1.0	1.0	1.0	0.0	0.0	1.0	1.0	0.0	1.0	-1.0	1.0	1.0	1.0
CG5591	0.0	1.0	0.0	-1.0	-1.0	-1.0	1.0	-1.0	1.0	0.0	1.0	-1.0	-1.0
CG12653	0.0	1.0	0.0	0.0	0.0	0.0	0.0	-1.0	-1.0	-1.0	1.0	-1.0	-1.0
CG2762	-1.0	0.0	-1.0	1.0	0.0	-1.0	1.0	-1.0	1.0	-1.0	0.0	-1.0	-1.0
CG7672	-1.0	0.0	-1.0	-1.0	1.0	-1.0	-1.0	-1.0	-1.0	-1.0	-1.0	-1.0	-1.0
CG2702	-1.0	0.0	0.0	-1.0	-1.0	-1.0	-1.0	-1.0	1.0	-1.0	0.0	-1.0	-1.0
CG9932	1.0	1.0	1.0	1.0	1.0	1.0	1.0	-1.0	-1.0	-1.0	0.0	1.0	1.0
CG17077	0.0	0.0	1.0	0.0	0.0	0.0	0.0	1.0	0.0	-1.0	0.0	1.0	0.0
CG8651	1.0	1.0	1.0	-1.0	1.0	1.0	1.0	0.0	1.0	-1.0	1.0	0.0	0.0
CG1378	0.0	0.0	0.0	0.0	0.0	0.0	0.0	0.0	0.0	0.0	0.0	-1.0	0.0
CG1641	0.0	0.0	0.0	0.0	0.0	0.0	0.0	-1.0	0.0	0.0	0.0	-1.0	-1.0
CG8089	-1.0	-1.0	-1.0	-1.0	-1.0	0.0	1.0	-1.0	1.0	-1.0	-1.0	-1.0	-1.0
CG10037	1.0	0.0	1.0	-1.0	0.0	-1.0	-1.0	-1.0	-1.0	-1.0	0.0	-1.0	-1.0
CG11456	-1.0	1.0	-1.0	-1.0	1.0	-1.0	1.0	-1.0	1.0	-1.0	1.0	-1.0	-1.0
CG12399	-1.0	-1.0	-1.0	0.0	-1.0	-1.0	-1.0	0.0	1.0	-1.0	-1.0	-1.0	-1.0
CG9418	-1.0	1.0	1.0	-1.0	-1.0	0.0	-1.0	-1.0	1.0	-1.0	1.0	-1.0	0.0
CG31224	-1.0	1.0	0.0	1.0	1.0	0.0	0.0	-1.0	1.0	-1.0	1.0	-1.0	1.0
CG3758	-1.0	-1.0	-1.0	0.0	-1.0	0.0	-1.0	1.0	-1.0	1.0	-1.0	0.0	-1.0
CG10021	0.0	-1.0	1.0	-1.0	0.0	1.0	1.0	1.0	-1.0	-1.0	-1.0	1.0	1.0
CG7691	-1.0	-1.0	-1.0	0.0	-1.0	-1.0	-1.0	-1.0	-1.0	1.0	-1.0	-1.0	-1.0
CG9793	-1.0	0.0	-1.0	-1.0	-1.0	-1.0	-1.0	0.0	1.0	-1.0	0.0	0.0	-1.0
CG17829	-1.0	-1.0	-1.0	-1.0	-1.0	-1.0	0.0	-1.0	1.0	-1.0	-1.0	-1.0	-1.0
CG33323	0.0	1.0	0.0	0.0	1.0	0.0	1.0	0.0	-1.0	0.0	0.0	-1.0	0.0
CG15710	0.0	-1.0	0.0	0.0	0.0	-1.0	-1.0	-1.0	0.0	1.0	-1.0	-1.0	-1.0
CG5580	0.0	1.0	1.0	0.0	1.0	1.0	0.0	0.0	0.0	-1.0	1.0	0.0	0.0
CG1464	0.0	1.0	0.0	0.0	1.0	0.0	0.0	0.0	0.0	0.0	1.0	-1.0	0.0
CG31441	0.0	1.0	1.0	0.0	-1.0	0.0	-1.0	-1.0	1.0	-1.0	0.0	0.0	0.0
CG9495	-1.0	1.0	0.0	-1.0	0.0	-1.0	0.0	-1.0	1.0	-1.0	0.0	-1.0	-1.0
CG5034	-1.0	1.0	1.0	-1.0	-1.0	-1.0	-1.0	-1.0	1.0	1.0	1.0	0.0	-1.0
CG11194	0.0	1.0	0.0	0.0	0.0	0.0	0.0	0.0	0.0	1.0	0.0	-1.0	0.0
CG6096	0.0	0.0	0.0	0.0	0.0	0.0	0.0	0.0	0.0	0.0	0.0	-1.0	0.0
CG8246	0.0	1.0	0.0	0.0	0.0	0.0	0.0	0.0	-1.0	0.0	0.0	0.0	0.0
CG9786	-1.0	-1.0	-1.0	-1.0	-1.0	-1.0	-1.0	-1.0	1.0	-1.0	-1.0	-1.0	-1.0
CG5058	1.0	-1.0	1.0	-1.0	1.0	0.0	-1.0	-1.0	-1.0	-1.0	-1.0	-1.0	-1.0
CG8145	0.0	1.0	0.0	0.0	0.0	0.0	0.0	0.0	0.0	1.0	0.0	1.0	1.0
CG12287	-1.0	1.0	0.0	-1.0	0.0	1.0	0.0	1.0	-1.0	-1.0	1.0	-1.0	-1.0
CG1244	-1.0	1.0	0.0	-1.0	0.0	0.0	0.0	-1.0	1.0	-1.0	1.0	0.0	0.0
CG10267	-1.0	1.0	0.0	0.0	-1.0	0.0	0.0	-1.0	1.0	1.0	1.0	1.0	-1.0
CG16863	0.0	1.0	0.0	0.0	0.0	-1.0	-1.0	-1.0	1.0	0.0	1.0	-1.0	0.0
CG12212	1.0	-1.0	-1.0	-1.0	-1.0	1.0	-1.0	1.0	-1.0	-1.0	-1.0	-1.0	-1.0
CG14938	1.0	1.0	1.0	-1.0	1.0	1.0	1.0	0.0	-1.0	-1.0	1.0	-1.0	0.0
CG1046	0.0	0.0	0.0	0.0	0.0	0.0	0.0	0.0	0.0	0.0	0.0	-1.0	0.0
CG5133	0.0	-1.0	0.0	0.0	-1.0	1.0	0.0	-1.0	-1.0	1.0	-1.0	0.0	1.0
CG3445	-1.0	0.0	-1.0	-1.0	-1.0	-1.0	0.0	-1.0	1.0	-1.0	-1.0	-1.0	-1.0
CG18476	-1.0	0.0	0.0	-1.0	0.0	0.0	0.0	-1.0	0.0	0.0	0.0	-1.0	-1.0
CG14711	-1.0	-1.0	-1.0	-1.0	-1.0	-1.0	-1.0	-1.0	1.0	-1.0	-1.0	-1.0	-1.0
CG11491	-1.0	1.0	-1.0	1.0	-1.0	-1.0	-1.0	-1.0	1.0	-1.0	1.0	-1.0	1.0
CG1454	-1.0	0.0	-1.0	-1.0	-1.0	-1.0	-1.0	-1.0	1.0	-1.0	-1.0	-1.0	-1.0
CG6794	0.0	0.0	0.0	0.0	0.0	0.0	0.0	0.0	0.0	0.0	0.0	1.0	1.0
CG8809	-1.0	1.0	0.0	0.0	0.0	-1.0	0.0	-1.0	1.0	1.0	0.0	0.0	0.0
CG18455	-1.0	1.0	-1.0	0.0	1.0	-1.0	-1.0	-1.0	-1.0	1.0	-1.0	-1.0	-1.0
CG1071	-1.0	-1.0	-1.0	-1.0	-1.0	-1.0	-1.0	-1.0	1.0	0.0	-1.0	-1.0	-1.0
CG33152	0.0	1.0	0.0	0.0	1.0	0.0	0.0	0.0	0.0	0.0	0.0	0.0	0.0
CG31460	-1.0	-1.0	-1.0	-1.0	-1.0	-1.0	1.0	-1.0	1.0	-1.0	0.0	-1.0	-1.0
CG10446	0.0	1.0	-1.0	0.0	1.0	-1.0	-1.0	-1.0	-1.0	1.0	1.0	-1.0	-1.0
CG4677	-1.0	-1.0	0.0	0.0	-1.0	-1.0	-1.0	-1.0	-1.0	1.0	-1.0	-1.0	-1.0
CG5557	-1.0	1.0	-1.0	-1.0	-1.0	-1.0	-1.0	-1.0	1.0	-1.0	0.0	-1.0	-1.0
CG14667	-1.0	1.0	0.0	0.0	0.0	-1.0	-1.0	0.0	1.0	0.0	0.0	-1.0	-1.0
CG17802	-1.0	-1.0	-1.0	-1.0	-1.0	-1.0	-1.0	-1.0	1.0	-1.0	-1.0	-1.0	-1.0
CG9954	1.0	1.0	1.0	1.0	1.0	1.0	1.0	1.0	0.0	0.0	1.0	1.0	1.0
CG31169	-1.0	-1.0	-1.0	0.0	-1.0	-1.0	0.0	-1.0	-1.0	1.0	-1.0	-1.0	-1.0
CG9768	0.0	0.0	0.0	0.0	-1.0	-1.0	0.0	-1.0	-1.0	0.0	1.0	-1.0	0.0
CG3491	0.0	0.0	0.0	0.0	0.0	0.0	0.0	0.0	0.0	1.0	0.0	-1.0	0.0
CG6716	-1.0	-1.0	-1.0	-1.0	-1.0	-1.0	1.0	-1.0	-1.0	0.0	-1.0	-1.0	-1.0
CG31875	-1.0	-1.0	-1.0	-1.0	-1.0	-1.0	-1.0	0.0	1.0	1.0	-1.0	-1.0	0.0
CG18389	1.0	1.0	1.0	-1.0	1.0	1.0	1.0	0.0	-1.0	-1.0	0.0	-1.0	-1.0
CG6093	-1.0	-1.0	0.0	0.0	-1.0	-1.0	0.0	0.0	1.0	1.0	-1.0	0.0	0.0
CG7659	0.0	-1.0	0.0	-1.0	-1.0	-1.0	0.0	1.0	-1.0	-1.0	0.0	-1.0	0.0
CG6348	0.0	-1.0	0.0	0.0	0.0	0.0	0.0	0.0	-1.0	0.0	0.0	0.0	0.0
CG18599	0.0	1.0	0.0	0.0	0.0	0.0	0.0	0.0	0.0	0.0	0.0	0.0	0.0
CG33183	0.0	1.0	0.0	0.0	0.0	0.0	0.0	0.0	-1.0	-1.0	1.0	-1.0	1.0
CG7386	0.0	-1.0	-1.0	0.0	-1.0	-1.0	0.0	-1.0	1.0	1.0	0.0	-1.0	-1.0
CG13204	0.0	1.0	1.0	0.0	1.0	0.0	1.0	-1.0	-1.0	-1.0	1.0	-1.0	0.0
CG7450	0.0	-1.0	0.0	1.0	0.0	0.0	1.0	1.0	-1.0	-1.0	-1.0	1.0	0.0
CG4694	1.0	1.0	1.0	1.0	1.0	1.0	1.0	0.0	0.0	0.0	1.0	1.0	1.0
CG13493	0.0	0.0	0.0	0.0	0.0	0.0	0.0	0.0	-1.0	1.0	0.0	-1.0	0.0
CG6964	0.0	1.0	1.0	0.0	1.0	1.0	0.0	1.0	0.0	-1.0	1.0	1.0	1.0
CG5669	0.0	0.0	1.0	0.0	-1.0	0.0	0.0	0.0	1.0	0.0	0.0	1.0	0.0
CG1030	0.0	1.0	-1.0	-1.0	1.0	-1.0	0.0	-1.0	-1.0	-1.0	-1.0	-1.0	-1.0
CG4360	-1.0	0.0	0.0	0.0	-1.0	-1.0	1.0	-1.0	1.0	-1.0	0.0	-1.0	1.0
CG18023	0.0	1.0	0.0	1.0	0.0	0.0	0.0	0.0	0.0	0.0	1.0	-1.0	1.0
CG17612	0.0	-1.0	0.0	0.0	-1.0	0.0	-1.0	0.0	0.0	-1.0	-1.0	-1.0	0.0
CG8643	0.0	1.0	0.0	1.0	1.0	0.0	-1.0	0.0	0.0	-1.0	0.0	-1.0	1.0
CG30077	0.0	1.0	1.0	0.0	1.0	1.0	1.0	1.0	1.0	-1.0	1.0	1.0	1.0
CG2692	-1.0	-1.0	-1.0	-1.0	-1.0	-1.0	-1.0	-1.0	-1.0	1.0	-1.0	-1.0	-1.0
CG8961	-1.0	-1.0	-1.0	-1.0	-1.0	-1.0	-1.0	-1.0	1.0	-1.0	-1.0	-1.0	-1.0
CG9305	0.0	0.0	0.0	-1.0	0.0	0.0	-1.0	-1.0	1.0	1.0	0.0	0.0	-1.0
CG13316	0.0	1.0	1.0	0.0	0.0	0.0	0.0	0.0	1.0	-1.0	0.0	-1.0	1.0
CG2380	1.0	1.0	0.0	-1.0	0.0	0.0	-1.0	-1.0	-1.0	-1.0	0.0	-1.0	-1.0
CG2790	1.0	1.0	-1.0	-1.0	-1.0	-1.0	0.0	-1.0	1.0	1.0	1.0	-1.0	-1.0
CG1897	1.0	0.0	1.0	1.0	0.0	1.0	1.0	-1.0	-1.0	0.0	1.0	-1.0	-1.0
CG10321	0.0	0.0	0.0	0.0	0.0	0.0	0.0	0.0	1.0	-1.0	0.0	-1.0	0.0
CG4621	-1.0	1.0	0.0	0.0	-1.0	0.0	-1.0	-1.0	1.0	0.0	0.0	1.0	0.0
CG18412	1.0	1.0	1.0	0.0	1.0	1.0	1.0	1.0	-1.0	-1.0	1.0	1.0	1.0
CG9045	-1.0	1.0	1.0	-1.0	0.0	-1.0	-1.0	-1.0	1.0	1.0	1.0	-1.0	1.0
CG11783	-1.0	1.0	0.0	-1.0	-1.0	1.0	0.0	1.0	1.0	-1.0	1.0	1.0	0.0
CG10601	1.0	1.0	-1.0	0.0	-1.0	-1.0	-1.0	1.0	-1.0	0.0	1.0	-1.0	-1.0
CG4936	-1.0	0.0	-1.0	-1.0	-1.0	-1.0	-1.0	-1.0	1.0	-1.0	-1.0	-1.0	-1.0
CG8933	-1.0	1.0	1.0	-1.0	0.0	1.0	0.0	-1.0	1.0	-1.0	0.0	1.0	1.0
CG6534	0.0	1.0	-1.0	-1.0	0.0	-1.0	-1.0	-1.0	-1.0	-1.0	1.0	-1.0	-1.0
CG4216	0.0	0.0	0.0	0.0	0.0	0.0	0.0	-1.0	0.0	0.0	0.0	-1.0	0.0
CG2328	0.0	0.0	0.0	1.0	0.0	0.0	0.0	0.0	0.0	0.0	0.0	0.0	0.0
CG31510	-1.0	1.0	-1.0	-1.0	0.0	-1.0	0.0	-1.0	1.0	1.0	0.0	-1.0	-1.0
CG10197	1.0	1.0	0.0	0.0	1.0	0.0	0.0	0.0	-1.0	0.0	1.0	-1.0	1.0
CG10605	1.0	1.0	-1.0	-1.0	0.0	-1.0	1.0	1.0	-1.0	-1.0	1.0	-1.0	-1.0
CG3858	0.0	0.0	0.0	0.0	0.0	0.0	0.0	0.0	0.0	0.0	0.0	-1.0	0.0
CG6312	-1.0	1.0	-1.0	-1.0	0.0	0.0	-1.0	-1.0	1.0	0.0	0.0	-1.0	0.0
CG2914	0.0	1.0	0.0	0.0	0.0	0.0	0.0	1.0	0.0	0.0	1.0	0.0	0.0
CG5683	1.0	1.0	1.0	0.0	1.0	1.0	1.0	0.0	0.0	0.0	1.0	0.0	0.0
CG3497	0.0	1.0	-1.0	-1.0	0.0	-1.0	1.0	-1.0	1.0	-1.0	0.0	-1.0	-1.0
CG10209	0.0	0.0	0.0	0.0	0.0	0.0	-1.0	0.0	1.0	-1.0	0.0	-1.0	0.0
CG6143	-1.0	1.0	-1.0	-1.0	-1.0	-1.0	1.0	-1.0	1.0	-1.0	1.0	1.0	-1.0
CG17803	0.0	1.0	0.0	0.0	0.0	0.0	0.0	0.0	1.0	-1.0	1.0	0.0	0.0
CG17912	-1.0	1.0	0.0	0.0	-1.0	0.0	0.0	-1.0	1.0	-1.0	0.0	-1.0	1.0
CG12767	-1.0	1.0	-1.0	-1.0	1.0	-1.0	-1.0	-1.0	1.0	-1.0	1.0	-1.0	-1.0
CG15073	-1.0	1.0	1.0	0.0	0.0	0.0	0.0	-1.0	1.0	1.0	1.0	-1.0	0.0
CG3065	-1.0	1.0	0.0	0.0	-1.0	-1.0	1.0	-1.0	1.0	-1.0	0.0	-1.0	-1.0
CG8388	-1.0	1.0	-1.0	0.0	-1.0	-1.0	0.0	-1.0	1.0	1.0	1.0	-1.0	0.0
CG18619	1.0	1.0	1.0	1.0	1.0	1.0	1.0	1.0	-1.0	-1.0	1.0	1.0	1.0
CG11494	-1.0	-1.0	-1.0	0.0	-1.0	-1.0	-1.0	-1.0	1.0	-1.0	-1.0	-1.0	-1.0
CG17361	-1.0	-1.0	-1.0	-1.0	-1.0	-1.0	-1.0	-1.0	1.0	-1.0	-1.0	-1.0	-1.0
CG32171	1.0	-1.0	1.0	-1.0	1.0	1.0	0.0	0.0	-1.0	-1.0	1.0	-1.0	-1.0
CG3258	0.0	0.0	0.0	0.0	-1.0	0.0	0.0	0.0	0.0	-1.0	0.0	0.0	0.0
CG9876	0.0	0.0	0.0	0.0	0.0	0.0	0.0	0.0	0.0	0.0	0.0	-1.0	0.0
CG16779	0.0	1.0	0.0	0.0	0.0	0.0	0.0	0.0	0.0	0.0	0.0	0.0	0.0
CG4761	1.0	-1.0	1.0	-1.0	1.0	1.0	-1.0	-1.0	-1.0	-1.0	-1.0	-1.0	-1.0
CG3796	0.0	-1.0	0.0	-1.0	0.0	0.0	0.0	-1.0	-1.0	-1.0	-1.0	-1.0	0.0
CG10159	-1.0	0.0	-1.0	-1.0	-1.0	-1.0	-1.0	-1.0	1.0	-1.0	0.0	-1.0	-1.0
CG6990	-1.0	0.0	-1.0	-1.0	-1.0	-1.0	0.0	-1.0	1.0	-1.0	-1.0	-1.0	-1.0
CG10604	0.0	1.0	0.0	0.0	0.0	0.0	0.0	0.0	0.0	0.0	0.0	0.0	0.0
CG12154	-1.0	1.0	0.0	0.0	1.0	0.0	0.0	-1.0	-1.0	0.0	1.0	-1.0	0.0
CG6376	0.0	1.0	1.0	1.0	1.0	1.0	1.0	1.0	0.0	-1.0	1.0	1.0	1.0
CG7807	0.0	1.0	0.0	0.0	1.0	-1.0	0.0	-1.0	-1.0	0.0	1.0	-1.0	-1.0
CG2714	-1.0	0.0	-1.0	-1.0	-1.0	-1.0	-1.0	-1.0	1.0	-1.0	-1.0	-1.0	-1.0
CG7199	1.0	-1.0	1.0	1.0	-1.0	1.0	1.0	0.0	1.0	-1.0	0.0	1.0	1.0
CG8544	1.0	1.0	1.0	-1.0	0.0	1.0	1.0	1.0	0.0	0.0	1.0	1.0	1.0
CG32180	0.0	1.0	1.0	1.0	0.0	0.0	1.0	0.0	0.0	-1.0	0.0	0.0	1.0
CG5649	-1.0	0.0	1.0	1.0	-1.0	0.0	1.0	0.0	1.0	1.0	-1.0	-1.0	0.0
CG11971	-1.0	-1.0	-1.0	-1.0	-1.0	-1.0	-1.0	-1.0	1.0	-1.0	-1.0	-1.0	-1.0
CG9705	-1.0	-1.0	-1.0	0.0	-1.0	-1.0	-1.0	-1.0	1.0	0.0	0.0	-1.0	1.0
CG8704	0.0	0.0	0.0	0.0	0.0	0.0	0.0	0.0	0.0	0.0	0.0	-1.0	0.0
CG18262	0.0	0.0	-1.0	-1.0	0.0	-1.0	0.0	0.0	1.0	-1.0	0.0	-1.0	-1.0
CG4354	0.0	-1.0	0.0	0.0	0.0	-1.0	0.0	0.0	-1.0	-1.0	-1.0	-1.0	1.0
CG6272	1.0	1.0	1.0	0.0	1.0	1.0	1.0	0.0	0.0	-1.0	1.0	1.0	1.0
CG2199	-1.0	-1.0	-1.0	-1.0	-1.0	-1.0	-1.0	-1.0	1.0	-1.0	-1.0	-1.0	-1.0
CG5109	-1.0	0.0	-1.0	-1.0	-1.0	-1.0	-1.0	-1.0	1.0	-1.0	0.0	-1.0	-1.0
CG11033	0.0	1.0	1.0	-1.0	0.0	0.0	0.0	-1.0	1.0	-1.0	1.0	1.0	0.0
CG12391	-1.0	1.0	-1.0	-1.0	-1.0	-1.0	-1.0	-1.0	1.0	-1.0	0.0	-1.0	-1.0
CG12809	0.0	1.0	0.0	0.0	0.0	0.0	0.0	0.0	0.0	0.0	0.0	0.0	0.0
CG1605	-1.0	0.0	-1.0	-1.0	-1.0	-1.0	-1.0	-1.0	1.0	-1.0	0.0	-1.0	-1.0
CG30431	1.0	-1.0	-1.0	1.0	1.0	-1.0	-1.0	-1.0	-1.0	1.0	-1.0	-1.0	-1.0
CG10631	0.0	1.0	1.0	-1.0	1.0	1.0	0.0	-1.0	1.0	0.0	1.0	0.0	0.0
CG3281	-1.0	0.0	-1.0	-1.0	-1.0	-1.0	-1.0	-1.0	1.0	-1.0	-1.0	-1.0	-1.0
CG5965	-1.0	0.0	-1.0	-1.0	-1.0	-1.0	0.0	-1.0	1.0	-1.0	0.0	0.0	-1.0
CG2120	-1.0	-1.0	1.0	-1.0	-1.0	1.0	-1.0	1.0	-1.0	-1.0	-1.0	-1.0	-1.0
CG31240	1.0	1.0	-1.0	-1.0	1.0	-1.0	-1.0	-1.0	-1.0	-1.0	1.0	-1.0	-1.0
CG12361	0.0	1.0	0.0	0.0	0.0	0.0	0.0	0.0	0.0	0.0	1.0	-1.0	0.0
CG15286	-1.0	-1.0	-1.0	0.0	-1.0	-1.0	-1.0	-1.0	-1.0	1.0	-1.0	-1.0	-1.0
CG6215	-1.0	0.0	-1.0	0.0	-1.0	-1.0	0.0	0.0	1.0	0.0	0.0	-1.0	-1.0
CG32532	0.0	1.0	0.0	0.0	0.0	0.0	0.0	0.0	0.0	0.0	0.0	0.0	0.0
CG18144	1.0	-1.0	-1.0	1.0	-1.0	1.0	-1.0	1.0	-1.0	0.0	0.0	1.0	1.0
CG10949	-1.0	1.0	0.0	-1.0	-1.0	-1.0	-1.0	0.0	1.0	-1.0	1.0	1.0	1.0
CG33133	0.0	1.0	1.0	0.0	0.0	0.0	1.0	-1.0	1.0	-1.0	1.0	1.0	0.0
CG6791	-1.0	1.0	1.0	-1.0	1.0	-1.0	0.0	0.0	1.0	-1.0	1.0	-1.0	-1.0
CG1856	-1.0	-1.0	1.0	-1.0	-1.0	1.0	1.0	-1.0	1.0	-1.0	-1.0	-1.0	-1.0
CG11094	1.0	-1.0	1.0	1.0	1.0	1.0	1.0	0.0	-1.0	-1.0	1.0	0.0	0.0
CG10959	-1.0	-1.0	-1.0	-1.0	-1.0	-1.0	-1.0	-1.0	1.0	0.0	-1.0	-1.0	-1.0
CG13424	0.0	0.0	0.0	0.0	0.0	0.0	1.0	0.0	0.0	0.0	0.0	-1.0	0.0
CG3726	0.0	1.0	-1.0	-1.0	0.0	0.0	0.0	-1.0	1.0	-1.0	0.0	-1.0	-1.0
CG6494	1.0	-1.0	1.0	1.0	0.0	1.0	1.0	1.0	-1.0	-1.0	-1.0	1.0	1.0
CG4158	0.0	0.0	0.0	0.0	0.0	0.0	0.0	0.0	0.0	0.0	0.0	-1.0	0.0
CG8396	-1.0	-1.0	-1.0	-1.0	-1.0	-1.0	-1.0	-1.0	1.0	-1.0	0.0	-1.0	-1.0
CG11648	0.0	-1.0	-1.0	1.0	-1.0	1.0	1.0	-1.0	-1.0	0.0	0.0	-1.0	-1.0
CG33473	0.0	1.0	1.0	1.0	0.0	0.0	0.0	0.0	-1.0	-1.0	1.0	-1.0	0.0
CG1072	-1.0	1.0	1.0	-1.0	1.0	0.0	1.0	-1.0	-1.0	-1.0	-1.0	-1.0	-1.0
CG8301	-1.0	1.0	-1.0	-1.0	0.0	-1.0	-1.0	-1.0	1.0	-1.0	1.0	-1.0	-1.0
CG18446	-1.0	-1.0	-1.0	0.0	-1.0	-1.0	-1.0	-1.0	1.0	-1.0	-1.0	-1.0	-1.0
CG5403	-1.0	-1.0	-1.0	-1.0	-1.0	0.0	1.0	-1.0	1.0	-1.0	-1.0	-1.0	-1.0
CG9895	0.0	0.0	0.0	0.0	0.0	0.0	0.0	0.0	-1.0	0.0	0.0	0.0	0.0
CG10348	0.0	0.0	0.0	0.0	0.0	0.0	0.0	0.0	0.0	1.0	0.0	0.0	0.0
CG1845	-1.0	0.0	-1.0	-1.0	-1.0	-1.0	-1.0	-1.0	1.0	0.0	-1.0	-1.0	-1.0
CG11906	-1.0	-1.0	-1.0	-1.0	-1.0	-1.0	-1.0	-1.0	1.0	0.0	-1.0	-1.0	-1.0
CG1705	0.0	1.0	0.0	0.0	0.0	0.0	0.0	0.0	0.0	0.0	1.0	-1.0	0.0
CG1233	0.0	0.0	0.0	0.0	0.0	1.0	0.0	1.0	1.0	-1.0	-1.0	1.0	1.0
CG6765	0.0	1.0	0.0	0.0	1.0	-1.0	0.0	-1.0	-1.0	-1.0	1.0	-1.0	0.0
CG5952	0.0	1.0	0.0	0.0	0.0	0.0	0.0	0.0	0.0	-1.0	1.0	-1.0	0.0
CG11696	-1.0	-1.0	-1.0	-1.0	-1.0	-1.0	-1.0	-1.0	1.0	-1.0	-1.0	-1.0	-1.0
CG11987	-1.0	0.0	1.0	-1.0	0.0	0.0	0.0	-1.0	1.0	-1.0	0.0	-1.0	0.0
CG4707	-1.0	1.0	-1.0	0.0	-1.0	-1.0	-1.0	-1.0	1.0	1.0	0.0	-1.0	-1.0
CG10462	-1.0	-1.0	0.0	-1.0	-1.0	0.0	1.0	-1.0	1.0	-1.0	-1.0	1.0	1.0
CG7518	0.0	1.0	1.0	0.0	0.0	1.0	1.0	-1.0	1.0	-1.0	1.0	-1.0	0.0
CG18764	-1.0	0.0	0.0	0.0	0.0	0.0	0.0	-1.0	1.0	-1.0	0.0	-1.0	0.0
