# Supplementary material for: The developmental expression dynamics of Drosophila melanogaster transcription factors
Source: Genome Biol. 2010 Apr 12;11(4):R40. doi: 10.1186/gb-2010-11-4-r40 (PMC2884543; doi:10.1186/gb-2010-11-4-r40)
Supplement: Additional file 2 — Mini-website: raw data and intermediate results. A self-contained website to browse and retrieve all primary data used in this study, as well as intermediate results such as clustering results. [file gb-2010-11-4-r40-S2.ZIP › raw data/adult_TFs_updown_discr.xml]

<?xml version="1.0" encoding="UTF-8"?>
<SupplementaryInformation version="1.6.0">
  <DisplayProperties>
    <ExpressionImageProperties>
      <ViewProperty title="GeneWidth" value="20"/>
      <ViewProperty title="GeneHeight" value="1"/>
      <ViewProperty title="GenesPerPage" value="679"/>
      <ViewProperty title="UpperLimit" value="1.0"/>
      <ViewProperty title="LowerLimit" value="-1.0"/>
      <ViewProperty title="ShowCellBorders" value="no"/>
      <ViewProperty title="ViewGeneNames" value="yes"/>
      <ViewProperty title="FlipColors" value="no"/>
      <ViewProperty title="GroupColorPainting" value="yes"/>
      <ViewProperty title="GradientPainting" value="no"/>
      <ViewProperty title="AntiAliasing" value="yes"/>
      <ViewProperty title="AntiAliasingText" value="yes"/>
      <ViewProperty title="GradientType" value="2"/>
      <ViewProperty BlueColor="0" GreenColor="0" RedColor="255" title="PositiveColor"/>
      <ViewProperty BlueColor="0" GreenColor="0" RedColor="0" title="PositiveZeroColor"/>
      <ViewProperty BlueColor="0" GreenColor="0" RedColor="0" title="NegativeZeroColor"/>
      <ViewProperty BlueColor="0" GreenColor="255" RedColor="0" title="NegativeColor"/>
      <ViewProperty BlueColor="0" GreenColor="0" RedColor="0" title="BorderColor"/>
      <ViewProperty BlueColor="255" GreenColor="255" RedColor="255" title="PanelBackgroundColor"/>
      <ViewProperty BlueColor="128" GreenColor="0" RedColor="0" title="PanelBorderColor"/>
      <ViewProperty BlueColor="0" GreenColor="0" RedColor="0" title="PanelFontColor"/>
      <ViewProperty BlueColor="128" GreenColor="0" RedColor="0" title="PanelHeadlineColor"/>
      <ViewProperty BlueColor="255" GreenColor="0" RedColor="255" title="MeanColor"/>
      <ViewProperty BlueColor="128" GreenColor="0" RedColor="0" title="ErrorBarColor"/>
      <ViewProperty BlueColor="128" GreenColor="0" RedColor="0" title="SOMLineColor"/>
      <ViewProperty title="LineTransparency" value="128"/>
      <ViewProperty title="ColorSchema" value="0"/>
    </ExpressionImageProperties>
  </DisplayProperties>
  <Sorting SelectedGene="-1" SortSampleIndex="-1" type="0"/>
  <GroupSets>
    <GeneGroupSet title="Standard"/>
  </GroupSets>
  <ClusteringResults>
    <HCL title="Tree (Complete Linkage)">
      <DistanceFunction>4</DistanceFunction>
      <AbsoluteDistance>false</AbsoluteDistance>
      <CalculationTime>3072</CalculationTime>
      <Child1ArrayGenes>-1	-1	-1	-1	-1	-1	-1	-1	-1	-1	-1	-1	-1	-1	-1	-1	-1	-1	-1	-1	-1	-1	-1	-1	-1	-1	-1	-1	-1	-1	-1	-1	-1	-1	-1	-1	-1	-1	-1	-1	-1	-1	-1	-1	-1	-1	-1	-1	-1	-1	-1	-1	-1	-1	-1	-1	-1	-1	-1	-1	-1	-1	-1	-1	-1	-1	-1	-1	-1	-1	-1	-1	-1	-1	-1	-1	-1	-1	-1	-1	-1	-1	-1	-1	-1	-1	-1	-1	-1	-1	-1	-1	-1	-1	-1	-1	-1	-1	-1	-1	-1	-1	-1	-1	-1	-1	-1	-1	-1	-1	-1	-1	-1	-1	-1	-1	-1	-1	-1	-1	-1	-1	-1	-1	-1	-1	-1	-1	-1	-1	-1	-1	-1	-1	-1	-1	-1	-1	-1	-1	-1	-1	-1	-1	-1	-1	-1	-1	-1	-1	-1	-1	-1	-1	-1	-1	-1	-1	-1	-1	-1	-1	-1	-1	-1	-1	-1	-1	-1	-1	-1	-1	-1	-1	-1	-1	-1	-1	-1	-1	-1	-1	-1	-1	-1	-1	-1	-1	-1	-1	-1	-1	-1	-1	-1	-1	-1	-1	-1	-1	-1	-1	-1	-1	-1	-1	-1	-1	-1	-1	-1	-1	-1	-1	-1	-1	-1	-1	-1	-1	-1	-1	-1	-1	-1	-1	-1	-1	-1	-1	-1	-1	-1	-1	-1	-1	-1	-1	-1	-1	-1	-1	-1	-1	-1	-1	-1	-1	-1	-1	-1	-1	-1	-1	-1	-1	-1	-1	-1	-1	-1	-1	-1	-1	-1	-1	-1	-1	-1	-1	-1	-1	-1	-1	-1	-1	-1	-1	-1	-1	-1	-1	-1	-1	-1	-1	-1	-1	-1	-1	-1	-1	-1	-1	-1	-1	-1	-1	-1	-1	-1	-1	-1	-1	-1	-1	-1	-1	-1	-1	-1	-1	-1	-1	-1	-1	-1	-1	-1	-1	-1	-1	-1	-1	-1	-1	-1	-1	-1	-1	-1	-1	-1	-1	-1	-1	-1	-1	-1	-1	-1	-1	-1	-1	-1	-1	-1	-1	-1	-1	-1	-1	-1	-1	-1	-1	-1	-1	-1	-1	-1	-1	-1	-1	-1	-1	-1	-1	-1	-1	-1	-1	-1	-1	-1	-1	-1	-1	-1	-1	-1	-1	-1	-1	-1	-1	-1	-1	-1	-1	-1	-1	-1	-1	-1	-1	-1	-1	-1	-1	-1	-1	-1	-1	-1	-1	-1	-1	-1	-1	-1	-1	-1	-1	-1	-1	-1	-1	-1	-1	-1	-1	-1	-1	-1	-1	-1	-1	-1	-1	-1	-1	-1	-1	-1	-1	-1	-1	-1	-1	-1	-1	-1	-1	-1	-1	-1	-1	-1	-1	-1	-1	-1	-1	-1	-1	-1	-1	-1	-1	-1	-1	-1	-1	-1	-1	-1	-1	-1	-1	-1	-1	-1	-1	-1	-1	-1	-1	-1	-1	-1	-1	-1	-1	-1	-1	-1	-1	-1	-1	-1	-1	-1	-1	-1	-1	-1	-1	-1	-1	-1	-1	-1	-1	-1	-1	-1	-1	-1	-1	-1	-1	-1	-1	-1	-1	-1	-1	-1	-1	-1	-1	-1	-1	-1	-1	-1	-1	-1	-1	-1	-1	-1	-1	-1	-1	-1	-1	-1	-1	-1	-1	-1	-1	-1	-1	-1	-1	-1	-1	-1	-1	-1	-1	-1	-1	-1	-1	-1	-1	-1	-1	-1	-1	-1	-1	-1	-1	-1	-1	-1	-1	-1	-1	-1	-1	-1	-1	-1	-1	-1	-1	-1	-1	-1	-1	-1	-1	-1	-1	-1	-1	-1	-1	-1	-1	-1	-1	-1	-1	-1	-1	-1	-1	-1	-1	-1	-1	-1	-1	-1	-1	-1	-1	-1	-1	-1	-1	-1	-1	-1	-1	-1	-1	-1	-1	-1	-1	-1	-1	-1	-1	-1	-1	-1	-1	-1	-1	-1	-1	-1	-1	-1	-1	-1	-1	-1	-1	-1	-1	-1	-1	-1	-1	-1	-1	-1	-1	-1	-1	-1	-1	-1	-1	-1	-1	-1	-1	-1	-1	-1	-1	-1	-1	-1	-1	-1	-1	-1	6	18	29	32	34	37	44	50	53	61	66	79	81	48	91	107	121	128	135	142	148	166	167	168	155	173	174	182	80	193	194	201	206	210	222	225	227	229	231	248	254	256	264	265	268	278	286	289	294	300	302	303	304	311	312	316	328	332	333	334	335	341	346	349	350	352	359	363	364	370	371	376	382	388	395	397	403	404	405	407	410	413	418	420	421	422	424	429	434	438	445	446	383	459	461	475	478	480	361	492	496	506	508	512	514	517	400	519	528	530	532	534	538	462	543	545	547	549	556	562	572	584	587	592	599	601	703	606	607	610	611	246	614	615	616	620	625	627	631	632	634	635	636	639	190	644	646	653	654	657	662	663	664	666	667	668	823	673	43	101	140	158	165	192	179	152	212	715	176	692	270	306	258	735	707	143	345	354	369	374	315	384	385	756	759	760	414	765	139	439	355	452	89	58	460	47	477	776	431	781	516	56	449	347	795	796	99	546	798	567	571	578	801	589	594	156	597	604	580	277	812	626	819	821	824	825	375	828	829	830	785	832	833	236	836	69	0	162	63	126	180	205	111	145	226	235	239	202	284	843	120	313	357	358	368	409	763	423	177	433	768	448	466	469	479	869	488	494	301	276	782	783	523	525	531	535	539	540	447	542	551	558	238	574	185	853	588	415	893	596	803	603	848	338	563	628	629	487	901	640	964	903	649	827	655	906	658	908	831	834	854	926	674	675	678	64	51	24	38	208	92	218	914	846	253	927	298	930	324	327	331	855	125	857	858	752	921	398	402	862	863	935	866	929	112	138	940	870	875	28	485	945	118	946	183	504	950	953	958	884	550	881	553	281	887	175	888	569	573	962	585	250	495	968	895	600	380	613	122	319	283	975	351	977	980	904	981	918	984	985	252	907	987	910	911	988	851	559	467	103	30	146	12	86	259	267	221	336	933	1017	251	131	868	245	1025	915	847	472	876	1029	490	356	513	951	952	533	954	955	544	548	1003	919	564	995	411	579	891	892	967	969	602	970	999	609	880	947	624	637	1024	874	645	647	650	983	1022	1072	1073	1074	1075	913	992	993	260	33	127	859	339	529	537	944	219	1085	1045	568	1046	1047	430	93	598	1118	896	1056	1110	483	1094	1064	648	1134	1135	60	996	1078	1082	22	9	389	436	442	444	1030	1028	1099	1101	1105	1079	1041	1100	1154	581	78	1119	1120	994	272	308	1062	1063	1129	1113	1149	659	360	1071	1109	670	948	991	1139	676	132	1084	343	922	262	195	484	917	844	582	997	1115	1112	133	1065	1199	1070	986	1167	1205	1096	1027	1143	1015	1153	1187	1219	1190	1215	1150	1164	1222	1131	505	1136	1230	1138	1156	1140	54	399	279	1173	1169	1049	1218	1054	1189	1188	1211	1125	1060	1237	1216	1132	1206	1147	1039	1158	1148	1023	1165	1223	1171	1166	1242	1256	1227	419	41	1186	1235	1145	1126	1130	1224	1202	1244	297	1247	1182	1174	1273	661	1246	465	1142	1234	1255	1279	1250	1239	1262	1272	1170	3	1259	1257	1276	102	1294	1267	1290	1271	1292	1295	1302	1286	1249	1203	1207	1221	1303	1283	1318	1296	1270	1301	1251	1309	1263	1277	1298	1305	1329	1281	1317	1328	1307	1314	1287	1324	1334	1312	1282	1310	1316	1337	1322	1341	1332	1345	1347	1344	1343	1349	1351	1350	1354	-1</Child1ArrayGenes>
      <Child2ArrayGenes>-1	-1	-1	-1	-1	-1	-1	-1	-1	-1	-1	-1	-1	-1	-1	-1	-1	-1	-1	-1	-1	-1	-1	-1	-1	-1	-1	-1	-1	-1	-1	-1	-1	-1	-1	-1	-1	-1	-1	-1	-1	-1	-1	-1	-1	-1	-1	-1	-1	-1	-1	-1	-1	-1	-1	-1	-1	-1	-1	-1	-1	-1	-1	-1	-1	-1	-1	-1	-1	-1	-1	-1	-1	-1	-1	-1	-1	-1	-1	-1	-1	-1	-1	-1	-1	-1	-1	-1	-1	-1	-1	-1	-1	-1	-1	-1	-1	-1	-1	-1	-1	-1	-1	-1	-1	-1	-1	-1	-1	-1	-1	-1	-1	-1	-1	-1	-1	-1	-1	-1	-1	-1	-1	-1	-1	-1	-1	-1	-1	-1	-1	-1	-1	-1	-1	-1	-1	-1	-1	-1	-1	-1	-1	-1	-1	-1	-1	-1	-1	-1	-1	-1	-1	-1	-1	-1	-1	-1	-1	-1	-1	-1	-1	-1	-1	-1	-1	-1	-1	-1	-1	-1	-1	-1	-1	-1	-1	-1	-1	-1	-1	-1	-1	-1	-1	-1	-1	-1	-1	-1	-1	-1	-1	-1	-1	-1	-1	-1	-1	-1	-1	-1	-1	-1	-1	-1	-1	-1	-1	-1	-1	-1	-1	-1	-1	-1	-1	-1	-1	-1	-1	-1	-1	-1	-1	-1	-1	-1	-1	-1	-1	-1	-1	-1	-1	-1	-1	-1	-1	-1	-1	-1	-1	-1	-1	-1	-1	-1	-1	-1	-1	-1	-1	-1	-1	-1	-1	-1	-1	-1	-1	-1	-1	-1	-1	-1	-1	-1	-1	-1	-1	-1	-1	-1	-1	-1	-1	-1	-1	-1	-1	-1	-1	-1	-1	-1	-1	-1	-1	-1	-1	-1	-1	-1	-1	-1	-1	-1	-1	-1	-1	-1	-1	-1	-1	-1	-1	-1	-1	-1	-1	-1	-1	-1	-1	-1	-1	-1	-1	-1	-1	-1	-1	-1	-1	-1	-1	-1	-1	-1	-1	-1	-1	-1	-1	-1	-1	-1	-1	-1	-1	-1	-1	-1	-1	-1	-1	-1	-1	-1	-1	-1	-1	-1	-1	-1	-1	-1	-1	-1	-1	-1	-1	-1	-1	-1	-1	-1	-1	-1	-1	-1	-1	-1	-1	-1	-1	-1	-1	-1	-1	-1	-1	-1	-1	-1	-1	-1	-1	-1	-1	-1	-1	-1	-1	-1	-1	-1	-1	-1	-1	-1	-1	-1	-1	-1	-1	-1	-1	-1	-1	-1	-1	-1	-1	-1	-1	-1	-1	-1	-1	-1	-1	-1	-1	-1	-1	-1	-1	-1	-1	-1	-1	-1	-1	-1	-1	-1	-1	-1	-1	-1	-1	-1	-1	-1	-1	-1	-1	-1	-1	-1	-1	-1	-1	-1	-1	-1	-1	-1	-1	-1	-1	-1	-1	-1	-1	-1	-1	-1	-1	-1	-1	-1	-1	-1	-1	-1	-1	-1	-1	-1	-1	-1	-1	-1	-1	-1	-1	-1	-1	-1	-1	-1	-1	-1	-1	-1	-1	-1	-1	-1	-1	-1	-1	-1	-1	-1	-1	-1	-1	-1	-1	-1	-1	-1	-1	-1	-1	-1	-1	-1	-1	-1	-1	-1	-1	-1	-1	-1	-1	-1	-1	-1	-1	-1	-1	-1	-1	-1	-1	-1	-1	-1	-1	-1	-1	-1	-1	-1	-1	-1	-1	-1	-1	-1	-1	-1	-1	-1	-1	-1	-1	-1	-1	-1	-1	-1	-1	-1	-1	-1	-1	-1	-1	-1	-1	-1	-1	-1	-1	-1	-1	-1	-1	-1	-1	-1	-1	-1	-1	-1	-1	-1	-1	-1	-1	-1	-1	-1	-1	-1	-1	-1	-1	-1	-1	-1	-1	-1	-1	-1	-1	-1	-1	-1	-1	-1	-1	-1	-1	-1	-1	-1	-1	-1	-1	-1	-1	-1	-1	-1	-1	-1	-1	-1	-1	-1	-1	-1	-1	-1	-1	-1	-1	-1	-1	-1	-1	-1	-1	-1	-1	-1	-1	-1	-1	-1	-1	-1	-1	-1	-1	-1	-1	-1	-1	-1	-1	-1	-1	-1	-1	-1	-1	-1	-1	-1	-1	5	679	680	13	682	681	42	23	683	684	686	45	687	83	691	693	688	690	695	136	697	699	700	46	169	701	25	696	186	110	704	694	85	689	708	712	65	189	714	709	217	718	52	717	170	720	716	77	710	711	724	160	729	722	275	732	719	731	734	685	706	196	330	728	157	705	721	737	727	743	736	17	738	114	749	746	95	353	713	730	307	758	754	747	417	392	757	748	753	261	766	762	453	767	723	772	744	742	491	116	761	739	751	443	100	779	518	774	784	755	786	770	764	541	745	789	320	90	769	15	794	790	437	787	72	141	605	773	799	802	797	612	775	788	809	800	807	808	815	811	793	813	818	814	643	780	820	791	36	816	470	806	498	698	725	826	669	817	8	11	76	144	21	10	197	198	171	49	257	269	211	214	318	31	329	342	223	247	151	234	381	200	153	740	408	287	296	390	425	291	451	340	771	458	39	471	266	149	481	702	215	520	527	792	137	199	552	561	456	97	726	70	497	105	164	595	20	474	805	810	412	19	274	778	750	288	656	228	804	741	665	109	822	835	57	75	106	4	172	178	188	154	213	216	55	841	840	255	849	285	305	273	317	290	94	159	134	733	426	920	865	845	88	147	27	482	62	230	509	511	924	864	367	348	394	521	949	878	882	366	263	204	570	35	575	586	7	591	379	243	839	233	897	617	618	98	2	630	406	507	642	396	633	932	941	982	902	501	956	124	671	672	181	916	486	74	87	150	163	16	209	84	224	837	280	71	130	850	323	322	240	241	362	838	26	923	391	401	203	852	861	1012	842	867	427	432	856	108	161	877	295	931	489	463	499	123	1020	293	510	942	883	885	454	554	365	565	344	428	321	860	117	590	894	500	890	566	898	282	619	622	623	113	976	943	889	879	387	905	965	978	660	67	934	476	899	959	912	989	677	115	119	104	187	232	191	68	928	1006	325	393	937	435	249	441	925	871	872	377	1019	1014	1000	777	378	1009	1087	1007	457	1021	1103	310	555	557	1032	961	577	524	1026	1086	1106	1048	536	1091	971	1111	1055	972	464	309	638	979	936	129	440	593	909	1038	1002	1018	990	939	873	326	220	1092	1095	1031	493	292	82	1040	560	886	1093	207	503	1080	963	1051	271	1053	1116	1152	1124	1127	1128	1117	450	1067	1068	1	1001	299	314	337	372	1016	1013	938	1008	1098	1144	468	502	14	957	96	1044	1036	515	1050	386	1035	608	1123	973	1097	1037	974	652	1066	998	1069	1010	1133	1083	1137	651	1159	244	73	40	59	1011	1089	1090	522	1183	1042	1102	583	1043	1193	1058	1175	237	1052	900	1196	1005	184	1176	1179	526	416	373	242	1178	1057	1059	1151	1122	1107	1198	960	1076	1201	1077	1088	1081	473	1033	1185	1155	1217	966	1228	1114	1161	1220	1184	1160	1061	641	1194	576	1209	1229	1232	1191	621	1252	1108	1200	1238	1195	1204	1141	1212	1213	1181	1177	1121	1264	1004	1240	1274	1226	1172	455	1208	1192	1225	1243	1275	1210	1231	1146	1233	1180	1163	1269	1104	1266	1214	1268	1168	1260	1236	1162	1261	1197	1265	1284	1258	1034	1253	1280	1289	1299	1157	1245	1241	1297	1285	1278	1304	1288	1291	1311	1300	1248	1326	1319	1315	1313	1254	1321	1331	1306	1308	1333	1325	1323	1293	1339	1338	1330	1335	1340	1336	1327	1346	1320	1342	1348	1353	1352	1355	-1</Child2ArrayGenes>
      <NodeOrderArrayGenes>679	680	681	682	683	684	685	686	687	688	689	690	691	692	693	694	695	696	697	698	699	700	701	702	703	704	705	706	707	708	709	710	711	712	713	714	715	716	717	718	719	720	721	722	723	724	725	726	727	728	729	730	731	732	733	734	735	736	737	738	739	740	741	742	743	744	745	746	747	748	749	750	751	752	753	754	755	756	757	758	759	760	761	762	763	764	765	766	767	768	769	770	771	772	773	774	775	776	777	778	779	780	781	782	783	784	785	786	787	788	789	790	791	792	793	794	795	796	797	798	799	800	801	802	803	804	805	806	807	808	809	810	811	812	813	814	815	816	817	818	819	820	821	822	823	824	825	826	827	828	829	830	831	832	833	834	835	836	837	838	839	840	841	842	843	844	845	846	847	848	849	850	851	852	853	854	855	856	857	858	859	860	861	862	863	864	865	866	867	868	869	870	871	872	873	874	875	876	877	878	879	880	881	882	883	884	885	886	887	888	889	890	891	892	893	894	895	896	897	898	899	900	901	902	903	904	905	906	907	908	909	910	911	912	913	914	915	916	917	918	919	920	921	922	923	924	925	926	927	928	929	930	931	932	933	934	935	936	937	938	939	940	941	942	943	944	945	946	947	948	949	950	951	952	953	954	955	956	957	958	959	960	961	962	963	964	965	966	967	968	969	970	971	972	973	974	975	976	977	978	979	980	981	982	983	984	985	986	987	988	989	990	991	992	993	994	995	996	997	998	999	1000	1001	1002	1003	1004	1005	1006	1007	1008	1009	1010	1011	1012	1013	1014	1015	1016	1017	1018	1019	1020	1021	1022	1023	1024	1025	1026	1027	1028	1029	1030	1031	1032	1033	1034	1035	1036	1037	1038	1039	1040	1041	1042	1043	1044	1045	1046	1047	1048	1049	1050	1051	1052	1053	1054	1055	1056	1057	1058	1059	1060	1061	1062	1063	1064	1065	1066	1067	1068	1069	1070	1071	1072	1073	1074	1075	1076	1077	1078	1079	1080	1081	1082	1083	1084	1085	1086	1087	1088	1089	1090	1091	1092	1093	1094	1095	1096	1097	1098	1099	1100	1101	1102	1103	1104	1105	1106	1107	1108	1109	1110	1111	1112	1113	1114	1115	1116	1117	1118	1119	1120	1121	1122	1123	1124	1125	1126	1127	1128	1129	1130	1131	1132	1133	1134	1135	1136	1137	1138	1139	1140	1141	1142	1143	1144	1145	1146	1147	1148	1149	1150	1151	1152	1153	1154	1155	1156	1157	1158	1159	1160	1161	1162	1163	1164	1165	1166	1167	1168	1169	1170	1171	1172	1173	1174	1175	1176	1177	1178	1179	1180	1181	1182	1183	1184	1185	1186	1187	1188	1189	1190	1191	1192	1193	1194	1195	1196	1197	1198	1199	1200	1201	1202	1203	1204	1205	1206	1207	1208	1209	1210	1211	1212	1213	1214	1215	1216	1217	1218	1219	1220	1221	1222	1223	1224	1225	1226	1227	1228	1229	1230	1231	1232	1233	1234	1235	1236	1237	1238	1239	1240	1241	1242	1243	1244	1245	1246	1247	1248	1249	1250	1251	1252	1253	1254	1255	1256	1257	1258	1259	1260	1261	1262	1263	1264	1265	1266	1267	1268	1269	1270	1271	1272	1273	1274	1275	1276	1277	1278	1279	1280	1281	1282	1283	1284	1285	1286	1287	1288	1289	1290	1291	1292	1293	1294	1295	1296	1297	1298	1299	1300	1301	1302	1303	1304	1305	1306	1307	1308	1309	1310	1311	1312	1313	1314	1315	1316	1317	1318	1319	1320	1321	1322	1323	1324	1325	1326	1327	1328	1329	1330	1331	1332	1333	1334	1335	1336	1337	1338	1339	1340	1341	1342	1343	1344	1345	1346	1347	1348	1349	1350	1351	1352	1353	1354	1355	1356	-1</NodeOrderArrayGenes>
      <HeightsArrayGenes>0.0	0.0	0.0	0.0	0.0	0.0	0.0	0.0	0.0	0.0	0.0	0.0	0.0	0.0	0.0	0.0	0.0	0.0	0.0	0.0	0.0	0.0	0.0	0.0	0.0	0.0	0.0	0.0	0.0	0.0	0.0	0.0	0.0	0.0	0.0	0.0	0.0	0.0	0.0	0.0	0.0	0.0	0.0	0.0	0.0	0.0	0.0	0.0	0.0	0.0	0.0	0.0	0.0	0.0	0.0	0.0	0.0	0.0	0.0	0.0	0.0	0.0	0.0	0.0	0.0	0.0	0.0	0.0	0.0	0.0	0.0	0.0	0.0	0.0	0.0	0.0	0.0	0.0	0.0	0.0	0.0	0.0	0.0	0.0	0.0	0.0	0.0	0.0	0.0	0.0	0.0	0.0	0.0	0.0	0.0	0.0	0.0	0.0	0.0	0.0	0.0	0.0	0.0	0.0	0.0	0.0	0.0	0.0	0.0	0.0	0.0	0.0	0.0	0.0	0.0	0.0	0.0	0.0	0.0	0.0	0.0	0.0	0.0	0.0	0.0	0.0	0.0	0.0	0.0	0.0	0.0	0.0	0.0	0.0	0.0	0.0	0.0	0.0	0.0	0.0	0.0	0.0	0.0	0.0	0.0	0.0	0.0	0.0	0.0	0.0	0.0	0.0	0.0	0.0	0.0	0.0	0.0	0.0	0.0	0.0	0.0	0.0	0.0	0.0	0.0	0.0	0.0	0.0	0.0	0.0	0.0	0.0	0.0	0.0	0.0	0.0	0.0	0.0	0.0	0.0	0.0	0.0	0.0	0.0	0.0	0.0	0.0	0.0	0.0	0.0	0.0	0.0	0.0	0.0	0.0	0.0	0.0	0.0	0.0	0.0	0.0	0.0	0.0	0.0	0.0	0.0	0.0	0.0	0.0	0.0	0.0	0.0	0.0	0.0	0.0	0.0	0.0	0.0	0.0	0.0	0.0	0.0	0.0	0.0	0.0	0.0	0.0	0.0	0.0	0.0	0.0	0.0	0.0	0.0	0.0	0.0	0.0	0.0	0.0	0.0	0.0	0.0	0.0	0.0	0.0	0.0	0.0	0.0	0.0	0.0	0.0	0.0	0.0	0.0	0.0	0.0	0.0	0.0	0.0	0.0	0.0	0.0	0.0	0.0	0.0	0.0	0.0	0.0	0.0	0.0	0.0	0.0	0.0	0.0	0.0	0.0	0.0	0.0	0.0	0.0	0.0	0.0	0.0	0.0	0.0	0.0	0.0	0.0	0.0	0.0	0.0	0.0	0.0	0.0	0.0	0.0	0.0	0.0	0.0	0.0	0.0	0.0	0.0	0.0	0.0	0.0	0.0	0.0	0.0	0.0	0.0	0.0	0.0	0.0	0.0	0.0	0.0	0.0	0.0	0.0	0.0	0.0	0.0	0.0	0.0	0.0	0.0	0.0	0.0	0.0	0.0	0.0	0.0	0.0	0.0	0.0	0.0	0.0	0.0	0.0	0.0	0.0	0.0	0.0	0.0	0.0	0.0	0.0	0.0	0.0	0.0	0.0	0.0	0.0	0.0	0.0	0.0	0.0	0.0	0.0	0.0	0.0	0.0	0.0	0.0	0.0	0.0	0.0	0.0	0.0	0.0	0.0	0.0	0.0	0.0	0.0	0.0	0.0	0.0	0.0	0.0	0.0	0.0	0.0	0.0	0.0	0.0	0.0	0.0	0.0	0.0	0.0	0.0	0.0	0.0	0.0	0.0	0.0	0.0	0.0	0.0	0.0	0.0	0.0	0.0	0.0	0.0	0.0	0.0	0.0	0.0	0.0	0.0	0.0	0.0	0.0	0.0	0.0	0.0	0.0	0.0	0.0	0.0	0.0	0.0	0.0	0.0	0.0	0.0	0.0	0.0	0.0	0.0	0.0	0.0	0.0	0.0	0.0	0.0	0.0	0.0	0.0	0.0	0.0	0.0	0.0	0.0	0.0	0.0	0.0	0.0	0.0	0.0	0.0	0.0	0.0	0.0	0.0	0.0	0.0	0.0	0.0	0.0	0.0	0.0	0.0	0.0	0.0	0.0	0.0	0.0	0.0	0.0	0.0	0.0	0.0	0.0	0.0	0.0	0.0	0.0	0.0	0.0	0.0	0.0	0.0	0.0	0.0	0.0	0.0	0.0	0.0	0.0	0.0	0.0	0.0	0.0	0.0	0.0	0.0	0.0	0.0	0.0	0.0	0.0	0.0	0.0	0.0	0.0	0.0	0.0	0.0	0.0	0.0	0.0	0.0	0.0	0.0	0.0	0.0	0.0	0.0	0.0	0.0	0.0	0.0	0.0	0.0	0.0	0.0	0.0	0.0	0.0	0.0	0.0	0.0	0.0	0.0	0.0	0.0	0.0	0.0	0.0	0.0	0.0	0.0	0.0	0.0	0.0	0.0	0.0	0.0	0.0	0.0	0.0	0.0	0.0	0.0	0.0	0.0	0.0	0.0	0.0	0.0	0.0	0.0	0.0	0.0	0.0	0.0	0.0	0.0	0.0	0.0	0.0	0.0	0.0	0.0	0.0	0.0	0.0	0.0	0.0	0.0	0.0	0.0	0.0	0.0	0.0	0.0	0.0	0.0	0.0	0.0	0.0	0.0	0.0	0.0	0.0	0.0	0.0	0.0	0.0	0.0	0.0	0.0	0.0	0.0	0.0	0.0	0.0	0.0	0.0	0.0	0.0	0.0	0.0	0.0	0.0	0.0	0.0	0.0	0.0	0.0	0.0	0.0	0.0	0.0	0.0	0.0	0.0	0.0	0.0	0.0	0.0	0.0	0.0	0.0	0.0	0.0	0.0	0.0	0.0	0.0	0.0	0.0	0.0	0.0	0.0	0.0	0.0	0.0	0.0	0.0	0.0	0.0	0.0	0.0	0.0	0.0	0.0	0.0	0.0	0.0	0.0	0.0	0.0	0.0	0.0	0.0	0.0	0.0	0.0	0.0	0.0	0.0	0.0	0.0	0.0	0.0	0.0	0.0	0.0	0.0	0.0	0.0	0.0	0.0	0.0	0.0	0.0	0.0	0.0	0.0	0.0	0.0	0.0	0.0	0.0	0.0	0.0	0.0	0.0	0.0	0.0	0.0	0.0	0.0	0.0	0.0	0.0	0.0	0.0	0.0	0.0	0.0	0.0	0.0	0.0	0.0	0.0	0.0	0.0	0.0	0.0	0.0	0.0	0.0	0.0	0.0	0.0	0.0	0.0	0.0	0.0	0.0	0.0	0.0	0.0	0.0	0.0	0.0	0.0	0.0	0.0	0.0	0.0	0.0	0.0	0.0	0.0	0.0	0.0	0.0	0.0	0.0	0.0	0.0	0.0	0.0	0.0	0.0	0.0	0.0	0.0	0.0	0.0	0.0	0.0	0.0	0.0	0.0	0.0	0.0	0.0	0.0	0.0	0.0	0.0	0.0	0.0	0.0	0.0	0.0	0.0	0.0	0.0	0.0	0.0	0.0	0.0	0.0	0.0	0.0	0.0	0.0	0.0	0.0	0.0	0.0	0.0	0.0	0.0	0.0	0.0	0.0	0.0	0.0	0.0	0.0	0.0	0.0	0.0	0.0	0.0	0.0	0.0	0.0	0.0	0.0	0.0	0.0	0.0	0.0	0.0	0.0	0.0	0.0	0.0	0.0	0.0	0.0	0.0	0.0	0.0	0.0	0.0	1.0	1.0	1.0	1.0	1.0	1.0	1.0	1.0	1.0	1.0	1.0	1.0	1.0	1.0	1.0	1.0	1.0	1.0	1.0	1.0	1.0	1.0	1.0	1.0	1.0	1.0	1.0	1.0	1.0	1.0	1.0	1.0	1.0	1.0	1.0	1.0	1.0	1.0	1.0	1.0	1.0	1.0	1.0	1.0	1.0	1.0	1.0	1.0	1.0	1.0	1.0	1.0	1.0	1.0	1.0	1.0	1.0	1.0	1.0	1.0	1.0	1.0	1.0	1.0	1.0	1.0	1.0	1.0	1.0	1.0	1.0	1.0	1.0	1.0	1.0	1.0	1.0	1.4142135	1.4142135	1.4142135	1.4142135	1.4142135	1.4142135	1.4142135	1.4142135	1.4142135	1.4142135	1.4142135	1.4142135	1.4142135	1.4142135	1.4142135	1.4142135	1.4142135	1.4142135	1.4142135	1.4142135	1.4142135	1.4142135	1.4142135	1.4142135	1.4142135	1.4142135	1.4142135	1.4142135	1.4142135	1.4142135	1.4142135	1.4142135	1.4142135	1.4142135	1.4142135	1.4142135	1.4142135	1.4142135	1.4142135	1.4142135	1.4142135	1.4142135	1.4142135	1.4142135	1.4142135	1.4142135	1.4142135	1.4142135	1.4142135	1.4142135	1.4142135	1.4142135	1.4142135	1.4142135	1.4142135	1.4142135	1.4142135	1.4142135	1.4142135	1.4142135	1.4142135	1.4142135	1.4142135	1.4142135	1.4142135	1.4142135	1.4142135	1.4142135	1.4142135	1.4142135	1.4142135	1.4142135	1.4142135	1.4142135	1.4142135	1.4142135	1.4142135	1.4142135	1.4142135	1.4142135	1.7320508	1.7320508	1.7320508	1.7320508	1.7320508	1.7320508	1.7320508	1.7320508	1.7320508	1.7320508	1.7320508	1.7320508	1.7320508	1.7320508	1.7320508	1.7320508	1.7320508	1.7320508	1.7320508	1.7320508	1.7320508	1.7320508	1.7320508	1.7320508	1.7320508	1.7320508	1.7320508	1.7320508	1.7320508	1.7320508	1.7320508	1.7320508	1.7320508	1.7320508	1.7320508	1.7320508	1.7320508	1.7320508	1.7320508	1.7320508	1.7320508	1.7320508	1.7320508	1.7320508	1.7320508	1.7320508	1.7320508	1.7320508	1.7320508	1.7320508	1.7320508	1.7320508	1.7320508	1.7320508	1.7320508	1.7320508	1.7320508	1.7320508	1.7320508	1.7320508	1.7320508	1.7320508	1.7320508	1.7320508	1.7320508	1.7320508	1.7320508	1.7320508	1.7320508	1.7320508	1.7320508	1.7320508	1.7320508	1.7320508	1.7320508	1.7320508	1.7320508	1.7320508	1.7320508	1.7320508	1.7320508	1.7320508	1.7320508	1.7320508	2.0	2.0	2.0	2.0	2.0	2.0	2.0	2.0	2.0	2.0	2.0	2.0	2.0	2.0	2.0	2.0	2.0	2.0	2.0	2.0	2.0	2.0	2.0	2.0	2.0	2.0	2.0	2.0	2.0	2.0	2.0	2.0	2.0	2.0	2.0	2.0	2.0	2.0	2.0	2.0	2.0	2.0	2.0	2.0	2.0	2.0	2.0	2.0	2.0	2.0	2.0	2.0	2.0	2.0	2.0	2.0	2.0	2.0	2.0	2.0	2.0	2.0	2.0	2.236068	2.236068	2.236068	2.236068	2.236068	2.236068	2.236068	2.236068	2.236068	2.236068	2.236068	2.236068	2.236068	2.236068	2.236068	2.236068	2.236068	2.236068	2.236068	2.236068	2.236068	2.236068	2.236068	2.236068	2.236068	2.236068	2.236068	2.4494898	2.4494898	2.4494898	2.4494898	2.4494898	2.4494898	2.4494898	2.4494898	2.4494898	2.4494898	2.4494898	2.4494898	2.4494898	2.4494898	2.4494898	2.4494898	2.4494898	2.4494898	2.4494898	2.4494898	2.4494898	2.4494898	2.4494898	2.4494898	2.4494898	2.4494898	2.4494898	2.4494898	2.4494898	2.4494898	2.4494898	2.4494898	2.4494898	2.4494898	2.4494898	2.4494898	2.4494898	2.4494898	2.4494898	2.4494898	2.6457512	2.6457512	2.6457512	2.6457512	2.6457512	2.6457512	2.6457512	2.6457512	2.6457512	2.6457512	2.6457512	2.6457512	2.6457512	2.6457512	2.6457512	2.6457512	2.6457512	2.6457512	2.6457512	2.6457512	2.828427	2.828427	2.828427	2.828427	2.828427	2.828427	2.828427	2.828427	2.828427	2.828427	2.828427	2.828427	2.828427	2.828427	2.828427	2.828427	2.828427	2.828427	2.828427	3.0	3.0	3.0	3.0	3.0	3.0	3.0	3.0	3.0	3.0	3.0	3.0	3.0	3.0	3.0	3.0	3.0	3.1622777	3.1622777	3.1622777	3.1622777	3.1622777	3.1622777	3.1622777	3.1622777	3.1622777	3.1622777	3.1622777	3.1622777	3.3166249	3.3166249	3.3166249	3.3166249	3.3166249	3.3166249	3.3166249	3.3166249	3.3166249	3.3166249	3.4641016	3.4641016	3.4641016	3.4641016	3.4641016	3.4641016	3.4641016	3.6055512	3.6055512	3.6055512	3.6055512	3.6055512	3.6055512	3.6055512	3.6055512	3.6055512	3.7416575	3.7416575	3.7416575	3.7416575	3.8729835	3.8729835	3.8729835	3.8729835	3.8729835	3.8729835	3.8729835	4.0	4.0	4.0	4.0	4.0	4.0	4.0	4.1231055	4.1231055	4.1231055	4.2426405	4.2426405	4.2426405	4.2426405	4.2426405	4.2426405	4.358899	4.358899	4.358899	4.472136	4.582576	4.582576	4.582576	4.582576	4.7958317	4.7958317	4.8989797	4.8989797	5.0	5.0990195	5.0990195	5.196152	5.196152	5.196152	5.2915025	5.3851647	5.477226	5.477226	5.8309517	6.244998	6.4031243	6.6332498	6.6332498	7.2111025	0.0</HeightsArrayGenes>
      <MinCorrelationGenes>1.0</MinCorrelationGenes>
      <MaxCorrelationGenes>0.0</MaxCorrelationGenes>
      <MaxPixelDistanceGenes>10</MaxPixelDistanceGenes>
      <MinPixelDistanceGenes>2</MinPixelDistanceGenes>
      <ZeroDistanceGenes>0.05</ZeroDistanceGenes>
      <Child1ArraySamples>-1	-1	-1	-1	-1	-1	-1	-1	-1	-1	-1	-1	-1	1	2	4	3	7	15	17	18	20	21	8	23	-1</Child1ArraySamples>
      <Child2ArraySamples>-1	-1	-1	-1	-1	-1	-1	-1	-1	-1	-1	-1	-1	10	5	0	12	11	14	16	6	19	9	13	22	-1</Child2ArraySamples>
      <NodeOrderArraySamples>13	14	15	16	17	18	19	20	21	22	23	24	-1</NodeOrderArraySamples>
      <HeightsArraySamples>0.0	0.0	0.0	0.0	0.0	0.0	0.0	0.0	0.0	0.0	0.0	0.0	0.0	15.394804	16.492422	17.233688	18.841444	20.07486	20.396078	21.633308	24.33105	26.438608	29.91655	33.24154	38.078865	0.0</HeightsArraySamples>
      <MinCorrelationSamples>16.492422103881836</MinCorrelationSamples>
      <MaxCorrelationSamples>15.394804000854492</MaxCorrelationSamples>
      <MaxPixelDistanceSamples>500</MaxPixelDistanceSamples>
      <MinPixelDistanceSamples>2</MinPixelDistanceSamples>
      <ZeroDistanceSamples>0.05</ZeroDistanceSamples>
      <HCL-Clusters>
        <HCL-Cluster blueColor="255" firstGenePosition="40" greenColor="0" group="-1" lastGenePosition="108" redColor="0" root="1345" title="mostly brain/CNS" type="genes"/>
        <HCL-Cluster blueColor="102" firstGenePosition="380" greenColor="102" group="-1" lastGenePosition="483" redColor="0" root="1322" title="mostly ovary" type="genes"/>
        <HCL-Cluster blueColor="204" firstGenePosition="484" greenColor="102" group="-1" lastGenePosition="577" redColor="0" root="1335" title="mostly ovary/brain/CNS" type="genes"/>
        <HCL-Cluster blueColor="153" firstGenePosition="578" greenColor="102" group="-1" lastGenePosition="678" redColor="255" root="1352" title="mostly testis" type="genes"/>
        <HCL-Cluster blueColor="0" firstGenePosition="159" greenColor="204" group="-1" lastGenePosition="214" redColor="204" root="1348" title="broad2" type="genes"/>
        <HCL-Cluster blueColor="0" firstGenePosition="109" greenColor="204" group="-1" lastGenePosition="158" redColor="204" root="1327" title="broad1" type="genes"/>
        <HCL-Cluster blueColor="51" firstGenePosition="0" greenColor="153" group="-1" lastGenePosition="39" redColor="255" root="1351" title="mostly crop/gut" type="genes"/>
        <HCL-Cluster blueColor="0" firstGenePosition="215" greenColor="204" group="-1" lastGenePosition="250" redColor="204" root="1341" title="broad3" type="genes"/>
        <HCL-Cluster blueColor="204" firstGenePosition="251" greenColor="0" group="-1" lastGenePosition="379" redColor="0" root="1340" title="mostly brain/CNS" type="genes"/>
      </HCL-Clusters>
      <HCL-Clusters/>
    </HCL>
    <HCL title="Tree (Average Linkage)">
      <DistanceFunction>4</DistanceFunction>
      <AbsoluteDistance>false</AbsoluteDistance>
      <CalculationTime>2978</CalculationTime>
      <Child1ArrayGenes>-1	-1	-1	-1	-1	-1	-1	-1	-1	-1	-1	-1	-1	-1	-1	-1	-1	-1	-1	-1	-1	-1	-1	-1	-1	-1	-1	-1	-1	-1	-1	-1	-1	-1	-1	-1	-1	-1	-1	-1	-1	-1	-1	-1	-1	-1	-1	-1	-1	-1	-1	-1	-1	-1	-1	-1	-1	-1	-1	-1	-1	-1	-1	-1	-1	-1	-1	-1	-1	-1	-1	-1	-1	-1	-1	-1	-1	-1	-1	-1	-1	-1	-1	-1	-1	-1	-1	-1	-1	-1	-1	-1	-1	-1	-1	-1	-1	-1	-1	-1	-1	-1	-1	-1	-1	-1	-1	-1	-1	-1	-1	-1	-1	-1	-1	-1	-1	-1	-1	-1	-1	-1	-1	-1	-1	-1	-1	-1	-1	-1	-1	-1	-1	-1	-1	-1	-1	-1	-1	-1	-1	-1	-1	-1	-1	-1	-1	-1	-1	-1	-1	-1	-1	-1	-1	-1	-1	-1	-1	-1	-1	-1	-1	-1	-1	-1	-1	-1	-1	-1	-1	-1	-1	-1	-1	-1	-1	-1	-1	-1	-1	-1	-1	-1	-1	-1	-1	-1	-1	-1	-1	-1	-1	-1	-1	-1	-1	-1	-1	-1	-1	-1	-1	-1	-1	-1	-1	-1	-1	-1	-1	-1	-1	-1	-1	-1	-1	-1	-1	-1	-1	-1	-1	-1	-1	-1	-1	-1	-1	-1	-1	-1	-1	-1	-1	-1	-1	-1	-1	-1	-1	-1	-1	-1	-1	-1	-1	-1	-1	-1	-1	-1	-1	-1	-1	-1	-1	-1	-1	-1	-1	-1	-1	-1	-1	-1	-1	-1	-1	-1	-1	-1	-1	-1	-1	-1	-1	-1	-1	-1	-1	-1	-1	-1	-1	-1	-1	-1	-1	-1	-1	-1	-1	-1	-1	-1	-1	-1	-1	-1	-1	-1	-1	-1	-1	-1	-1	-1	-1	-1	-1	-1	-1	-1	-1	-1	-1	-1	-1	-1	-1	-1	-1	-1	-1	-1	-1	-1	-1	-1	-1	-1	-1	-1	-1	-1	-1	-1	-1	-1	-1	-1	-1	-1	-1	-1	-1	-1	-1	-1	-1	-1	-1	-1	-1	-1	-1	-1	-1	-1	-1	-1	-1	-1	-1	-1	-1	-1	-1	-1	-1	-1	-1	-1	-1	-1	-1	-1	-1	-1	-1	-1	-1	-1	-1	-1	-1	-1	-1	-1	-1	-1	-1	-1	-1	-1	-1	-1	-1	-1	-1	-1	-1	-1	-1	-1	-1	-1	-1	-1	-1	-1	-1	-1	-1	-1	-1	-1	-1	-1	-1	-1	-1	-1	-1	-1	-1	-1	-1	-1	-1	-1	-1	-1	-1	-1	-1	-1	-1	-1	-1	-1	-1	-1	-1	-1	-1	-1	-1	-1	-1	-1	-1	-1	-1	-1	-1	-1	-1	-1	-1	-1	-1	-1	-1	-1	-1	-1	-1	-1	-1	-1	-1	-1	-1	-1	-1	-1	-1	-1	-1	-1	-1	-1	-1	-1	-1	-1	-1	-1	-1	-1	-1	-1	-1	-1	-1	-1	-1	-1	-1	-1	-1	-1	-1	-1	-1	-1	-1	-1	-1	-1	-1	-1	-1	-1	-1	-1	-1	-1	-1	-1	-1	-1	-1	-1	-1	-1	-1	-1	-1	-1	-1	-1	-1	-1	-1	-1	-1	-1	-1	-1	-1	-1	-1	-1	-1	-1	-1	-1	-1	-1	-1	-1	-1	-1	-1	-1	-1	-1	-1	-1	-1	-1	-1	-1	-1	-1	-1	-1	-1	-1	-1	-1	-1	-1	-1	-1	-1	-1	-1	-1	-1	-1	-1	-1	-1	-1	-1	-1	-1	-1	-1	-1	-1	-1	-1	-1	-1	-1	-1	-1	-1	-1	-1	-1	-1	-1	-1	-1	-1	-1	-1	-1	-1	-1	-1	-1	-1	-1	-1	-1	-1	-1	-1	-1	-1	-1	-1	-1	-1	-1	-1	-1	-1	-1	-1	-1	-1	-1	-1	-1	-1	-1	-1	-1	-1	-1	-1	-1	-1	-1	-1	-1	-1	-1	-1	-1	-1	-1	-1	-1	-1	-1	-1	-1	-1	-1	-1	-1	-1	-1	-1	-1	-1	-1	-1	-1	-1	6	18	29	32	34	37	44	23	53	61	686	79	81	83	91	107	121	128	135	136	148	166	167	168	169	173	174	182	80	193	194	201	206	689	222	712	227	229	714	248	254	256	264	717	268	278	286	289	294	300	302	303	304	722	312	732	328	332	734	334	335	341	346	349	350	352	359	737	364	370	371	376	382	114	395	746	403	404	405	407	410	413	754	420	421	422	424	429	434	438	445	446	383	459	461	475	478	480	361	492	761	506	508	512	514	779	400	519	784	530	532	534	538	462	543	545	547	90	556	15	572	584	437	787	599	141	605	606	607	802	611	246	614	615	616	620	625	808	631	632	634	635	636	639	643	644	646	653	36	816	470	663	664	698	667	668	669	673	43	101	140	158	165	192	197	152	212	715	176	269	211	306	318	735	707	143	345	354	369	374	315	384	385	756	759	760	414	765	139	439	355	340	89	58	460	47	477	776	431	781	516	56	449	347	795	199	99	561	456	567	571	578	497	589	594	595	597	604	805	277	812	626	819	821	824	825	375	228	804	830	785	109	833	835	836	226	235	239	849	285	426	433	768	448	106	479	869	783	540	447	853	892	893	897	901	903	904	290	658	908	834	912	854	672	675	782	931	803	929	934	358	831	827	846	868	922	875	876	870	881	890	880	957	911	939	942	69	63	126	188	205	111	216	233	120	313	317	368	409	763	423	88	488	230	301	511	523	525	531	535	551	558	570	574	185	7	415	243	338	618	0	628	2	630	640	649	980	674	678	874	913	919	926	935	555	877	948	895	962	986	933	857	858	203	955	872	550	108	888	894	896	859	967	67	944	1009	603	891	964	973	943	476	1019	71	1029	253	1012	946	1034	950	1035	965	322	975	472	981	557	983	998	645	932	380	1059	963	64	87	38	966	16	218	130	125	366	970	398	393	112	432	444	485	463	183	123	987	553	281	175	569	573	585	590	500	600	282	622	623	113	1002	1004	660	677	1046	945	1030	923	1062	956	925	219	1016	119	847	886	280	994	1037	1018	1007	1049	24	490	510	1079	638	147	365	1047	1114	1121	1038	1125	1041	1039	1057	1028	1126	1090	990	430	118	103	28	12	232	191	435	122	245	356	513	533	988	536	544	310	411	579	602	624	309	129	648	1052	1103	1061	1015	1058	1056	1122	1128	1100	30	582	1063	1070	1089	1098	272	593	207	1096	1130	1054	1115	1119	568	224	1003	560	1165	1147	1087	1139	1145	1134	220	262	33	339	292	82	1124	1066	1179	1099	1110	1097	1131	1135	1116	1108	1069	1067	1093	1186	1177	326	1196	1150	389	1083	1094	900	1164	1129	1184	1211	1193	1181	9	1205	1175	1204	1208	1188	399	1155	1	450	1160	1154	676	1075	1140	1206	1180	1048	1168	1203	1157	1072	1195	1065	1194	1202	1167	1143	1223	844	1163	372	1228	1221	279	1185	484	505	1226	1232	1222	1153	1199	1210	1267	1217	242	1235	360	1229	1251	1230	1141	1192	1243	377	465	1260	576	1042	1201	621	54	1253	1257	1256	40	1273	1258	386	1282	1281	1212	1293	1238	1272	455	1247	1277	1249	1198	1191	297	1263	1291	1081	1265	1236	1294	3	1285	1303	1305	1296	1264	1218	419	1240	1301	1276	1298	1308	1306	1316	1304	1330	1319	1302	1315	1320	1323	1300	661	1313	1321	1334	1322	1338	1343	1337	1341	1346	1347	1345	1350	1351	1348	1352	1355	-1</Child1ArrayGenes>
      <Child2ArrayGenes>-1	-1	-1	-1	-1	-1	-1	-1	-1	-1	-1	-1	-1	-1	-1	-1	-1	-1	-1	-1	-1	-1	-1	-1	-1	-1	-1	-1	-1	-1	-1	-1	-1	-1	-1	-1	-1	-1	-1	-1	-1	-1	-1	-1	-1	-1	-1	-1	-1	-1	-1	-1	-1	-1	-1	-1	-1	-1	-1	-1	-1	-1	-1	-1	-1	-1	-1	-1	-1	-1	-1	-1	-1	-1	-1	-1	-1	-1	-1	-1	-1	-1	-1	-1	-1	-1	-1	-1	-1	-1	-1	-1	-1	-1	-1	-1	-1	-1	-1	-1	-1	-1	-1	-1	-1	-1	-1	-1	-1	-1	-1	-1	-1	-1	-1	-1	-1	-1	-1	-1	-1	-1	-1	-1	-1	-1	-1	-1	-1	-1	-1	-1	-1	-1	-1	-1	-1	-1	-1	-1	-1	-1	-1	-1	-1	-1	-1	-1	-1	-1	-1	-1	-1	-1	-1	-1	-1	-1	-1	-1	-1	-1	-1	-1	-1	-1	-1	-1	-1	-1	-1	-1	-1	-1	-1	-1	-1	-1	-1	-1	-1	-1	-1	-1	-1	-1	-1	-1	-1	-1	-1	-1	-1	-1	-1	-1	-1	-1	-1	-1	-1	-1	-1	-1	-1	-1	-1	-1	-1	-1	-1	-1	-1	-1	-1	-1	-1	-1	-1	-1	-1	-1	-1	-1	-1	-1	-1	-1	-1	-1	-1	-1	-1	-1	-1	-1	-1	-1	-1	-1	-1	-1	-1	-1	-1	-1	-1	-1	-1	-1	-1	-1	-1	-1	-1	-1	-1	-1	-1	-1	-1	-1	-1	-1	-1	-1	-1	-1	-1	-1	-1	-1	-1	-1	-1	-1	-1	-1	-1	-1	-1	-1	-1	-1	-1	-1	-1	-1	-1	-1	-1	-1	-1	-1	-1	-1	-1	-1	-1	-1	-1	-1	-1	-1	-1	-1	-1	-1	-1	-1	-1	-1	-1	-1	-1	-1	-1	-1	-1	-1	-1	-1	-1	-1	-1	-1	-1	-1	-1	-1	-1	-1	-1	-1	-1	-1	-1	-1	-1	-1	-1	-1	-1	-1	-1	-1	-1	-1	-1	-1	-1	-1	-1	-1	-1	-1	-1	-1	-1	-1	-1	-1	-1	-1	-1	-1	-1	-1	-1	-1	-1	-1	-1	-1	-1	-1	-1	-1	-1	-1	-1	-1	-1	-1	-1	-1	-1	-1	-1	-1	-1	-1	-1	-1	-1	-1	-1	-1	-1	-1	-1	-1	-1	-1	-1	-1	-1	-1	-1	-1	-1	-1	-1	-1	-1	-1	-1	-1	-1	-1	-1	-1	-1	-1	-1	-1	-1	-1	-1	-1	-1	-1	-1	-1	-1	-1	-1	-1	-1	-1	-1	-1	-1	-1	-1	-1	-1	-1	-1	-1	-1	-1	-1	-1	-1	-1	-1	-1	-1	-1	-1	-1	-1	-1	-1	-1	-1	-1	-1	-1	-1	-1	-1	-1	-1	-1	-1	-1	-1	-1	-1	-1	-1	-1	-1	-1	-1	-1	-1	-1	-1	-1	-1	-1	-1	-1	-1	-1	-1	-1	-1	-1	-1	-1	-1	-1	-1	-1	-1	-1	-1	-1	-1	-1	-1	-1	-1	-1	-1	-1	-1	-1	-1	-1	-1	-1	-1	-1	-1	-1	-1	-1	-1	-1	-1	-1	-1	-1	-1	-1	-1	-1	-1	-1	-1	-1	-1	-1	-1	-1	-1	-1	-1	-1	-1	-1	-1	-1	-1	-1	-1	-1	-1	-1	-1	-1	-1	-1	-1	-1	-1	-1	-1	-1	-1	-1	-1	-1	-1	-1	-1	-1	-1	-1	-1	-1	-1	-1	-1	-1	-1	-1	-1	-1	-1	-1	-1	-1	-1	-1	-1	-1	-1	-1	-1	-1	-1	-1	-1	-1	-1	-1	-1	-1	-1	-1	-1	-1	-1	-1	-1	-1	-1	-1	-1	-1	-1	-1	-1	-1	-1	-1	-1	-1	-1	-1	-1	-1	-1	-1	-1	-1	-1	-1	-1	-1	-1	-1	-1	-1	-1	-1	-1	-1	-1	-1	-1	-1	-1	-1	-1	-1	-1	-1	-1	-1	-1	-1	-1	-1	-1	-1	-1	-1	-1	-1	-1	-1	-1	5	679	680	13	682	681	42	50	683	684	66	45	687	48	691	693	688	690	695	142	697	699	700	46	155	701	25	696	186	110	704	694	85	210	708	225	65	189	231	709	217	718	52	265	170	720	716	77	710	711	724	160	729	311	275	316	719	731	333	685	706	196	330	728	157	705	721	363	727	743	736	17	738	388	749	397	95	353	713	730	307	758	418	747	417	392	757	748	753	261	766	762	453	767	723	772	744	742	491	116	496	739	751	443	100	517	518	774	528	755	786	770	764	541	745	789	320	549	769	562	794	790	587	592	72	601	703	773	799	610	797	612	775	788	809	800	807	627	815	811	793	813	818	814	190	780	820	791	654	657	662	806	498	666	725	826	823	817	8	11	76	144	21	10	179	198	171	49	257	692	270	214	258	31	329	342	223	247	151	234	381	200	153	740	408	287	296	390	425	291	451	452	771	458	39	471	266	149	481	702	215	520	527	792	137	796	552	546	798	97	726	70	801	105	164	156	20	474	580	810	412	19	274	778	750	288	656	828	829	741	665	832	822	236	57	839	841	840	284	843	842	852	865	845	871	861	482	864	878	882	586	162	255	848	406	396	539	906	902	501	862	469	671	851	873	915	379	914	642	542	936	927	949	837	838	856	850	863	884	885	860	898	910	899	920	940	75	172	178	180	154	213	145	55	305	273	357	94	159	134	733	466	62	494	509	276	367	348	394	521	263	204	238	35	575	588	591	596	617	563	619	98	629	487	507	633	655	181	486	941	921	866	855	879	909	947	889	959	952	976	924	146	26	867	974	489	883	887	344	495	4	999	905	907	1010	937	1011	951	916	1022	930	961	27	917	323	1013	1033	331	1017	977	978	150	972	752	979	249	968	559	991	1023	92	960	209	989	74	51	163	177	208	84	298	362	267	391	401	402	427	138	327	295	982	499	504	293	454	554	565	428	321	117	250	996	566	613	319	283	1001	351	387	252	467	985	202	1008	1014	124	953	958	1031	992	928	1024	918	1044	1036	1045	325	1006	1020	1050	1068	1071	564	1076	1040	1026	241	954	609	1113	938	1105	1043	1111	984	1027	1005	68	993	997	115	127	187	86	259	131	440	441	777	378	324	457	336	104	548	577	524	581	464	637	647	240	650	1102	195	1120	161	1138	483	1112	1078	1109	1064	608	670	1055	1086	1060	1082	1092	221	1117	1051	502	468	1178	1106	271	1107	969	1085	1152	299	1161	1101	260	251	1146	493	529	537	1123	1170	1132	1133	1166	1021	1151	1032	1169	1148	1074	237	133	598	1190	1127	1084	337	1073	96	308	1053	1136	1104	1095	659	1174	1077	1118	436	503	1162	1091	442	1142	515	60	73	343	652	244	1173	1231	1214	1182	1000	1200	93	1219	526	78	583	651	1220	1088	1215	1245	1216	1144	1189	1080	1149	1158	1172	522	1187	314	1244	1025	1246	1259	1252	1209	132	1176	373	1197	1171	995	416	1224	1207	1156	184	14	1137	1227	1159	1269	1241	1271	971	641	1233	1270	1237	1234	102	1275	1242	41	1268	59	1183	1255	1266	1254	1292	1280	1278	22	1239	1297	1307	1289	1262	1288	1290	1299	1261	1279	473	1309	1274	1250	1213	1248	1311	1286	1287	1295	1318	1314	1312	1328	1284	1225	1333	1317	1324	1331	1329	1310	1326	1340	1327	1325	1339	1332	1283	1342	1336	1335	1344	1353	1354	1349	-1</Child2ArrayGenes>
      <NodeOrderArrayGenes>679	680	681	682	683	684	685	686	687	688	689	690	691	692	693	694	695	696	697	698	699	700	701	702	703	704	705	706	707	708	709	710	711	712	713	714	715	716	717	718	719	720	721	722	723	724	725	726	727	728	729	730	731	732	733	734	735	736	737	738	739	740	741	742	743	744	745	746	747	748	749	750	751	752	753	754	755	756	757	758	759	760	761	762	763	764	765	766	767	768	769	770	771	772	773	774	775	776	777	778	779	780	781	782	783	784	785	786	787	788	789	790	791	792	793	794	795	796	797	798	799	800	801	802	803	804	805	806	807	808	809	810	811	812	813	814	815	816	817	818	819	820	821	822	823	824	825	826	827	828	829	830	831	832	833	834	835	836	837	838	839	840	841	842	843	844	845	846	847	848	849	850	851	852	853	854	855	856	857	858	859	860	861	862	863	864	865	866	867	868	869	870	871	872	873	874	875	876	877	878	879	880	881	882	883	884	885	886	887	888	889	890	891	892	893	894	895	896	897	898	899	900	901	902	903	904	905	906	907	908	909	910	911	912	913	914	915	916	917	918	919	920	921	922	923	924	925	926	927	928	929	930	931	932	933	934	935	936	937	938	939	940	941	942	943	944	945	946	947	948	949	950	951	952	953	954	955	956	957	958	959	960	961	962	963	964	965	966	967	968	969	970	971	972	973	974	975	976	977	978	979	980	981	982	983	984	985	986	987	988	989	990	991	992	993	994	995	996	997	998	999	1000	1001	1002	1003	1004	1005	1006	1007	1008	1009	1010	1011	1012	1013	1014	1015	1016	1017	1018	1019	1020	1021	1022	1023	1024	1025	1026	1027	1028	1029	1030	1031	1032	1033	1034	1035	1036	1037	1038	1039	1040	1041	1042	1043	1044	1045	1046	1047	1048	1049	1050	1051	1052	1053	1054	1055	1056	1057	1058	1059	1060	1061	1062	1063	1064	1065	1066	1067	1068	1069	1070	1071	1072	1073	1074	1075	1076	1077	1078	1079	1080	1081	1082	1083	1084	1085	1086	1087	1088	1089	1090	1091	1092	1093	1094	1095	1096	1097	1098	1099	1100	1101	1102	1103	1104	1105	1106	1107	1108	1109	1110	1111	1112	1113	1114	1115	1116	1117	1118	1119	1120	1121	1122	1123	1124	1125	1126	1127	1128	1129	1130	1131	1132	1133	1134	1135	1136	1137	1138	1139	1140	1141	1142	1143	1144	1145	1146	1147	1148	1149	1150	1151	1152	1153	1154	1155	1156	1157	1158	1159	1160	1161	1162	1163	1164	1165	1166	1167	1168	1169	1170	1171	1172	1173	1174	1175	1176	1177	1178	1179	1180	1181	1182	1183	1184	1185	1186	1187	1188	1189	1190	1191	1192	1193	1194	1195	1196	1197	1198	1199	1200	1201	1202	1203	1204	1205	1206	1207	1208	1209	1210	1211	1212	1213	1214	1215	1216	1217	1218	1219	1220	1221	1222	1223	1224	1225	1226	1227	1228	1229	1230	1231	1232	1233	1234	1235	1236	1237	1238	1239	1240	1241	1242	1243	1244	1245	1246	1247	1248	1249	1250	1251	1252	1253	1254	1255	1256	1257	1258	1259	1260	1261	1262	1263	1264	1265	1266	1267	1268	1269	1270	1271	1272	1273	1274	1275	1276	1277	1278	1279	1280	1281	1282	1283	1284	1285	1286	1287	1288	1289	1290	1291	1292	1293	1294	1295	1296	1297	1298	1299	1300	1301	1302	1303	1304	1305	1306	1307	1308	1309	1310	1311	1312	1313	1314	1315	1316	1317	1318	1319	1320	1321	1322	1323	1324	1325	1326	1327	1328	1329	1330	1331	1332	1333	1334	1335	1336	1337	1338	1339	1340	1341	1342	1343	1344	1345	1346	1347	1348	1349	1350	1351	1352	1353	1354	1355	1356	-1</NodeOrderArrayGenes>
      <HeightsArrayGenes>0.0	0.0	0.0	0.0	0.0	0.0	0.0	0.0	0.0	0.0	0.0	0.0	0.0	0.0	0.0	0.0	0.0	0.0	0.0	0.0	0.0	0.0	0.0	0.0	0.0	0.0	0.0	0.0	0.0	0.0	0.0	0.0	0.0	0.0	0.0	0.0	0.0	0.0	0.0	0.0	0.0	0.0	0.0	0.0	0.0	0.0	0.0	0.0	0.0	0.0	0.0	0.0	0.0	0.0	0.0	0.0	0.0	0.0	0.0	0.0	0.0	0.0	0.0	0.0	0.0	0.0	0.0	0.0	0.0	0.0	0.0	0.0	0.0	0.0	0.0	0.0	0.0	0.0	0.0	0.0	0.0	0.0	0.0	0.0	0.0	0.0	0.0	0.0	0.0	0.0	0.0	0.0	0.0	0.0	0.0	0.0	0.0	0.0	0.0	0.0	0.0	0.0	0.0	0.0	0.0	0.0	0.0	0.0	0.0	0.0	0.0	0.0	0.0	0.0	0.0	0.0	0.0	0.0	0.0	0.0	0.0	0.0	0.0	0.0	0.0	0.0	0.0	0.0	0.0	0.0	0.0	0.0	0.0	0.0	0.0	0.0	0.0	0.0	0.0	0.0	0.0	0.0	0.0	0.0	0.0	0.0	0.0	0.0	0.0	0.0	0.0	0.0	0.0	0.0	0.0	0.0	0.0	0.0	0.0	0.0	0.0	0.0	0.0	0.0	0.0	0.0	0.0	0.0	0.0	0.0	0.0	0.0	0.0	0.0	0.0	0.0	0.0	0.0	0.0	0.0	0.0	0.0	0.0	0.0	0.0	0.0	0.0	0.0	0.0	0.0	0.0	0.0	0.0	0.0	0.0	0.0	0.0	0.0	0.0	0.0	0.0	0.0	0.0	0.0	0.0	0.0	0.0	0.0	0.0	0.0	0.0	0.0	0.0	0.0	0.0	0.0	0.0	0.0	0.0	0.0	0.0	0.0	0.0	0.0	0.0	0.0	0.0	0.0	0.0	0.0	0.0	0.0	0.0	0.0	0.0	0.0	0.0	0.0	0.0	0.0	0.0	0.0	0.0	0.0	0.0	0.0	0.0	0.0	0.0	0.0	0.0	0.0	0.0	0.0	0.0	0.0	0.0	0.0	0.0	0.0	0.0	0.0	0.0	0.0	0.0	0.0	0.0	0.0	0.0	0.0	0.0	0.0	0.0	0.0	0.0	0.0	0.0	0.0	0.0	0.0	0.0	0.0	0.0	0.0	0.0	0.0	0.0	0.0	0.0	0.0	0.0	0.0	0.0	0.0	0.0	0.0	0.0	0.0	0.0	0.0	0.0	0.0	0.0	0.0	0.0	0.0	0.0	0.0	0.0	0.0	0.0	0.0	0.0	0.0	0.0	0.0	0.0	0.0	0.0	0.0	0.0	0.0	0.0	0.0	0.0	0.0	0.0	0.0	0.0	0.0	0.0	0.0	0.0	0.0	0.0	0.0	0.0	0.0	0.0	0.0	0.0	0.0	0.0	0.0	0.0	0.0	0.0	0.0	0.0	0.0	0.0	0.0	0.0	0.0	0.0	0.0	0.0	0.0	0.0	0.0	0.0	0.0	0.0	0.0	0.0	0.0	0.0	0.0	0.0	0.0	0.0	0.0	0.0	0.0	0.0	0.0	0.0	0.0	0.0	0.0	0.0	0.0	0.0	0.0	0.0	0.0	0.0	0.0	0.0	0.0	0.0	0.0	0.0	0.0	0.0	0.0	0.0	0.0	0.0	0.0	0.0	0.0	0.0	0.0	0.0	0.0	0.0	0.0	0.0	0.0	0.0	0.0	0.0	0.0	0.0	0.0	0.0	0.0	0.0	0.0	0.0	0.0	0.0	0.0	0.0	0.0	0.0	0.0	0.0	0.0	0.0	0.0	0.0	0.0	0.0	0.0	0.0	0.0	0.0	0.0	0.0	0.0	0.0	0.0	0.0	0.0	0.0	0.0	0.0	0.0	0.0	0.0	0.0	0.0	0.0	0.0	0.0	0.0	0.0	0.0	0.0	0.0	0.0	0.0	0.0	0.0	0.0	0.0	0.0	0.0	0.0	0.0	0.0	0.0	0.0	0.0	0.0	0.0	0.0	0.0	0.0	0.0	0.0	0.0	0.0	0.0	0.0	0.0	0.0	0.0	0.0	0.0	0.0	0.0	0.0	0.0	0.0	0.0	0.0	0.0	0.0	0.0	0.0	0.0	0.0	0.0	0.0	0.0	0.0	0.0	0.0	0.0	0.0	0.0	0.0	0.0	0.0	0.0	0.0	0.0	0.0	0.0	0.0	0.0	0.0	0.0	0.0	0.0	0.0	0.0	0.0	0.0	0.0	0.0	0.0	0.0	0.0	0.0	0.0	0.0	0.0	0.0	0.0	0.0	0.0	0.0	0.0	0.0	0.0	0.0	0.0	0.0	0.0	0.0	0.0	0.0	0.0	0.0	0.0	0.0	0.0	0.0	0.0	0.0	0.0	0.0	0.0	0.0	0.0	0.0	0.0	0.0	0.0	0.0	0.0	0.0	0.0	0.0	0.0	0.0	0.0	0.0	0.0	0.0	0.0	0.0	0.0	0.0	0.0	0.0	0.0	0.0	0.0	0.0	0.0	0.0	0.0	0.0	0.0	0.0	0.0	0.0	0.0	0.0	0.0	0.0	0.0	0.0	0.0	0.0	0.0	0.0	0.0	0.0	0.0	0.0	0.0	0.0	0.0	0.0	0.0	0.0	0.0	0.0	0.0	0.0	0.0	0.0	0.0	0.0	0.0	0.0	0.0	0.0	0.0	0.0	0.0	0.0	0.0	0.0	0.0	0.0	0.0	0.0	0.0	0.0	0.0	0.0	0.0	0.0	0.0	0.0	0.0	0.0	0.0	0.0	0.0	0.0	0.0	0.0	0.0	0.0	0.0	0.0	0.0	0.0	0.0	0.0	0.0	0.0	0.0	0.0	0.0	0.0	0.0	0.0	0.0	0.0	0.0	0.0	0.0	0.0	0.0	0.0	0.0	0.0	0.0	0.0	0.0	0.0	0.0	0.0	0.0	0.0	0.0	0.0	0.0	0.0	0.0	0.0	0.0	0.0	0.0	0.0	0.0	0.0	0.0	0.0	0.0	0.0	0.0	0.0	0.0	0.0	0.0	0.0	0.0	0.0	0.0	0.0	0.0	0.0	0.0	0.0	0.0	0.0	0.0	0.0	0.0	0.0	0.0	0.0	0.0	0.0	0.0	0.0	0.0	0.0	0.0	0.0	0.0	0.0	0.0	0.0	0.0	0.0	0.0	0.0	0.0	0.0	0.0	0.0	0.0	0.0	0.0	0.0	0.0	0.0	0.0	0.0	0.0	0.0	0.0	0.0	0.0	0.0	0.0	0.0	0.0	0.0	0.0	0.0	0.0	0.0	0.0	0.0	0.0	0.0	0.0	0.0	0.0	0.0	0.0	0.0	0.0	0.0	0.0	0.0	0.0	0.0	0.0	0.0	0.0	0.0	0.0	0.0	0.0	0.0	0.0	0.0	0.0	0.0	0.0	0.0	0.0	0.0	0.0	0.0	0.0	0.0	0.0	0.0	0.0	0.0	0.0	0.0	0.0	0.0	0.0	0.0	0.0	0.0	0.0	0.0	0.0	0.0	0.0	0.0	0.0	0.0	0.0	0.0	0.0	0.0	0.0	0.0	0.0	1.0	1.0	1.0	1.0	1.0	1.0	1.0	1.0	1.0	1.0	1.0	1.0	1.0	1.0	1.0	1.0	1.0	1.0	1.0	1.0	1.0	1.0	1.0	1.0	1.0	1.0	1.0	1.0	1.0	1.0	1.0	1.0	1.0	1.0	1.0	1.0	1.0	1.0	1.0	1.0	1.0	1.0	1.0	1.0	1.0	1.0	1.0	1.0	1.0	1.0	1.0	1.0	1.0	1.0	1.0	1.0	1.0	1.0	1.0	1.0	1.0	1.0	1.0	1.0	1.0	1.0	1.0	1.0	1.0	1.0	1.0	1.0	1.0	1.0	1.0	1.0	1.0	1.2071068	1.2071068	1.2071068	1.2071068	1.2071068	1.2071068	1.2071068	1.2071068	1.2071068	1.2071068	1.2071068	1.2071068	1.2071068	1.2071068	1.2071068	1.2071068	1.2071068	1.2071068	1.2071068	1.2071068	1.2071068	1.2071068	1.2071068	1.2071068	1.2071068	1.2071068	1.2071068	1.2071068	1.2071068	1.2071068	1.3106601	1.3106601	1.3106601	1.3106601	1.3106601	1.3106601	1.3106601	1.3624368	1.3901196	1.3901196	1.3901196	1.3901196	1.3901196	1.3901196	1.3901196	1.3901196	1.3901196	1.3901196	1.3901196	1.396143	1.396143	1.4142135	1.4142135	1.4142135	1.4142135	1.4142135	1.4142135	1.4142135	1.4142135	1.4142135	1.4142135	1.4142135	1.4142135	1.4142135	1.4142135	1.4142135	1.4142135	1.4142135	1.4142135	1.4142135	1.4142135	1.4142135	1.4142135	1.4142135	1.4142135	1.4142135	1.4142135	1.4142135	1.4142135	1.4142135	1.4142135	1.4142135	1.4142135	1.4142135	1.4142135	1.4142135	1.4142135	1.4142135	1.4142135	1.4142135	1.4142135	1.4142135	1.4142135	1.4142135	1.4633428	1.4633428	1.4816258	1.4816258	1.4816258	1.5	1.527379	1.527379	1.5548491	1.5548491	1.5606601	1.5671086	1.5731322	1.5731322	1.5731322	1.5731322	1.5731322	1.5731322	1.5731322	1.5731322	1.5731322	1.5731322	1.5731322	1.5731322	1.5731322	1.579958	1.5873466	1.6128619	1.6183684	1.6315407	1.6401196	1.6432375	1.6463554	1.6463555	1.6525915	1.6525915	1.6525915	1.6732743	1.6736131	1.6912227	1.6923211	1.6965959	1.7071068	1.7071068	1.7071068	1.7071068	1.7071068	1.7071068	1.7071068	1.7071068	1.7133428	1.7195787	1.7195787	1.7258148	1.7258148	1.7320508	1.7320508	1.7320508	1.7320508	1.7320508	1.7320508	1.7320508	1.7320508	1.7320508	1.7320508	1.7320508	1.7320508	1.7320508	1.7320508	1.7320508	1.7320508	1.7320508	1.7320508	1.7320508	1.7320508	1.7320508	1.7320508	1.7320508	1.7320508	1.7320508	1.7320508	1.7320508	1.7320508	1.7320508	1.7320508	1.7320508	1.7320508	1.7320508	1.7320508	1.7320508	1.7320508	1.7320508	1.7462423	1.7468364	1.7495208	1.7592176	1.7593085	1.764921	1.7734394	1.7785957	1.7825809	1.786566	1.7928021	1.7928021	1.8325317	1.8452919	1.8465837	1.8535534	1.8535534	1.8553252	1.8580551	1.8660254	1.8660254	1.8660254	1.8660254	1.896401	1.9046001	1.911992	1.9256777	1.9330127	1.9496231	1.9603169	1.9684238	1.9689531	1.970512	1.9721618	1.9785452	1.9818084	1.9840593	1.9840593	1.9840593	2.0	2.0	2.0	2.0	2.0	2.0	2.0	2.0	2.0	2.0	2.0	2.0	2.0	2.0	2.0	2.0	2.0	2.0	2.0	2.0	2.0	2.0	2.0	2.0250912	2.0301037	2.0369253	2.0439434	2.0550318	2.059017	2.0597453	2.0739832	2.0856948	2.0907702	2.0907702	2.0907702	2.104402	2.104402	2.1152031	2.118034	2.118034	2.118034	2.1250482	2.1685586	2.1685586	2.1713896	2.177051	2.1822903	2.188901	2.1969128	2.2096062	2.2167745	2.2204547	2.2247448	2.2247448	2.229053	2.236068	2.236068	2.236068	2.236068	2.236068	2.236068	2.2373838	2.2451658	2.2487712	2.2535236	2.2579393	2.2647145	2.269062	2.274581	2.2953131	2.3160396	2.3191953	2.3228755	2.3228755	2.325141	2.3251717	2.3345857	2.337803	2.3384888	2.342779	2.342779	2.342779	2.342779	2.3438437	2.360688	2.3763037	2.3961344	2.4022555	2.4039595	2.406735	2.4156914	2.4213893	2.4279194	2.4402256	2.4405646	2.4409096	2.4409096	2.4494898	2.4494898	2.4494898	2.4494898	2.4494898	2.452575	2.4570632	2.460455	2.4650302	2.4841437	2.4968963	2.5161054	2.5277736	2.5299826	2.5476205	2.5476205	2.5476205	2.5510244	2.5589423	2.5796351	2.5823157	2.5867834	2.5874887	2.5889993	2.5910506	2.607494	2.618034	2.6246617	2.6457512	2.6535487	2.6563933	2.6704936	2.6707857	2.6819763	2.6926467	2.6971395	2.7151284	2.7185276	2.7220745	2.7232304	2.7247448	2.7273626	2.728772	2.756608	2.7761002	2.8066285	2.8094845	2.828427	2.828427	2.8290324	2.851356	2.874639	2.8787088	2.8845813	2.891379	2.9030056	2.9242842	2.9276006	2.9328732	2.9895835	2.9975622	3.0	3.0282369	3.0293431	3.030239	3.0521457	3.0534196	3.0613375	3.0639434	3.0691042	3.0858269	3.10567	3.1175065	3.1191914	3.1622777	3.172356	3.182526	3.1894162	3.1918359	3.194718	3.1979916	3.1991773	3.220102	3.2615223	3.2836742	3.3112578	3.3194232	3.3922195	3.4070916	3.4261827	3.4336717	3.437181	3.4515786	3.4808524	3.485312	3.501144	3.5729291	3.5926316	3.5941215	3.601257	3.618576	3.6502678	3.6525087	3.6650383	3.677487	3.717898	3.78964	3.8281357	3.9502313	4.0032187	4.0057096	4.044323	4.0790586	4.1145077	4.1498423	4.22368	4.296527	4.3520126	4.5329833	4.6212053	4.672683	0.0</HeightsArrayGenes>
      <MinCorrelationGenes>1.0</MinCorrelationGenes>
      <MaxCorrelationGenes>0.0</MaxCorrelationGenes>
      <MaxPixelDistanceGenes>500</MaxPixelDistanceGenes>
      <MinPixelDistanceGenes>2</MinPixelDistanceGenes>
      <ZeroDistanceGenes>0.05</ZeroDistanceGenes>
      <Child1ArraySamples>-1	-1	-1	-1	-1	-1	-1	-1	-1	-1	-1	-1	-1	1	2	4	3	15	7	18	17	20	13	9	8	-1</Child1ArraySamples>
      <Child2ArraySamples>-1	-1	-1	-1	-1	-1	-1	-1	-1	-1	-1	-1	-1	10	5	0	12	14	11	16	19	6	21	22	23	-1</Child2ArraySamples>
      <NodeOrderArraySamples>13	14	15	16	17	18	19	20	21	22	23	24	-1</NodeOrderArraySamples>
      <HeightsArraySamples>0.0	0.0	0.0	0.0	0.0	0.0	0.0	0.0	0.0	0.0	0.0	0.0	0.0	15.394804	16.492422	17.233688	18.841444	19.383877	20.07486	20.253977	22.131706	23.3942	27.068197	30.518162	34.495186	0.0</HeightsArraySamples>
      <MinCorrelationSamples>16.492422103881836</MinCorrelationSamples>
      <MaxCorrelationSamples>15.394804000854492</MaxCorrelationSamples>
      <MaxPixelDistanceSamples>500</MaxPixelDistanceSamples>
      <MinPixelDistanceSamples>2</MinPixelDistanceSamples>
      <ZeroDistanceSamples>0.05</ZeroDistanceSamples>
      <HCL-Clusters/>
      <HCL-Clusters/>
    </HCL>
  </ClusteringResults>
  <SequenceInformation/>
  <GO/>
</SupplementaryInformation>
