# Supplementary material for: The developmental expression dynamics of Drosophila melanogaster transcription factors
Source: Genome Biol. 2010 Apr 12;11(4):R40. doi: 10.1186/gb-2010-11-4-r40 (PMC2884543; doi:10.1186/gb-2010-11-4-r40)
Supplement: Additional file 2 — Mini-website: raw data and intermediate results. A self-contained website to browse and retrieve all primary data used in this study, as well as intermediate results such as clustering results. [file gb-2010-11-4-r40-S2.ZIP › raw data/BDGP_TF_when.txt]

UniqueID	1	2	3	4	5	6
FBgn0000014	1.0	1.0	1.0	1.0	1.0	1.0
FBgn0000022	0.0	1.0	1.0	1.0	1.0	1.0
FBgn0000054	1.0	1.0	0.0	1.0	1.0	1.0
FBgn0000057	1.0	0.0	0.0	0.0	0.0	0.0
FBgn0000061	1.0	0.0	0.0	1.0	1.0	1.0
FBgn0000095	0.0	1.0	1.0	1.0	1.0	1.0
FBgn0000097	0.0	1.0	1.0	0.0	1.0	0.0
FBgn0000099	0.0	0.0	0.0	1.0	1.0	1.0
FBgn0000137	0.0	0.0	0.0	1.0	1.0	1.0
FBgn0000157	0.0	0.0	0.0	0.0	0.0	0.0
FBgn0000166	1.0	1.0	0.0	0.0	0.0	0.0
FBgn0000179	0.0	0.0	0.0	1.0	1.0	1.0
FBgn0000210	0.0	0.0	0.0	0.0	0.0	1.0
FBgn0000233	0.0	1.0	1.0	1.0	1.0	1.0
FBgn0000251	1.0	1.0	1.0	1.0	1.0	1.0
FBgn0000286	0.0	0.0	0.0	0.0	0.0	0.0
FBgn0000287	0.0	0.0	0.0	0.0	1.0	1.0
FBgn0000338	1.0	1.0	1.0	1.0	1.0	1.0
FBgn0000370	0.0	0.0	0.0	0.0	0.0	1.0
FBgn0000376	1.0	1.0	1.0	1.0	1.0	1.0
FBgn0000411	0.0	1.0	1.0	1.0	1.0	1.0
FBgn0000448	0.0	0.0	0.0	0.0	1.0	1.0
FBgn0000459	1.0	1.0	1.0	1.0	1.0	1.0
FBgn0000462	0.0	0.0	0.0	0.0	0.0	0.0
FBgn0000472	1.0	1.0	1.0	1.0	1.0	1.0
FBgn0000492	0.0	1.0	1.0	1.0	1.0	1.0
FBgn0000504	0.0	0.0	0.0	0.0	1.0	1.0
FBgn0000541	1.0	1.0	1.0	1.0	1.0	1.0
FBgn0000543	1.0	1.0	1.0	1.0	1.0	1.0
FBgn0000546	1.0	0.0	0.0	0.0	0.0	0.0
FBgn0000567	1.0	0.0	0.0	0.0	0.0	0.0
FBgn0000568	1.0	0.0	0.0	0.0	0.0	1.0
FBgn0000575	1.0	1.0	1.0	1.0	1.0	1.0
FBgn0000577	0.0	1.0	1.0	1.0	1.0	1.0
FBgn0000611	1.0	1.0	1.0	1.0	1.0	1.0
FBgn0000625	0.0	0.0	0.0	1.0	1.0	1.0
FBgn0000659	0.0	1.0	1.0	1.0	1.0	1.0
FBgn0001133	1.0	1.0	1.0	1.0	1.0	0.0
FBgn0001147	0.0	0.0	0.0	0.0	1.0	1.0
FBgn0001148	0.0	1.0	1.0	1.0	1.0	1.0
FBgn0001170	0.0	0.0	0.0	0.0	1.0	1.0
FBgn0001180	1.0	1.0	1.0	1.0	1.0	1.0
FBgn0001204	0.0	1.0	1.0	1.0	1.0	1.0
FBgn0001222	1.0	1.0	1.0	1.0	1.0	1.0
FBgn0001269	1.0	1.0	1.0	1.0	1.0	1.0
FBgn0001297	0.0	0.0	1.0	1.0	1.0	1.0
FBgn0001323	0.0	1.0	1.0	1.0	1.0	1.0
FBgn0001325	0.0	1.0	1.0	1.0	1.0	1.0
FBgn0001983	0.0	1.0	1.0	0.0	1.0	1.0
FBgn0001990	1.0	1.0	1.0	1.0	1.0	0.0
FBgn0001994	1.0	1.0	1.0	1.0	1.0	1.0
FBgn0002023	0.0	0.0	0.0	0.0	0.0	1.0
FBgn0002521	1.0	1.0	1.0	1.0	1.0	1.0
FBgn0002522	0.0	1.0	1.0	1.0	1.0	1.0
FBgn0002561	0.0	1.0	1.0	1.0	1.0	1.0
FBgn0002631	0.0	1.0	1.0	1.0	1.0	1.0
FBgn0002733	0.0	0.0	1.0	1.0	1.0	1.0
FBgn0002780	1.0	1.0	1.0	1.0	1.0	1.0
FBgn0002914	1.0	1.0	1.0	1.0	1.0	1.0
FBgn0002931	0.0	1.0	1.0	1.0	1.0	1.0
FBgn0002970	0.0	1.0	1.0	1.0	1.0	1.0
FBgn0002985	0.0	1.0	1.0	1.0	1.0	1.0
FBgn0003002	1.0	1.0	1.0	1.0	1.0	1.0
FBgn0003028	1.0	1.0	1.0	1.0	1.0	1.0
FBgn0003044	1.0	1.0	1.0	1.0	1.0	1.0
FBgn0003053	0.0	1.0	1.0	1.0	1.0	1.0
FBgn0003145	0.0	1.0	1.0	1.0	1.0	1.0
FBgn0003254	0.0	1.0	1.0	1.0	1.0	1.0
FBgn0003300	0.0	1.0	1.0	1.0	1.0	1.0
FBgn0003334	1.0	1.0	1.0	1.0	1.0	1.0
FBgn0003345	0.0	0.0	1.0	1.0	1.0	1.0
FBgn0003430	0.0	1.0	1.0	1.0	1.0	1.0
FBgn0003448	0.0	1.0	1.0	1.0	1.0	1.0
FBgn0003459	1.0	1.0	1.0	1.0	1.0	1.0
FBgn0003460	0.0	1.0	1.0	1.0	1.0	1.0
FBgn0003507	0.0	1.0	1.0	1.0	1.0	1.0
FBgn0003511	1.0	1.0	1.0	0.0	0.0	0.0
FBgn0003513	0.0	0.0	0.0	1.0	1.0	1.0
FBgn0003598	1.0	1.0	1.0	1.0	1.0	1.0
FBgn0003607	1.0	1.0	1.0	1.0	1.0	1.0
FBgn0003612	1.0	1.0	1.0	1.0	1.0	1.0
FBgn0003651	0.0	0.0	0.0	0.0	0.0	0.0
FBgn0003683	0.0	1.0	1.0	0.0	0.0	0.0
FBgn0003715	0.0	1.0	1.0	1.0	0.0	1.0
FBgn0003749	0.0	0.0	0.0	1.0	1.0	1.0
FBgn0003862	1.0	1.0	1.0	1.0	1.0	1.0
FBgn0003866	0.0	1.0	1.0	1.0	1.0	1.0
FBgn0003870	1.0	1.0	1.0	1.0	1.0	1.0
FBgn0003896	1.0	1.0	1.0	1.0	1.0	1.0
FBgn0003900	0.0	1.0	1.0	1.0	1.0	1.0
FBgn0003944	0.0	1.0	1.0	1.0	1.0	1.0
FBgn0003963	0.0	1.0	1.0	1.0	1.0	1.0
FBgn0004053	0.0	1.0	1.0	0.0	0.0	0.0
FBgn0004054	0.0	1.0	1.0	0.0	0.0	0.0
FBgn0004110	0.0	1.0	1.0	1.0	1.0	1.0
FBgn0004198	0.0	0.0	1.0	1.0	1.0	1.0
FBgn0004394	0.0	1.0	1.0	1.0	1.0	1.0
FBgn0004396	0.0	1.0	1.0	1.0	1.0	1.0
FBgn0004510	1.0	0.0	0.0	1.0	1.0	1.0
FBgn0004567	0.0	1.0	1.0	1.0	1.0	1.0
FBgn0004586	0.0	1.0	1.0	0.0	1.0	1.0
FBgn0004595	0.0	1.0	1.0	1.0	1.0	1.0
FBgn0004606	1.0	1.0	1.0	1.0	1.0	1.0
FBgn0004607	0.0	1.0	1.0	1.0	1.0	1.0
FBgn0004618	0.0	0.0	0.0	0.0	1.0	1.0
FBgn0004666	0.0	1.0	1.0	1.0	1.0	1.0
FBgn0004795	1.0	1.0	1.0	0.0	0.0	1.0
FBgn0004837	1.0	1.0	1.0	1.0	1.0	1.0
FBgn0004859	0.0	1.0	1.0	1.0	1.0	1.0
FBgn0004862	1.0	1.0	1.0	1.0	1.0	1.0
FBgn0004870	0.0	0.0	0.0	0.0	0.0	0.0
FBgn0004878	1.0	1.0	1.0	1.0	1.0	1.0
FBgn0004880	0.0	0.0	0.0	1.0	1.0	1.0
FBgn0004892	1.0	1.0	1.0	1.0	1.0	1.0
FBgn0004893	0.0	1.0	1.0	1.0	1.0	1.0
FBgn0004898	0.0	1.0	1.0	1.0	1.0	1.0
FBgn0004913	1.0	0.0	0.0	1.0	1.0	1.0
FBgn0004914	1.0	1.0	1.0	1.0	1.0	1.0
FBgn0005596	1.0	1.0	1.0	1.0	1.0	1.0
FBgn0005630	1.0	1.0	1.0	1.0	1.0	1.0
FBgn0005638	0.0	0.0	0.0	0.0	1.0	1.0
FBgn0005642	1.0	1.0	0.0	1.0	1.0	1.0
FBgn0005658	0.0	0.0	0.0	0.0	1.0	1.0
FBgn0005660	1.0	1.0	1.0	1.0	1.0	1.0
FBgn0005677	0.0	0.0	0.0	1.0	1.0	1.0
FBgn0005694	1.0	1.0	0.0	0.0	0.0	1.0
FBgn0005771	0.0	1.0	1.0	1.0	1.0	1.0
FBgn0008649	0.0	0.0	0.0	0.0	1.0	1.0
FBgn0010109	0.0	1.0	1.0	1.0	1.0	1.0
FBgn0010229	1.0	0.0	0.0	0.0	1.0	1.0
FBgn0010287	1.0	1.0	1.0	1.0	1.0	0.0
FBgn0010313	1.0	1.0	1.0	1.0	1.0	1.0
FBgn0010460	1.0	1.0	1.0	1.0	1.0	1.0
FBgn0010575	1.0	1.0	1.0	1.0	1.0	1.0
FBgn0010825	1.0	1.0	1.0	1.0	0.0	1.0
FBgn0011236	1.0	1.0	1.0	1.0	0.0	1.0
FBgn0011274	0.0	0.0	0.0	0.0	0.0	1.0
FBgn0011648	1.0	1.0	0.0	0.0	1.0	1.0
FBgn0011656	1.0	1.0	1.0	1.0	1.0	1.0
FBgn0011701	0.0	0.0	0.0	0.0	1.0	1.0
FBgn0011758	0.0	0.0	0.0	1.0	1.0	1.0
FBgn0011763	1.0	1.0	1.0	1.0	1.0	1.0
FBgn0011764	1.0	1.0	1.0	1.0	1.0	1.0
FBgn0011766	1.0	1.0	1.0	1.0	1.0	1.0
FBgn0011774	1.0	1.0	1.0	1.0	0.0	0.0
FBgn0012049	1.0	1.0	0.0	1.0	1.0	1.0
FBgn0013263	1.0	1.0	1.0	1.0	1.0	1.0
FBgn0013469	0.0	0.0	0.0	1.0	1.0	1.0
FBgn0013753	1.0	1.0	1.0	1.0	1.0	1.0
FBgn0013799	1.0	1.0	0.0	0.0	1.0	1.0
FBgn0014018	1.0	1.0	1.0	1.0	1.0	1.0
FBgn0014179	0.0	1.0	1.0	1.0	1.0	1.0
FBgn0015014	1.0	1.0	0.0	1.0	1.0	1.0
FBgn0015025	1.0	1.0	0.0	0.0	0.0	0.0
FBgn0015234	1.0	0.0	0.0	0.0	1.0	1.0
FBgn0015239	1.0	0.0	0.0	0.0	1.0	1.0
FBgn0015371	1.0	1.0	1.0	1.0	1.0	1.0
FBgn0015396	1.0	1.0	1.0	1.0	1.0	1.0
FBgn0015524	0.0	0.0	1.0	1.0	1.0	1.0
FBgn0015550	0.0	1.0	1.0	1.0	1.0	1.0
FBgn0015561	1.0	1.0	0.0	0.0	0.0	0.0
FBgn0015602	1.0	1.0	1.0	1.0	1.0	1.0
FBgn0015721	0.0	1.0	1.0	1.0	1.0	1.0
FBgn0015799	1.0	1.0	1.0	1.0	1.0	1.0
FBgn0015903	1.0	1.0	1.0	1.0	1.0	1.0
FBgn0015904	0.0	1.0	1.0	1.0	1.0	1.0
FBgn0019650	0.0	1.0	1.0	1.0	1.0	1.0
FBgn0019664	0.0	1.0	1.0	1.0	0.0	0.0
FBgn0020307	0.0	0.0	0.0	0.0	0.0	1.0
FBgn0020309	1.0	1.0	0.0	0.0	1.0	1.0
FBgn0020378	0.0	0.0	0.0	0.0	0.0	0.0
FBgn0020617	0.0	1.0	1.0	1.0	1.0	1.0
FBgn0020887	1.0	1.0	1.0	1.0	1.0	1.0
FBgn0020912	0.0	1.0	1.0	1.0	1.0	1.0
FBgn0021767	0.0	0.0	0.0	0.0	1.0	1.0
FBgn0021872	1.0	1.0	1.0	1.0	1.0	1.0
FBgn0022347	1.0	1.0	1.0	1.0	1.0	0.0
FBgn0022720	1.0	1.0	1.0	1.0	1.0	1.0
FBgn0023076	0.0	0.0	0.0	0.0	0.0	0.0
FBgn0023215	1.0	1.0	0.0	0.0	1.0	1.0
FBgn0023417	0.0	0.0	0.0	1.0	1.0	1.0
FBgn0023489	0.0	0.0	0.0	0.0	0.0	1.0
FBgn0024244	0.0	1.0	1.0	1.0	1.0	1.0
FBgn0024250	0.0	1.0	1.0	1.0	1.0	1.0
FBgn0024321	0.0	0.0	0.0	0.0	0.0	1.0
FBgn0024371	1.0	1.0	1.0	1.0	1.0	1.0
FBgn0024975	1.0	1.0	0.0	0.0	0.0	0.0
FBgn0025360	0.0	1.0	1.0	1.0	1.0	1.0
FBgn0025635	1.0	1.0	1.0	1.0	1.0	1.0
FBgn0026533	1.0	1.0	1.0	1.0	1.0	1.0
FBgn0026573	1.0	1.0	1.0	1.0	1.0	1.0
FBgn0026575	1.0	1.0	1.0	1.0	1.0	1.0
FBgn0026582	1.0	1.0	0.0	0.0	0.0	0.0
FBgn0028387	1.0	1.0	1.0	1.0	1.0	1.0
FBgn0028420	0.0	0.0	0.0	0.0	1.0	1.0
FBgn0028647	1.0	1.0	1.0	1.0	1.0	1.0
FBgn0028789	0.0	1.0	1.0	1.0	1.0	1.0
FBgn0028999	0.0	0.0	0.0	1.0	1.0	1.0
FBgn0029123	0.0	1.0	1.0	1.0	1.0	1.0
FBgn0029173	1.0	1.0	1.0	1.0	1.0	1.0
FBgn0029711	1.0	0.0	0.0	0.0	1.0	1.0
FBgn0029775	0.0	0.0	0.0	0.0	1.0	1.0
FBgn0029822	1.0	1.0	0.0	0.0	0.0	1.0
FBgn0029824	1.0	1.0	0.0	0.0	0.0	1.0
FBgn0029861	1.0	1.0	0.0	0.0	0.0	0.0
FBgn0029867	1.0	1.0	1.0	1.0	1.0	1.0
FBgn0029899	1.0	1.0	1.0	1.0	1.0	1.0
FBgn0029905	1.0	1.0	1.0	1.0	1.0	1.0
FBgn0030003	1.0	0.0	0.0	0.0	0.0	0.0
FBgn0030065	0.0	0.0	0.0	0.0	1.0	1.0
FBgn0030082	1.0	1.0	1.0	1.0	1.0	1.0
FBgn0030219	0.0	0.0	0.0	0.0	0.0	0.0
FBgn0030266	1.0	0.0	0.0	0.0	1.0	1.0
FBgn0030314	1.0	1.0	1.0	1.0	1.0	1.0
FBgn0030432	1.0	1.0	0.0	0.0	0.0	0.0
FBgn0030505	1.0	1.0	1.0	1.0	0.0	1.0
FBgn0030659	1.0	1.0	1.0	0.0	0.0	0.0
FBgn0030710	1.0	1.0	0.0	0.0	0.0	0.0
FBgn0030878	1.0	1.0	1.0	1.0	1.0	1.0
FBgn0030933	0.0	0.0	0.0	0.0	0.0	0.0
FBgn0031071	1.0	1.0	1.0	1.0	1.0	1.0
FBgn0031232	0.0	0.0	0.0	0.0	0.0	1.0
FBgn0031375	1.0	1.0	1.0	1.0	1.0	1.0
FBgn0031391	1.0	1.0	1.0	1.0	0.0	1.0
FBgn0031510	0.0	0.0	0.0	0.0	0.0	0.0
FBgn0031556	0.0	0.0	0.0	0.0	0.0	1.0
FBgn0031608	0.0	0.0	0.0	0.0	0.0	0.0
FBgn0031610	1.0	1.0	0.0	0.0	0.0	0.0
FBgn0031759	1.0	1.0	1.0	0.0	1.0	1.0
FBgn0031991	1.0	0.0	0.0	0.0	0.0	1.0
FBgn0032130	1.0	1.0	1.0	1.0	1.0	1.0
FBgn0032150	1.0	0.0	0.0	0.0	0.0	0.0
FBgn0032202	0.0	0.0	0.0	0.0	1.0	1.0
FBgn0032295	1.0	1.0	1.0	1.0	1.0	0.0
FBgn0032321	1.0	1.0	1.0	1.0	1.0	1.0
FBgn0032401	0.0	0.0	0.0	0.0	0.0	0.0
FBgn0032651	0.0	0.0	0.0	0.0	1.0	1.0
FBgn0032741	0.0	0.0	0.0	0.0	1.0	1.0
FBgn0032814	1.0	1.0	0.0	0.0	0.0	0.0
FBgn0032815	1.0	0.0	0.0	1.0	1.0	1.0
FBgn0032817	1.0	0.0	0.0	0.0	0.0	1.0
FBgn0032858	1.0	1.0	1.0	1.0	1.0	0.0
FBgn0032940	1.0	1.0	1.0	1.0	1.0	1.0
FBgn0032979	1.0	1.0	1.0	1.0	1.0	1.0
FBgn0033010	1.0	1.0	1.0	1.0	1.0	1.0
FBgn0033155	1.0	0.0	0.0	0.0	0.0	1.0
FBgn0033182	1.0	1.0	1.0	1.0	1.0	1.0
FBgn0033185	1.0	0.0	0.0	0.0	0.0	0.0
FBgn0033288	0.0	0.0	0.0	0.0	0.0	0.0
FBgn0033417	1.0	0.0	0.0	0.0	0.0	0.0
FBgn0033458	1.0	1.0	1.0	1.0	1.0	1.0
FBgn0033459	1.0	0.0	0.0	1.0	1.0	1.0
FBgn0033569	1.0	1.0	0.0	0.0	0.0	0.0
FBgn0033581	1.0	1.0	1.0	1.0	1.0	1.0
FBgn0033627	0.0	0.0	0.0	1.0	0.0	1.0
FBgn0033749	1.0	1.0	1.0	1.0	1.0	1.0
FBgn0033782	0.0	0.0	0.0	0.0	1.0	1.0
FBgn0033939	0.0	1.0	1.0	1.0	1.0	1.0
FBgn0033971	1.0	1.0	1.0	0.0	0.0	1.0
FBgn0033998	1.0	1.0	1.0	1.0	1.0	1.0
FBgn0034062	1.0	1.0	1.0	1.0	0.0	0.0
FBgn0034114	1.0	1.0	1.0	1.0	1.0	0.0
FBgn0034240	1.0	1.0	1.0	1.0	1.0	1.0
FBgn0034520	0.0	0.0	0.0	0.0	1.0	1.0
FBgn0034570	1.0	0.0	0.0	0.0	0.0	0.0
FBgn0034599	1.0	0.0	0.0	0.0	0.0	0.0
FBgn0034650	1.0	1.0	1.0	1.0	1.0	0.0
FBgn0034821	0.0	0.0	0.0	0.0	1.0	1.0
FBgn0034878	1.0	1.0	1.0	1.0	1.0	1.0
FBgn0035036	1.0	1.0	0.0	0.0	0.0	0.0
FBgn0035137	1.0	1.0	1.0	1.0	1.0	1.0
FBgn0035213	1.0	1.0	1.0	1.0	1.0	1.0
FBgn0035481	0.0	0.0	0.0	0.0	0.0	1.0
FBgn0035518	1.0	0.0	0.0	0.0	0.0	0.0
FBgn0035625	0.0	1.0	1.0	1.0	1.0	1.0
FBgn0035691	1.0	0.0	0.0	0.0	0.0	0.0
FBgn0035769	1.0	0.0	0.0	1.0	1.0	1.0
FBgn0035849	1.0	0.0	0.0	0.0	0.0	1.0
FBgn0035903	0.0	0.0	0.0	0.0	0.0	1.0
FBgn0035954	0.0	1.0	1.0	1.0	1.0	1.0
FBgn0035956	0.0	1.0	1.0	1.0	1.0	1.0
FBgn0035993	1.0	0.0	0.0	0.0	1.0	1.0
FBgn0036004	1.0	1.0	1.0	1.0	0.0	1.0
FBgn0036124	1.0	1.0	0.0	0.0	1.0	1.0
FBgn0036126	0.0	0.0	0.0	0.0	0.0	0.0
FBgn0036134	1.0	0.0	1.0	1.0	0.0	0.0
FBgn0036285	0.0	0.0	0.0	0.0	1.0	1.0
FBgn0036294	0.0	0.0	0.0	0.0	0.0	1.0
FBgn0036395	1.0	1.0	1.0	1.0	1.0	1.0
FBgn0036396	1.0	1.0	0.0	0.0	0.0	0.0
FBgn0036478	1.0	1.0	0.0	0.0	1.0	1.0
FBgn0036522	1.0	1.0	1.0	1.0	1.0	0.0
FBgn0036538	1.0	1.0	1.0	1.0	1.0	1.0
FBgn0036661	1.0	1.0	1.0	1.0	1.0	1.0
FBgn0036672	0.0	0.0	0.0	0.0	1.0	1.0
FBgn0036791	1.0	1.0	1.0	1.0	1.0	1.0
FBgn0037031	1.0	1.0	1.0	1.0	1.0	1.0
FBgn0037051	1.0	1.0	1.0	1.0	1.0	1.0
FBgn0037066	1.0	1.0	1.0	1.0	1.0	1.0
FBgn0037120	1.0	0.0	1.0	1.0	1.0	1.0
FBgn0037275	0.0	0.0	0.0	0.0	0.0	1.0
FBgn0037317	1.0	1.0	0.0	0.0	0.0	0.0
FBgn0037471	1.0	1.0	1.0	1.0	1.0	1.0
FBgn0037475	0.0	0.0	0.0	0.0	1.0	1.0
FBgn0037540	1.0	0.0	0.0	0.0	0.0	0.0
FBgn0037617	1.0	0.0	0.0	0.0	0.0	0.0
FBgn0037621	0.0	1.0	1.0	1.0	1.0	1.0
FBgn0037634	1.0	0.0	0.0	0.0	0.0	0.0
FBgn0037645	0.0	1.0	1.0	0.0	0.0	1.0
FBgn0037655	1.0	0.0	0.0	0.0	0.0	0.0
FBgn0037672	0.0	0.0	0.0	0.0	1.0	1.0
FBgn0037711	1.0	1.0	0.0	0.0	0.0	0.0
FBgn0037717	1.0	1.0	0.0	0.0	0.0	0.0
FBgn0037746	1.0	1.0	1.0	1.0	1.0	1.0
FBgn0037751	0.0	0.0	0.0	0.0	0.0	0.0
FBgn0037918	1.0	1.0	1.0	1.0	1.0	1.0
FBgn0037920	1.0	0.0	0.0	0.0	0.0	0.0
FBgn0037947	0.0	1.0	1.0	1.0	1.0	1.0
FBgn0037967	1.0	0.0	0.0	0.0	0.0	0.0
FBgn0038108	1.0	1.0	1.0	1.0	1.0	1.0
FBgn0038128	1.0	1.0	0.0	0.0	0.0	0.0
FBgn0038197	1.0	0.0	0.0	0.0	0.0	0.0
FBgn0038244	1.0	1.0	1.0	1.0	1.0	1.0
FBgn0038301	1.0	1.0	1.0	1.0	1.0	1.0
FBgn0038316	1.0	0.0	0.0	0.0	0.0	0.0
FBgn0038390	1.0	1.0	1.0	1.0	1.0	1.0
FBgn0038391	0.0	0.0	1.0	1.0	1.0	1.0
FBgn0038548	0.0	0.0	0.0	0.0	0.0	0.0
FBgn0038551	1.0	1.0	1.0	1.0	1.0	1.0
FBgn0038592	1.0	1.0	1.0	1.0	1.0	1.0
FBgn0038766	1.0	0.0	0.0	0.0	0.0	0.0
FBgn0038805	1.0	1.0	1.0	1.0	1.0	1.0
FBgn0038979	0.0	0.0	0.0	0.0	0.0	0.0
FBgn0039019	1.0	1.0	1.0	1.0	1.0	1.0
FBgn0039039	0.0	0.0	0.0	0.0	1.0	1.0
FBgn0039044	1.0	1.0	1.0	1.0	1.0	1.0
FBgn0039209	1.0	0.0	1.0	1.0	1.0	1.0
FBgn0039211	1.0	1.0	1.0	1.0	1.0	1.0
FBgn0039225	0.0	0.0	0.0	0.0	0.0	0.0
FBgn0039329	1.0	1.0	1.0	1.0	1.0	1.0
FBgn0039509	1.0	1.0	1.0	1.0	1.0	1.0
FBgn0039602	1.0	1.0	0.0	0.0	0.0	1.0
FBgn0039712	1.0	1.0	0.0	0.0	0.0	0.0
FBgn0039816	0.0	0.0	0.0	0.0	0.0	1.0
FBgn0039831	1.0	1.0	0.0	1.0	1.0	1.0
FBgn0039860	1.0	1.0	0.0	0.0	0.0	0.0
FBgn0039905	0.0	0.0	0.0	0.0	0.0	1.0
FBgn0039938	0.0	0.0	0.0	0.0	0.0	1.0
FBgn0040305	1.0	0.0	0.0	0.0	1.0	1.0
FBgn0040318	1.0	1.0	1.0	1.0	1.0	1.0
FBgn0040366	1.0	1.0	0.0	0.0	0.0	0.0
FBgn0040465	1.0	1.0	1.0	1.0	1.0	1.0
FBgn0041111	1.0	1.0	0.0	0.0	0.0	0.0
FBgn0041145	1.0	1.0	1.0	1.0	1.0	1.0
FBgn0041156	0.0	1.0	1.0	1.0	1.0	1.0
FBgn0042205	1.0	0.0	0.0	0.0	0.0	0.0
FBgn0042630	0.0	0.0	0.0	0.0	1.0	1.0
FBgn0042696	0.0	0.0	0.0	0.0	0.0	0.0
FBgn0043364	1.0	0.0	0.0	1.0	1.0	1.0
FBgn0043472	1.0	1.0	0.0	0.0	0.0	0.0
FBgn0050011	1.0	1.0	1.0	1.0	1.0	1.0
FBgn0050420	1.0	0.0	0.0	0.0	0.0	0.0
FBgn0050426	1.0	1.0	1.0	1.0	0.0	1.0
FBgn0051169	0.0	0.0	0.0	0.0	0.0	0.0
FBgn0051365	1.0	1.0	1.0	1.0	1.0	1.0
FBgn0051632	0.0	0.0	0.0	0.0	1.0	1.0
FBgn0051666	1.0	0.0	0.0	0.0	1.0	1.0
FBgn0051782	0.0	0.0	0.0	0.0	0.0	0.0
FBgn0052006	0.0	0.0	0.0	0.0	0.0	0.0
FBgn0052105	0.0	1.0	1.0	1.0	1.0	1.0
FBgn0052532	1.0	1.0	1.0	1.0	1.0	1.0
FBgn0052767	1.0	1.0	0.0	0.0	0.0	0.0
FBgn0053213	1.0	0.0	0.0	0.0	0.0	0.0
