# Supplementary material for: The developmental expression dynamics of Drosophila melanogaster transcription factors
Source: Genome Biol. 2010 Apr 12;11(4):R40. doi: 10.1186/gb-2010-11-4-r40 (PMC2884543; doi:10.1186/gb-2010-11-4-r40)
Supplement: Additional file 2 — Mini-website: raw data and intermediate results. A self-contained website to browse and retrieve all primary data used in this study, as well as intermediate results such as clustering results. [file gb-2010-11-4-r40-S2.ZIP › raw data/BDGP_TF_when.xml]

<?xml version="1.0" encoding="UTF-8"?>
<SupplementaryInformation version="1.6.0">
  <DisplayProperties>
    <ExpressionImageProperties>
      <ViewProperty title="GeneWidth" value="10"/>
      <ViewProperty title="GeneHeight" value="2"/>
      <ViewProperty title="GenesPerPage" value="373"/>
      <ViewProperty title="UpperLimit" value="1.0"/>
      <ViewProperty title="LowerLimit" value="-1.0"/>
      <ViewProperty title="ShowCellBorders" value="no"/>
      <ViewProperty title="ViewGeneNames" value="yes"/>
      <ViewProperty title="FlipColors" value="no"/>
      <ViewProperty title="GroupColorPainting" value="yes"/>
      <ViewProperty title="GradientPainting" value="no"/>
      <ViewProperty title="AntiAliasing" value="yes"/>
      <ViewProperty title="AntiAliasingText" value="yes"/>
      <ViewProperty title="GradientType" value="2"/>
      <ViewProperty BlueColor="0" GreenColor="0" RedColor="255" title="PositiveColor"/>
      <ViewProperty BlueColor="0" GreenColor="0" RedColor="0" title="PositiveZeroColor"/>
      <ViewProperty BlueColor="0" GreenColor="0" RedColor="0" title="NegativeZeroColor"/>
      <ViewProperty BlueColor="0" GreenColor="255" RedColor="0" title="NegativeColor"/>
      <ViewProperty BlueColor="0" GreenColor="0" RedColor="0" title="BorderColor"/>
      <ViewProperty BlueColor="255" GreenColor="255" RedColor="255" title="PanelBackgroundColor"/>
      <ViewProperty BlueColor="128" GreenColor="0" RedColor="0" title="PanelBorderColor"/>
      <ViewProperty BlueColor="0" GreenColor="0" RedColor="0" title="PanelFontColor"/>
      <ViewProperty BlueColor="128" GreenColor="0" RedColor="0" title="PanelHeadlineColor"/>
      <ViewProperty BlueColor="255" GreenColor="0" RedColor="255" title="MeanColor"/>
      <ViewProperty BlueColor="128" GreenColor="0" RedColor="0" title="ErrorBarColor"/>
      <ViewProperty BlueColor="128" GreenColor="0" RedColor="0" title="SOMLineColor"/>
      <ViewProperty title="LineTransparency" value="128"/>
      <ViewProperty title="ColorSchema" value="0"/>
    </ExpressionImageProperties>
  </DisplayProperties>
  <Sorting SelectedGene="-1" SortSampleIndex="-1" type="0"/>
  <GroupSets>
    <GeneGroupSet title="Standard"/>
  </GroupSets>
  <ClusteringResults>
    <HCL title="Tree (Complete Linkage)">
      <DistanceFunction>8</DistanceFunction>
      <AbsoluteDistance>false</AbsoluteDistance>
      <CalculationTime>1313</CalculationTime>
      <Child1ArrayGenes>-1	-1	-1	-1	-1	-1	-1	-1	-1	-1	-1	-1	-1	-1	-1	-1	-1	-1	-1	-1	-1	-1	-1	-1	-1	-1	-1	-1	-1	-1	-1	-1	-1	-1	-1	-1	-1	-1	-1	-1	-1	-1	-1	-1	-1	-1	-1	-1	-1	-1	-1	-1	-1	-1	-1	-1	-1	-1	-1	-1	-1	-1	-1	-1	-1	-1	-1	-1	-1	-1	-1	-1	-1	-1	-1	-1	-1	-1	-1	-1	-1	-1	-1	-1	-1	-1	-1	-1	-1	-1	-1	-1	-1	-1	-1	-1	-1	-1	-1	-1	-1	-1	-1	-1	-1	-1	-1	-1	-1	-1	-1	-1	-1	-1	-1	-1	-1	-1	-1	-1	-1	-1	-1	-1	-1	-1	-1	-1	-1	-1	-1	-1	-1	-1	-1	-1	-1	-1	-1	-1	-1	-1	-1	-1	-1	-1	-1	-1	-1	-1	-1	-1	-1	-1	-1	-1	-1	-1	-1	-1	-1	-1	-1	-1	-1	-1	-1	-1	-1	-1	-1	-1	-1	-1	-1	-1	-1	-1	-1	-1	-1	-1	-1	-1	-1	-1	-1	-1	-1	-1	-1	-1	-1	-1	-1	-1	-1	-1	-1	-1	-1	-1	-1	-1	-1	-1	-1	-1	-1	-1	-1	-1	-1	-1	-1	-1	-1	-1	-1	-1	-1	-1	-1	-1	-1	-1	-1	-1	-1	-1	-1	-1	-1	-1	-1	-1	-1	-1	-1	-1	-1	-1	-1	-1	-1	-1	-1	-1	-1	-1	-1	-1	-1	-1	-1	-1	-1	-1	-1	-1	-1	-1	-1	-1	-1	-1	-1	-1	-1	-1	-1	-1	-1	-1	-1	-1	-1	-1	-1	-1	-1	-1	-1	-1	-1	-1	-1	-1	-1	-1	-1	-1	-1	-1	-1	-1	-1	-1	-1	-1	-1	-1	-1	-1	-1	-1	-1	-1	-1	-1	-1	-1	-1	-1	-1	-1	-1	-1	-1	-1	-1	-1	-1	-1	-1	-1	-1	-1	-1	-1	-1	-1	-1	-1	-1	-1	-1	-1	-1	-1	-1	-1	-1	-1	-1	-1	-1	-1	-1	-1	-1	-1	-1	-1	-1	-1	-1	-1	-1	-1	-1	-1	-1	-1	-1	-1	-1	-1	-1	-1	-1	-1	-1	5	8	11	13	14	15	17	18	19	20	21	22	23	24	25	26	27	28	29	30	32	33	34	35	36	38	39	40	41	42	43	44	46	47	49	50	51	52	53	54	55	56	57	58	59	60	61	62	63	64	65	66	67	68	69	70	71	72	73	74	75	77	78	79	80	81	84	85	86	87	88	89	90	91	92	93	94	95	96	97	4	99	100	101	102	103	104	105	107	108	109	110	111	112	113	114	115	453	117	118	119	120	2	122	123	124	126	127	128	130	131	132	133	135	136	138	139	140	141	142	143	475	146	147	148	137	150	151	494	10	129	503	156	157	158	159	502	161	162	163	164	165	166	168	498	170	171	172	173	174	175	176	177	178	517	180	181	182	183	184	185	509	187	188	189	190	191	534	193	194	195	196	197	198	199	504	201	125	550	540	205	206	207	208	209	210	211	548	213	552	215	76	562	218	219	220	221	222	223	224	225	226	565	31	230	231	232	233	234	235	236	237	575	470	576	241	242	243	244	587	246	247	248	249	250	586	585	253	255	256	257	106	259	260	261	262	263	264	265	266	267	268	599	270	271	272	273	274	275	598	592	278	279	280	560	282	527	284	286	287	288	615	629	291	292	293	294	295	296	297	298	300	634	302	303	304	305	306	307	309	310	645	654	313	314	315	316	317	318	319	655	321	322	323	324	325	326	327	328	329	330	331	332	333	334	335	336	337	338	339	340	551	663	343	501	685	346	347	627	349	688	351	693	353	354	355	356	357	622	695	360	361	362	363	364	365	691	367	368	369	370	702	372	448	167	228	254	564	285	679	623	635	708	701	713	715	308	705	725	724	712	720	730	723	733	727	736	738	734	740	742	743	-1</Child1ArrayGenes>
      <Child2ArrayGenes>-1	-1	-1	-1	-1	-1	-1	-1	-1	-1	-1	-1	-1	-1	-1	-1	-1	-1	-1	-1	-1	-1	-1	-1	-1	-1	-1	-1	-1	-1	-1	-1	-1	-1	-1	-1	-1	-1	-1	-1	-1	-1	-1	-1	-1	-1	-1	-1	-1	-1	-1	-1	-1	-1	-1	-1	-1	-1	-1	-1	-1	-1	-1	-1	-1	-1	-1	-1	-1	-1	-1	-1	-1	-1	-1	-1	-1	-1	-1	-1	-1	-1	-1	-1	-1	-1	-1	-1	-1	-1	-1	-1	-1	-1	-1	-1	-1	-1	-1	-1	-1	-1	-1	-1	-1	-1	-1	-1	-1	-1	-1	-1	-1	-1	-1	-1	-1	-1	-1	-1	-1	-1	-1	-1	-1	-1	-1	-1	-1	-1	-1	-1	-1	-1	-1	-1	-1	-1	-1	-1	-1	-1	-1	-1	-1	-1	-1	-1	-1	-1	-1	-1	-1	-1	-1	-1	-1	-1	-1	-1	-1	-1	-1	-1	-1	-1	-1	-1	-1	-1	-1	-1	-1	-1	-1	-1	-1	-1	-1	-1	-1	-1	-1	-1	-1	-1	-1	-1	-1	-1	-1	-1	-1	-1	-1	-1	-1	-1	-1	-1	-1	-1	-1	-1	-1	-1	-1	-1	-1	-1	-1	-1	-1	-1	-1	-1	-1	-1	-1	-1	-1	-1	-1	-1	-1	-1	-1	-1	-1	-1	-1	-1	-1	-1	-1	-1	-1	-1	-1	-1	-1	-1	-1	-1	-1	-1	-1	-1	-1	-1	-1	-1	-1	-1	-1	-1	-1	-1	-1	-1	-1	-1	-1	-1	-1	-1	-1	-1	-1	-1	-1	-1	-1	-1	-1	-1	-1	-1	-1	-1	-1	-1	-1	-1	-1	-1	-1	-1	-1	-1	-1	-1	-1	-1	-1	-1	-1	-1	-1	-1	-1	-1	-1	-1	-1	-1	-1	-1	-1	-1	-1	-1	-1	-1	-1	-1	-1	-1	-1	-1	-1	-1	-1	-1	-1	-1	-1	-1	-1	-1	-1	-1	-1	-1	-1	-1	-1	-1	-1	-1	-1	-1	-1	-1	-1	-1	-1	-1	-1	-1	-1	-1	-1	-1	-1	-1	-1	-1	-1	-1	-1	-1	-1	-1	-1	-1	-1	-1	-1	-1	-1	-1	-1	1	7	374	373	0	9	377	12	379	376	16	381	378	384	382	383	386	389	3	391	390	387	393	375	394	388	397	398	395	399	401	403	402	405	37	404	380	408	406	411	412	45	410	415	413	417	418	416	420	421	419	423	424	425	422	414	426	429	427	430	432	396	431	435	436	385	434	437	433	440	442	441	444	445	82	447	446	428	449	451	98	452	48	454	443	456	400	458	457	460	461	438	463	439	465	462	468	116	467	471	472	459	121	474	473	466	469	476	479	407	477	483	484	134	409	485	480	478	488	491	492	145	493	490	495	149	497	481	152	153	154	155	499	505	450	500	160	506	508	510	512	511	514	487	169	464	515	513	519	489	520	482	523	518	179	496	516	521	530	529	525	186	531	533	536	537	538	192	539	522	541	535	528	544	543	200	542	202	203	204	547	553	554	392	549	555	526	212	558	214	486	216	217	561	559	566	532	568	563	567	569	572	227	229	570	556	557	524	577	574	579	583	238	239	240	580	581	589	590	245	591	578	582	594	593	251	252	597	600	584	546	258	601	144	588	605	602	596	610	607	609	608	269	614	616	573	611	603	619	276	277	618	620	625	281	571	283	595	613	624	617	289	290	612	633	637	631	638	640	641	642	632	301	643	639	621	648	626	649	651	647	311	312	646	630	656	652	650	659	658	320	661	662	665	664	666	507	657	668	671	667	672	670	674	653	676	299	678	675	680	682	341	342	644	344	345	686	689	348	683	350	692	352	694	660	673	677	681	358	359	696	698	628	700	703	699	366	706	710	697	707	371	704	6	83	455	545	604	606	669	684	687	690	709	636	711	716	717	719	726	718	714	721	732	729	722	731	735	728	737	739	741	-1</Child2ArrayGenes>
      <NodeOrderArrayGenes>373	374	375	376	377	378	379	380	381	382	383	384	385	386	387	388	389	390	391	392	393	394	395	396	397	398	399	400	401	402	403	404	405	406	407	408	409	410	411	412	413	414	415	416	417	418	419	420	421	422	423	424	425	426	427	428	429	430	431	432	433	434	435	436	437	438	439	440	441	442	443	444	445	446	447	448	449	450	451	452	453	454	455	456	457	458	459	460	461	462	463	464	465	466	467	468	469	470	471	472	473	474	475	476	477	478	479	480	481	482	483	484	485	486	487	488	489	490	491	492	493	494	495	496	497	498	499	500	501	502	503	504	505	506	507	508	509	510	511	512	513	514	515	516	517	518	519	520	521	522	523	524	525	526	527	528	529	530	531	532	533	534	535	536	537	538	539	540	541	542	543	544	545	546	547	548	549	550	551	552	553	554	555	556	557	558	559	560	561	562	563	564	565	566	567	568	569	570	571	572	573	574	575	576	577	578	579	580	581	582	583	584	585	586	587	588	589	590	591	592	593	594	595	596	597	598	599	600	601	602	603	604	605	606	607	608	609	610	611	612	613	614	615	616	617	618	619	620	621	622	623	624	625	626	627	628	629	630	631	632	633	634	635	636	637	638	639	640	641	642	643	644	645	646	647	648	649	650	651	652	653	654	655	656	657	658	659	660	661	662	663	664	665	666	667	668	669	670	671	672	673	674	675	676	677	678	679	680	681	682	683	684	685	686	687	688	689	690	691	692	693	694	695	696	697	698	699	700	701	702	703	704	705	706	707	708	709	710	711	712	713	714	715	716	717	718	719	720	721	722	723	724	725	726	727	728	729	730	731	732	733	734	735	736	737	738	739	740	741	742	743	744	-1</NodeOrderArrayGenes>
      <HeightsArrayGenes>0.0	0.0	0.0	0.0	0.0	0.0	0.0	0.0	0.0	0.0	0.0	0.0	0.0	0.0	0.0	0.0	0.0	0.0	0.0	0.0	0.0	0.0	0.0	0.0	0.0	0.0	0.0	0.0	0.0	0.0	0.0	0.0	0.0	0.0	0.0	0.0	0.0	0.0	0.0	0.0	0.0	0.0	0.0	0.0	0.0	0.0	0.0	0.0	0.0	0.0	0.0	0.0	0.0	0.0	0.0	0.0	0.0	0.0	0.0	0.0	0.0	0.0	0.0	0.0	0.0	0.0	0.0	0.0	0.0	0.0	0.0	0.0	0.0	0.0	0.0	0.0	0.0	0.0	0.0	0.0	0.0	0.0	0.0	0.0	0.0	0.0	0.0	0.0	0.0	0.0	0.0	0.0	0.0	0.0	0.0	0.0	0.0	0.0	0.0	0.0	0.0	0.0	0.0	0.0	0.0	0.0	0.0	0.0	0.0	0.0	0.0	0.0	0.0	0.0	0.0	0.0	0.0	0.0	0.0	0.0	0.0	0.0	0.0	0.0	0.0	0.0	0.0	0.0	0.0	0.0	0.0	0.0	0.0	0.0	0.0	0.0	0.0	0.0	0.0	0.0	0.0	0.0	0.0	0.0	0.0	0.0	0.0	0.0	0.0	0.0	0.0	0.0	0.0	0.0	0.0	0.0	0.0	0.0	0.0	0.0	0.0	0.0	0.0	0.0	0.0	0.0	0.0	0.0	0.0	0.0	0.0	0.0	0.0	0.0	0.0	0.0	0.0	0.0	0.0	0.0	0.0	0.0	0.0	0.0	0.0	0.0	0.0	0.0	0.0	0.0	0.0	0.0	0.0	0.0	0.0	0.0	0.0	0.0	0.0	0.0	0.0	0.0	0.0	0.0	0.0	0.0	0.0	0.0	0.0	0.0	0.0	0.0	0.0	0.0	0.0	0.0	0.0	0.0	0.0	0.0	0.0	0.0	0.0	0.0	0.0	0.0	0.0	0.0	0.0	0.0	0.0	0.0	0.0	0.0	0.0	0.0	0.0	0.0	0.0	0.0	0.0	0.0	0.0	0.0	0.0	0.0	0.0	0.0	0.0	0.0	0.0	0.0	0.0	0.0	0.0	0.0	0.0	0.0	0.0	0.0	0.0	0.0	0.0	0.0	0.0	0.0	0.0	0.0	0.0	0.0	0.0	0.0	0.0	0.0	0.0	0.0	0.0	0.0	0.0	0.0	0.0	0.0	0.0	0.0	0.0	0.0	0.0	0.0	0.0	0.0	0.0	0.0	0.0	0.0	0.0	0.0	0.0	0.0	0.0	0.0	0.0	0.0	0.0	0.0	0.0	0.0	0.0	0.0	0.0	0.0	0.0	0.0	0.0	0.0	0.0	0.0	0.0	0.0	0.0	0.0	0.0	0.0	0.0	0.0	0.0	0.0	0.0	0.0	0.0	0.0	0.0	0.0	0.0	0.0	0.0	0.0	0.0	0.0	0.0	0.0	0.0	0.0	0.0	0.0	0.0	0.0	0.0	0.0	0.0	0.0	0.0	0.0	0.0	0.0	0.0	0.0	0.0	0.0	0.0	0.0	0.0	0.0	0.0	0.0	0.0	0.0	0.0	0.0	0.0	0.0	0.0	0.0	0.0	0.0	0.0	0.0	0.0	0.0	0.0	0.0	0.0	0.0	0.0	0.0	0.0	0.0	0.0	0.0	0.0	0.0	0.0	0.0	0.0	0.0	0.0	0.0	0.0	0.0	0.0	0.0	0.0	0.0	0.0	0.0	0.0	0.0	0.0	0.0	0.0	0.0	0.0	0.0	0.0	0.0	0.0	0.0	0.0	0.0	0.0	0.0	0.0	0.0	0.0	0.0	0.0	0.0	0.0	0.0	0.0	0.0	0.0	0.0	0.0	0.0	0.0	0.0	0.0	0.0	0.0	0.0	0.0	0.0	0.0	0.0	0.0	0.0	0.0	0.0	0.0	0.0	0.0	0.0	0.0	0.0	0.0	0.0	0.0	0.0	0.0	0.0	0.0	0.0	0.0	0.0	0.0	0.0	0.0	0.0	0.0	0.0	0.0	0.0	0.0	0.0	0.0	0.0	0.0	0.0	0.0	0.0	0.0	0.0	0.0	0.0	0.0	0.0	0.0	0.0	0.0	0.0	0.0	0.0	0.0	0.0	0.0	0.0	0.0	0.0	0.0	0.0	0.0	0.0	0.0	0.0	0.0	0.0	0.0	0.0	0.0	0.0	0.0	0.0	0.0	0.0	0.0	0.0	0.0	0.0	0.0	0.0	0.0	0.0	0.0	0.0	0.0	0.0	0.0	0.0	0.0	0.0	0.0	0.0	0.0	0.0	0.0	0.0	0.0	0.0	0.0	0.0	0.0	0.0	0.0	0.0	0.0	0.0	0.0	0.0	0.0	0.0	0.0	0.0	0.0	0.0	0.0	0.0	0.0	0.0	0.0	0.0	0.0	0.0	0.0	0.0	0.0	0.0	0.0	0.0	0.0	0.0	0.0	0.0	0.0	0.0	0.0	0.0	0.0	0.0	0.0	0.0	0.0	0.0	0.0	0.0	0.0	0.0	0.0	0.0	0.0	0.0	0.0	0.0	0.0	0.0	0.0	0.0	0.0	0.0	0.0	0.0	0.0	0.0	0.0	0.0	0.0	0.0	0.0	0.0	0.0	0.0	0.0	0.0	0.0	0.0	0.0	0.0	0.0	0.0	0.0	0.0	0.0	0.0	0.0	0.0	0.0	0.0	0.0	0.0	0.0	0.0	0.0	0.0	0.0	0.0	0.0	0.0	0.0	0.0	0.0	0.0	0.0	0.0	0.0	0.0	0.0	0.0	0.0	0.0	0.0	0.0	0.0	0.0	0.0	0.0	0.0	0.0	0.0	0.0	0.0	0.0	0.0	0.0	0.0	0.0	0.0	0.0	0.0	0.0	0.0	0.0	0.0	0.0	0.0	0.0	0.0	0.0	0.0	0.0	0.0	0.0	0.0	0.0	0.0	0.0	0.0	0.0	0.0	0.0	0.0	0.0	0.0	0.0	0.0	0.0	0.0	0.0	0.0	0.0	0.0	0.0	0.0	0.0	0.0	0.0	0.0	0.0	0.0	0.0	0.0	0.0	0.0	0.0	0.0	0.0	0.0	0.0	1.0	1.0	1.0	1.0	1.0	1.0	1.0	1.0	1.0	1.0	1.0	1.0	1.0	2.0	2.0	2.0	2.0	2.0	2.0	3.0	3.0	3.0	3.0	4.0	4.0	4.0	5.0	6.0	6.0	0.0</HeightsArrayGenes>
      <MinCorrelationGenes>1.0</MinCorrelationGenes>
      <MaxCorrelationGenes>0.0</MaxCorrelationGenes>
      <MaxPixelDistanceGenes>500</MaxPixelDistanceGenes>
      <MinPixelDistanceGenes>2</MinPixelDistanceGenes>
      <ZeroDistanceGenes>0.05</ZeroDistanceGenes>
      <Child1ArraySamples>-1	-1	-1	-1	-1	-1	2	4	1	8	0	-1</Child1ArraySamples>
      <Child2ArraySamples>-1	-1	-1	-1	-1	-1	3	5	6	7	9	-1</Child2ArraySamples>
      <NodeOrderArraySamples>6	7	8	9	10	-1</NodeOrderArraySamples>
      <HeightsArraySamples>0.0	0.0	0.0	0.0	0.0	0.0	37.0	46.0	74.0	125.0	187.0	0.0</HeightsArraySamples>
      <MinCorrelationSamples>46.0</MinCorrelationSamples>
      <MaxCorrelationSamples>37.0</MaxCorrelationSamples>
      <MaxPixelDistanceSamples>500</MaxPixelDistanceSamples>
      <MinPixelDistanceSamples>2</MinPixelDistanceSamples>
      <ZeroDistanceSamples>0.05</ZeroDistanceSamples>
      <HCL-Clusters/>
      <HCL-Clusters/>
    </HCL>
    <HCL title="Tree (Average Linkage)">
      <DistanceFunction>8</DistanceFunction>
      <AbsoluteDistance>false</AbsoluteDistance>
      <CalculationTime>772</CalculationTime>
      <Child1ArrayGenes>-1	-1	-1	-1	-1	-1	-1	-1	-1	-1	-1	-1	-1	-1	-1	-1	-1	-1	-1	-1	-1	-1	-1	-1	-1	-1	-1	-1	-1	-1	-1	-1	-1	-1	-1	-1	-1	-1	-1	-1	-1	-1	-1	-1	-1	-1	-1	-1	-1	-1	-1	-1	-1	-1	-1	-1	-1	-1	-1	-1	-1	-1	-1	-1	-1	-1	-1	-1	-1	-1	-1	-1	-1	-1	-1	-1	-1	-1	-1	-1	-1	-1	-1	-1	-1	-1	-1	-1	-1	-1	-1	-1	-1	-1	-1	-1	-1	-1	-1	-1	-1	-1	-1	-1	-1	-1	-1	-1	-1	-1	-1	-1	-1	-1	-1	-1	-1	-1	-1	-1	-1	-1	-1	-1	-1	-1	-1	-1	-1	-1	-1	-1	-1	-1	-1	-1	-1	-1	-1	-1	-1	-1	-1	-1	-1	-1	-1	-1	-1	-1	-1	-1	-1	-1	-1	-1	-1	-1	-1	-1	-1	-1	-1	-1	-1	-1	-1	-1	-1	-1	-1	-1	-1	-1	-1	-1	-1	-1	-1	-1	-1	-1	-1	-1	-1	-1	-1	-1	-1	-1	-1	-1	-1	-1	-1	-1	-1	-1	-1	-1	-1	-1	-1	-1	-1	-1	-1	-1	-1	-1	-1	-1	-1	-1	-1	-1	-1	-1	-1	-1	-1	-1	-1	-1	-1	-1	-1	-1	-1	-1	-1	-1	-1	-1	-1	-1	-1	-1	-1	-1	-1	-1	-1	-1	-1	-1	-1	-1	-1	-1	-1	-1	-1	-1	-1	-1	-1	-1	-1	-1	-1	-1	-1	-1	-1	-1	-1	-1	-1	-1	-1	-1	-1	-1	-1	-1	-1	-1	-1	-1	-1	-1	-1	-1	-1	-1	-1	-1	-1	-1	-1	-1	-1	-1	-1	-1	-1	-1	-1	-1	-1	-1	-1	-1	-1	-1	-1	-1	-1	-1	-1	-1	-1	-1	-1	-1	-1	-1	-1	-1	-1	-1	-1	-1	-1	-1	-1	-1	-1	-1	-1	-1	-1	-1	-1	-1	-1	-1	-1	-1	-1	-1	-1	-1	-1	-1	-1	-1	-1	-1	-1	-1	-1	-1	-1	-1	-1	-1	-1	-1	-1	-1	-1	-1	-1	-1	-1	-1	-1	-1	-1	-1	-1	5	7	374	13	14	15	17	12	19	20	16	22	23	24	25	383	27	28	29	30	32	33	34	375	36	388	39	398	41	42	43	44	46	47	49	50	380	52	53	54	55	56	57	58	59	60	61	62	63	64	65	66	67	68	69	70	71	72	73	74	75	396	78	79	80	81	434	85	86	87	88	89	90	91	92	93	94	95	96	97	4	99	100	101	102	103	400	105	107	108	109	110	111	439	113	114	115	453	117	118	119	459	2	474	123	466	126	476	128	130	131	132	133	135	409	138	480	478	141	142	143	475	146	490	148	137	150	151	494	10	129	503	156	157	158	159	502	161	162	163	164	165	166	487	498	170	171	172	173	489	175	176	177	178	517	496	516	182	183	529	185	509	187	188	189	190	191	534	193	522	195	196	528	198	199	504	542	125	550	540	205	206	207	208	549	210	211	548	213	552	215	76	562	218	219	220	532	222	223	224	569	226	565	31	230	231	557	233	234	235	579	583	575	470	576	241	242	243	244	587	246	247	248	249	250	586	585	253	255	584	257	106	259	260	261	262	602	264	265	266	609	268	599	270	271	573	273	274	275	598	592	618	279	280	560	282	527	284	613	624	288	615	629	291	292	293	631	295	296	297	298	632	634	302	639	304	305	306	307	309	647	645	654	313	314	315	316	317	318	319	655	321	322	323	324	325	326	327	328	329	330	331	332	333	653	335	336	337	338	339	340	551	663	644	501	685	686	689	627	349	688	351	693	353	354	355	677	357	622	695	360	361	362	363	364	699	691	367	368	369	370	702	372	448	167	228	545	564	285	679	623	635	690	701	713	715	308	705	719	724	712	720	730	727	723	736	737	731	738	741	740	742	-1</Child1ArrayGenes>
      <Child2ArrayGenes>-1	-1	-1	-1	-1	-1	-1	-1	-1	-1	-1	-1	-1	-1	-1	-1	-1	-1	-1	-1	-1	-1	-1	-1	-1	-1	-1	-1	-1	-1	-1	-1	-1	-1	-1	-1	-1	-1	-1	-1	-1	-1	-1	-1	-1	-1	-1	-1	-1	-1	-1	-1	-1	-1	-1	-1	-1	-1	-1	-1	-1	-1	-1	-1	-1	-1	-1	-1	-1	-1	-1	-1	-1	-1	-1	-1	-1	-1	-1	-1	-1	-1	-1	-1	-1	-1	-1	-1	-1	-1	-1	-1	-1	-1	-1	-1	-1	-1	-1	-1	-1	-1	-1	-1	-1	-1	-1	-1	-1	-1	-1	-1	-1	-1	-1	-1	-1	-1	-1	-1	-1	-1	-1	-1	-1	-1	-1	-1	-1	-1	-1	-1	-1	-1	-1	-1	-1	-1	-1	-1	-1	-1	-1	-1	-1	-1	-1	-1	-1	-1	-1	-1	-1	-1	-1	-1	-1	-1	-1	-1	-1	-1	-1	-1	-1	-1	-1	-1	-1	-1	-1	-1	-1	-1	-1	-1	-1	-1	-1	-1	-1	-1	-1	-1	-1	-1	-1	-1	-1	-1	-1	-1	-1	-1	-1	-1	-1	-1	-1	-1	-1	-1	-1	-1	-1	-1	-1	-1	-1	-1	-1	-1	-1	-1	-1	-1	-1	-1	-1	-1	-1	-1	-1	-1	-1	-1	-1	-1	-1	-1	-1	-1	-1	-1	-1	-1	-1	-1	-1	-1	-1	-1	-1	-1	-1	-1	-1	-1	-1	-1	-1	-1	-1	-1	-1	-1	-1	-1	-1	-1	-1	-1	-1	-1	-1	-1	-1	-1	-1	-1	-1	-1	-1	-1	-1	-1	-1	-1	-1	-1	-1	-1	-1	-1	-1	-1	-1	-1	-1	-1	-1	-1	-1	-1	-1	-1	-1	-1	-1	-1	-1	-1	-1	-1	-1	-1	-1	-1	-1	-1	-1	-1	-1	-1	-1	-1	-1	-1	-1	-1	-1	-1	-1	-1	-1	-1	-1	-1	-1	-1	-1	-1	-1	-1	-1	-1	-1	-1	-1	-1	-1	-1	-1	-1	-1	-1	-1	-1	-1	-1	-1	-1	-1	-1	-1	-1	-1	-1	-1	-1	-1	-1	-1	-1	-1	-1	-1	-1	-1	-1	-1	-1	-1	1	8	11	373	0	9	377	18	379	376	21	381	378	384	382	26	386	389	3	391	390	387	393	35	394	38	397	40	395	399	401	403	402	405	37	404	51	408	406	411	412	45	410	415	413	417	418	416	420	421	419	423	424	425	422	414	426	429	427	430	432	77	431	435	436	385	84	437	433	440	442	441	444	445	82	447	446	428	449	451	98	452	48	454	443	456	104	458	457	460	461	438	463	112	465	462	468	116	467	471	472	120	121	122	473	124	469	127	479	407	477	483	484	134	136	485	139	140	488	491	492	145	493	147	495	149	497	481	152	153	154	155	499	505	450	500	160	506	508	510	512	511	514	168	169	464	515	513	519	174	520	482	523	518	179	180	181	521	530	184	525	186	531	533	536	537	538	192	539	194	541	535	197	544	543	200	201	202	203	204	547	553	554	392	209	555	526	212	558	214	486	216	217	561	559	566	221	568	563	567	225	572	227	229	570	556	232	524	577	574	236	237	238	239	240	580	581	589	590	245	591	578	582	594	593	251	252	597	600	256	546	258	601	144	588	605	263	596	610	607	267	608	269	614	616	272	611	603	619	276	277	278	620	625	281	571	283	595	286	287	617	289	290	612	633	637	294	638	640	641	642	300	301	643	303	621	648	626	649	651	310	311	312	646	630	656	652	650	659	658	320	661	662	665	664	666	507	657	668	671	667	672	670	674	334	676	299	678	675	680	682	341	342	343	344	345	346	347	348	683	350	692	352	694	660	673	356	681	358	359	696	698	628	700	703	365	366	706	710	697	707	371	704	6	83	455	254	604	606	669	684	687	708	709	636	711	716	717	725	726	718	714	721	733	734	722	728	732	735	729	739	743	-1</Child2ArrayGenes>
      <NodeOrderArrayGenes>373	374	375	376	377	378	379	380	381	382	383	384	385	386	387	388	389	390	391	392	393	394	395	396	397	398	399	400	401	402	403	404	405	406	407	408	409	410	411	412	413	414	415	416	417	418	419	420	421	422	423	424	425	426	427	428	429	430	431	432	433	434	435	436	437	438	439	440	441	442	443	444	445	446	447	448	449	450	451	452	453	454	455	456	457	458	459	460	461	462	463	464	465	466	467	468	469	470	471	472	473	474	475	476	477	478	479	480	481	482	483	484	485	486	487	488	489	490	491	492	493	494	495	496	497	498	499	500	501	502	503	504	505	506	507	508	509	510	511	512	513	514	515	516	517	518	519	520	521	522	523	524	525	526	527	528	529	530	531	532	533	534	535	536	537	538	539	540	541	542	543	544	545	546	547	548	549	550	551	552	553	554	555	556	557	558	559	560	561	562	563	564	565	566	567	568	569	570	571	572	573	574	575	576	577	578	579	580	581	582	583	584	585	586	587	588	589	590	591	592	593	594	595	596	597	598	599	600	601	602	603	604	605	606	607	608	609	610	611	612	613	614	615	616	617	618	619	620	621	622	623	624	625	626	627	628	629	630	631	632	633	634	635	636	637	638	639	640	641	642	643	644	645	646	647	648	649	650	651	652	653	654	655	656	657	658	659	660	661	662	663	664	665	666	667	668	669	670	671	672	673	674	675	676	677	678	679	680	681	682	683	684	685	686	687	688	689	690	691	692	693	694	695	696	697	698	699	700	701	702	703	704	705	706	707	708	709	710	711	712	713	714	715	716	717	718	719	720	721	722	723	724	725	726	727	728	729	730	731	732	733	734	735	736	737	738	739	740	741	742	743	744	-1</NodeOrderArrayGenes>
      <HeightsArrayGenes>0.0	0.0	0.0	0.0	0.0	0.0	0.0	0.0	0.0	0.0	0.0	0.0	0.0	0.0	0.0	0.0	0.0	0.0	0.0	0.0	0.0	0.0	0.0	0.0	0.0	0.0	0.0	0.0	0.0	0.0	0.0	0.0	0.0	0.0	0.0	0.0	0.0	0.0	0.0	0.0	0.0	0.0	0.0	0.0	0.0	0.0	0.0	0.0	0.0	0.0	0.0	0.0	0.0	0.0	0.0	0.0	0.0	0.0	0.0	0.0	0.0	0.0	0.0	0.0	0.0	0.0	0.0	0.0	0.0	0.0	0.0	0.0	0.0	0.0	0.0	0.0	0.0	0.0	0.0	0.0	0.0	0.0	0.0	0.0	0.0	0.0	0.0	0.0	0.0	0.0	0.0	0.0	0.0	0.0	0.0	0.0	0.0	0.0	0.0	0.0	0.0	0.0	0.0	0.0	0.0	0.0	0.0	0.0	0.0	0.0	0.0	0.0	0.0	0.0	0.0	0.0	0.0	0.0	0.0	0.0	0.0	0.0	0.0	0.0	0.0	0.0	0.0	0.0	0.0	0.0	0.0	0.0	0.0	0.0	0.0	0.0	0.0	0.0	0.0	0.0	0.0	0.0	0.0	0.0	0.0	0.0	0.0	0.0	0.0	0.0	0.0	0.0	0.0	0.0	0.0	0.0	0.0	0.0	0.0	0.0	0.0	0.0	0.0	0.0	0.0	0.0	0.0	0.0	0.0	0.0	0.0	0.0	0.0	0.0	0.0	0.0	0.0	0.0	0.0	0.0	0.0	0.0	0.0	0.0	0.0	0.0	0.0	0.0	0.0	0.0	0.0	0.0	0.0	0.0	0.0	0.0	0.0	0.0	0.0	0.0	0.0	0.0	0.0	0.0	0.0	0.0	0.0	0.0	0.0	0.0	0.0	0.0	0.0	0.0	0.0	0.0	0.0	0.0	0.0	0.0	0.0	0.0	0.0	0.0	0.0	0.0	0.0	0.0	0.0	0.0	0.0	0.0	0.0	0.0	0.0	0.0	0.0	0.0	0.0	0.0	0.0	0.0	0.0	0.0	0.0	0.0	0.0	0.0	0.0	0.0	0.0	0.0	0.0	0.0	0.0	0.0	0.0	0.0	0.0	0.0	0.0	0.0	0.0	0.0	0.0	0.0	0.0	0.0	0.0	0.0	0.0	0.0	0.0	0.0	0.0	0.0	0.0	0.0	0.0	0.0	0.0	0.0	0.0	0.0	0.0	0.0	0.0	0.0	0.0	0.0	0.0	0.0	0.0	0.0	0.0	0.0	0.0	0.0	0.0	0.0	0.0	0.0	0.0	0.0	0.0	0.0	0.0	0.0	0.0	0.0	0.0	0.0	0.0	0.0	0.0	0.0	0.0	0.0	0.0	0.0	0.0	0.0	0.0	0.0	0.0	0.0	0.0	0.0	0.0	0.0	0.0	0.0	0.0	0.0	0.0	0.0	0.0	0.0	0.0	0.0	0.0	0.0	0.0	0.0	0.0	0.0	0.0	0.0	0.0	0.0	0.0	0.0	0.0	0.0	0.0	0.0	0.0	0.0	0.0	0.0	0.0	0.0	0.0	0.0	0.0	0.0	0.0	0.0	0.0	0.0	0.0	0.0	0.0	0.0	0.0	0.0	0.0	0.0	0.0	0.0	0.0	0.0	0.0	0.0	0.0	0.0	0.0	0.0	0.0	0.0	0.0	0.0	0.0	0.0	0.0	0.0	0.0	0.0	0.0	0.0	0.0	0.0	0.0	0.0	0.0	0.0	0.0	0.0	0.0	0.0	0.0	0.0	0.0	0.0	0.0	0.0	0.0	0.0	0.0	0.0	0.0	0.0	0.0	0.0	0.0	0.0	0.0	0.0	0.0	0.0	0.0	0.0	0.0	0.0	0.0	0.0	0.0	0.0	0.0	0.0	0.0	0.0	0.0	0.0	0.0	0.0	0.0	0.0	0.0	0.0	0.0	0.0	0.0	0.0	0.0	0.0	0.0	0.0	0.0	0.0	0.0	0.0	0.0	0.0	0.0	0.0	0.0	0.0	0.0	0.0	0.0	0.0	0.0	0.0	0.0	0.0	0.0	0.0	0.0	0.0	0.0	0.0	0.0	0.0	0.0	0.0	0.0	0.0	0.0	0.0	0.0	0.0	0.0	0.0	0.0	0.0	0.0	0.0	0.0	0.0	0.0	0.0	0.0	0.0	0.0	0.0	0.0	0.0	0.0	0.0	0.0	0.0	0.0	0.0	0.0	0.0	0.0	0.0	0.0	0.0	0.0	0.0	0.0	0.0	0.0	0.0	0.0	0.0	0.0	0.0	0.0	0.0	0.0	0.0	0.0	0.0	0.0	0.0	0.0	0.0	0.0	0.0	0.0	0.0	0.0	0.0	0.0	0.0	0.0	0.0	0.0	0.0	0.0	0.0	0.0	0.0	0.0	0.0	0.0	0.0	0.0	0.0	0.0	0.0	0.0	0.0	0.0	0.0	0.0	0.0	0.0	0.0	0.0	0.0	0.0	0.0	0.0	0.0	0.0	0.0	0.0	0.0	0.0	0.0	0.0	0.0	0.0	0.0	0.0	0.0	0.0	0.0	0.0	0.0	0.0	0.0	0.0	0.0	0.0	0.0	0.0	0.0	0.0	0.0	0.0	0.0	0.0	0.0	0.0	0.0	0.0	0.0	0.0	0.0	0.0	0.0	0.0	0.0	0.0	0.0	0.0	0.0	0.0	0.0	0.0	0.0	0.0	0.0	0.0	0.0	0.0	0.0	0.0	0.0	0.0	0.0	0.0	0.0	0.0	0.0	0.0	0.0	0.0	0.0	0.0	0.0	0.0	0.0	0.0	0.0	0.0	0.0	0.0	0.0	0.0	0.0	0.0	0.0	0.0	0.0	0.0	0.0	0.0	0.0	0.0	0.0	0.0	0.0	0.0	0.0	0.0	0.0	0.0	0.0	0.0	0.0	0.0	0.0	0.0	0.0	0.0	0.0	0.0	0.0	0.0	0.0	0.0	0.0	0.0	0.0	0.0	0.0	0.0	0.0	0.0	0.0	0.0	0.0	0.0	0.0	0.0	0.0	0.0	0.0	0.0	0.0	0.0	0.0	0.0	0.0	0.0	0.0	0.0	0.0	0.0	0.0	1.0	1.0	1.0	1.0	1.0	1.0	1.0	1.0	1.0	1.0	1.0	1.0	1.0	1.5	1.5	1.5	1.5	1.5	1.5	1.75	1.75	1.75	2.0	2.125	2.5	2.6875	2.96875	3.0	3.53125	0.0</HeightsArrayGenes>
      <MinCorrelationGenes>1.0</MinCorrelationGenes>
      <MaxCorrelationGenes>0.0</MaxCorrelationGenes>
      <MaxPixelDistanceGenes>500</MaxPixelDistanceGenes>
      <MinPixelDistanceGenes>2</MinPixelDistanceGenes>
      <ZeroDistanceGenes>0.05</ZeroDistanceGenes>
      <Child1ArraySamples>-1	-1	-1	-1	-1	-1	2	4	1	8	0	-1</Child1ArraySamples>
      <Child2ArraySamples>-1	-1	-1	-1	-1	-1	3	5	6	7	9	-1</Child2ArraySamples>
      <NodeOrderArraySamples>6	7	8	9	10	-1</NodeOrderArraySamples>
      <HeightsArraySamples>0.0	0.0	0.0	0.0	0.0	0.0	37.0	46.0	60.5	100.0	159.125	0.0</HeightsArraySamples>
      <MinCorrelationSamples>46.0</MinCorrelationSamples>
      <MaxCorrelationSamples>37.0</MaxCorrelationSamples>
      <MaxPixelDistanceSamples>500</MaxPixelDistanceSamples>
      <MinPixelDistanceSamples>2</MinPixelDistanceSamples>
      <ZeroDistanceSamples>0.05</ZeroDistanceSamples>
      <HCL-Clusters/>
      <HCL-Clusters/>
    </HCL>
  </ClusteringResults>
  <SequenceInformation/>
  <GO/>
</SupplementaryInformation>
