# Supplementary material for: The developmental expression dynamics of Drosophila melanogaster transcription factors
Source: Genome Biol. 2010 Apr 12;11(4):R40. doi: 10.1186/gb-2010-11-4-r40 (PMC2884543; doi:10.1186/gb-2010-11-4-r40)
Supplement: Additional file 2 — Mini-website: raw data and intermediate results. A self-contained website to browse and retrieve all primary data used in this study, as well as intermediate results such as clustering results. [file gb-2010-11-4-r40-S2.ZIP › raw data/Hooper_time_course.txt]

	1-2h	1.5-2.5h	2-3h	2.5-3.5h	3-4h	3.5-4.5h	4-5h	4.5-5.5h	5-6h	5.5-6.5h	6-7h	7-8h	8-9h	9-10h	10-11h	11-12h	12-13h	13-14h	14-15h	15-16h	16-17h	17-18h	18-19h	19-20h	20-21h	21-22h	22-23h	23-24h
FBgn0000011	-0.8017	-1.0038	-0.7984	-0.6545	-0.5515	-0.7901	-0.7612	-0.5871	-0.6522	-0.3255	-0.2391	-0.3715	-0.345	-0.0897	0.1349	-0.0311	-0.426	0.1181	-0.0836	-0.3851	-0.4049	-0.4156	0.057	-0.1741	-0.2076	0.1309	-0.1435	-0.4685
FBgn0000014	1.4933	1.4235	1.355	1.4512	1.7019	1.1987	1.4958	1.7112	1.6531	1.4496	1.4808	1.6504	1.6106	1.8262	1.887	1.6623	1.9711	1.6784	1.4049	1.3215	1.3128	1.6964	1.2756	1.359	0.9555	1.153	1.2564	0.8673
FBgn0000015	0.7019	0.8506	0.957	1.054	1.0718	0.763	0.9493	0.9232	0.8272	0.8899	0.87	0.577	0.6288	0.7613	0.4733	0.3033	0.5555	0.7073	0.6508	0.7453	0.2682	0.4733	0.4865	0.4118	0.4555	0.3513	0.3437	0.2892
FBgn0000018	-0.2413	0.1725	-1.0389	-1.2653	-1.1999	-1.2402	-1.2699	-1.1181	-1.3076	-0.9934	-0.9799	-0.9195	-0.7329	-0.8102	-1	-0.7784	-0.4941	-0.8898	-1.0893	-1.5187	-0.8633	-1.0499	-1.1986	-0.7784	-0.926	-1.1933	-1.1834	-1.3004
FBgn0000022	-0.8034	-0.5649	0.0649	-0.2181	-0.0974	0.0598	0.6031	1.045	1.2284	0.9889	0.8488	1.2414	0.8979	0.3068	1.0873	0.0612	-0.6394	-0.55	-0.7346	-0.2816	-0.7588	-0.5685	-0.5166	-0.5951	-0.6142	-0.5613	-0.4886	-0.7314
FBgn0000054	1.4098	0.7916	0.7832	0.451	0.8846	0.5977	0.6699	0.9503	1.3357	0.9655	1.1265	1.1079	1.3458	1.094	1.5177	0.9738	0.7689	1.1725	0.9655	0.6079	0.2244	0.4082	0.5443	-0.0593	-0.2391	-0.1584	-0.1488	-0.2671
FBgn0000061	0.5374	0.5993	0.7807	0.7184	0.7128	0.8035	1.0678	0.8578	0.7253	0.6663	0.855	1.0503	0.9048	0.8697	0.7022	1.189	1.1172	0.9901	0.9364	1.0091	0.5741	0.7043	0.8486	0.6886	0.4998	0.666	0.6157	0.7681
FBgn0000097	0.7616	0.9398	0.6551	0.3584	0.5847	0.7687	1.317	1.0012	1.3397	1.441	2.272	1.5843	2.0796	1.3929	2.2634	1.5204	1.2894	0.9738	0.9074	0.7785	0.4594	0.474	0.3018	0.5331	0.3037	0.3976	0.24	0.0478
FBgn0000099	-1.4061	-1.5408	-0.9885	-1.0568	-1.071	-1.1844	-1.1288	-0.7532	-0.5131	-0.5389	-0.6275	-0.6774	-0.6627	-0.5936	-0.7179	-0.8951	-1.046	-0.7314	-0.5131	-0.6522	-1.173	-0.8828	-0.5276	-0.9743	-1.2447	-0.7362	-0.601	-0.9819
FBgn0000137	-0.5215	-0.8828	-0.3622	-0.6387	-0.6866	-0.5698	-0.3808	-0.0604	-0.2624	0.1776	0.3315	0.6587	0.4909	0.4584	1.3763	0.7613	-0.325	-0.2064	-0.3346	0.0556	-0.4673	-0.3664	-0.2868	-0.4719	-0.5146	-0.458	-0.4442	-0.4175
FBgn0000139	0.7063	0.6599	0.5018	0.9877	0.9033	0.9716	0.841	0.8562	1.0798	0.6897	0.4276	0.1017	0.4165	-0.1741	0.1106	0.2347	-0.1763	-0.0097	-0.1419	0.1683	-0.331	-0.2648	-0.2215	-0.0679	-0.0435	0.029	-0.1027	0.0148
FBgn0000157	0.267	0.0686	0.8831	1.2558	1.2079	0.8007	0.618	0.4563	0.5318	0.7213	0.7822	0.4844	0.7358	0.4806	0.445	0.0745	0.3049	0.5261	0.5031	0.5001	0.0468	0.1467	0.4644	0.0528	0.3685	0.2335	0.4521	0.6311
FBgn0000179	-2.0913	-1.144	-1.811	-1.5778	-1.7084	-2.0116	-1.6634	-1.5705	-1.5105	-0.9554	-1.0619	-1.3633	-1.1552	-1.077	-1.7403	-1.5534	-1.6976	-1.3474	-1.8468	-1.1999	-1.8176	-1.4727	-1.061	-1.8906	-1.6349	-1.4982	-1.2539	-2.1392
FBgn0000210	-0.1213	-0.4935	-0.0116	-0.1451	-0.167	0.1674	0.2534	-0.051	-0.0365	0.045	-0.1493	-0.0454	-0.166	0.2678	0.3452	-0.1905	-0.0189	0.2995	0.3429	0.2298	0.4273	0.292	0.473	0.0796	0.6066	0.2477	0.5467	0.3699
FBgn0000233	0.5588	0.3962	0.5177	0.8846	0.6422	0.6922	0.9461	0.7562	1.2158	0.7329	0.9728	0.6966	0.6176	0.6166	0.3866	0.6954	0.6366	0.5238	0.4688	0.6844	0.3737	0.5643	0.5328	0.1213	0.698	0.6597	0.5656	0.5888
FBgn0000251	2.8366	2.8921	2.2571	2.446	1.6214	1.4051	1.2306	1.165	1.5609	1.0713	1.1278	1.2412	1.3857	1.2552	1.1204	0.8092	1.4694	1.3094	1.2722	1.2552	1.3277	1.6552	1.3267	1.4416	1.2245	1.3068	1.5321	1.7166
FBgn0000286	1.4424	1.3426	1.2473	0.9179	0.9828	0.9957	0.7924	0.2404	0.9831	0.5532	0.5785	0.391	0.3153	0.9733	0.5248	0.9426	1.117	1.2426	1.1055	1.1039	1.1579	0.976	0.7011	1.0711	1.2665	0.7768	0.8289	1.0466
FBgn0000287	-0.8961	-0.7353	-0.6913	-0.406	-0.4137	-0.4247	-0.557	-0.7752	-0.2676	-0.575	-0.4448	-0.6843	-0.5821	-0.2886	-0.7329	-0.1369	0.0645	-0.0145	-0.2154	-0.2087	0.134	-0.2087	-0.3946	0.0193	0.0225	-0.3702	-0.3183	-0.3196
FBgn0000289	1.5412	2.154	0.6517	0.7551	0.4114	0.7227	0.6529	0.2428	0.7695	0.4297	1.2228	0.8315	0.5612	0.7843	0.6185	0.394	-0.2248	0.0111	-0.0714	-0.255	0.2306	-0.0425	-0.4344	0.1133	0.184	-0.2221	-0.2515	-0.6032
FBgn0000338	0.4947	-0.0934	0.2477	0.085	-0.234	-0.1062	0.2038	0.0454	-0.3884	-0.0112	-0.1172	-0.0831	-0.2097	-0.2299	-0.8052	-0.1109	-0.1027	0.0389	-0.2875	0.0548	-0.2567	-0.2481	-0.2311	-0.5119	-0.2064	-0.1208	-0.1823	-0.1833
FBgn0000370	1.3031	1.9152	1.0637	1.614	1.6056	1.6564	1.8409	1.8918	2.2845	1.8856	1.7937	1.9032	2.0054	2.1339	2.4495	2.2425	2.8878	2.1625	2.0611	1.8183	2.4156	2.5196	2.135	2.2645	2.0504	1.87	2.0748	1.7242
FBgn0000376	-0.926	-0.8836	-0.5707	-1.0096	-0.7826	-0.7884	-0.5255	-0.8882	-0.4074	-0.2357	-0.2425	-0.8696	-0.27	-0.5973	-1.0963	-1	-1.192	-0.9836	-1	-0.7595	-1.1498	-0.8255	-0.5842	-0.8399	-0.632	-0.8908	-0.7346	-1.2423
FBgn0000411	-0.7402	-0.1261	0.2166	1.2394	0.8022	0.9441	0.7011	1.1017	1.1084	0.8486	1.1512	0.5427	0.6341	0.6763	1.2776	0.4906	0.4539	-0.1413	-0.0559	-0.1898	-0.3715	-0.4679	-0.403	0.0645	-0.3352	-0.2109	-0.3935	-0.2974
FBgn0000413	2.0633	1.274	1.0291	0.8074	1.1977	1.2698	1.2261	1.4885	1.8308	1.3334	1.5887	1.1596	1.5998	1.3586	1.8666	1.266	1.2027	0.7016	0.7502	0.6208	0.7664	0.6837	0.576	0.963	0.4657	0.6891	0.6213	0.6823
FBgn0000439	1.1393	0.976	1.3261	1.3505	1.4564	1.3511	1.5399	1.1665	1.2273	0.8689	1.0893	1.1182	1.2328	1.3557	1.222	1.0477	2.074	1.1648	1.0985	1.0149	1.0024	0.8721	0.7496	0.8202	0.6975	0.726	0.7104	0.9913
FBgn0000448	-1.0272	-0.662	-1.0841	-0.9078	-0.5771	-0.7053	-0.6023	-0.372	-0.8041	0.1349	-0.3659	-0.6266	-0.7243	0.0328	0.1392	0.9935	0.6891	0.6906	0.8774	0.4518	0.4244	-0.3117	-0.3884	-0.2009	-0.8009	-0.5305	-0.3715	-0.5173
FBgn0000459	0.2412	0.3308	0.5001	0.2558	0.6969	0.5669	0.5622	0.6145	0.6392	0.3951	0.8695	0.3374	0.5729	0.216	0.6229	0.6512	0.816	0.4844	0.2327	0.3237	-0.1649	0.0724	0.0827	0.3369	0.0807	0.263	0.1871	0.144
FBgn0000462	-0.7466	-0.5002	-0.2904	-0.3579	-0.2087	-0.3022	-0.2567	-0.2092	-0.6834	-0.4087	-0.4941	-0.5049	-0.3178	-0.3063	-0.702	-0.4554	-0.1621	-0.2272	-0.4487	-0.1898	-0.16	0.0763	-0.0699	0.3722	0.0566	0.2951	0.2091	0.2066
FBgn0000472	0.2012	-0.1552	-0.4397	-0.3286	-0.5728	0.1247	0.2586	-0.3352	0.4415	0.1716	0.2861	0.229	0.2702	0.1814	-0.0193	0.0953	-0.2886	-0.1172	-0.4526	-0.1047	-0.695	-0.7006	-0.1568	-0.9187	0.0672	0.0239	-0.3414	-0.5214
FBgn0000492	0.0144	-0.4733	0.0272	0.0542	0.1489	0.0858	-0.0857	0.2766	-0.2987	0.0257	0.0468	0.2948	-0.3646	-0.1993	-0.0599	-0.2092	-0.1665	-0.0435	0.1535	-0.2805	-0.1877	-0.1509	0.1146	-0.1021	-0.3142	0.0129	0.0229	0.2675
FBgn0000504	2.0846	1.6421	1.8261	2.2452	2.129	1.862	1.6734	1.5706	2.2231	1.3177	1.3008	2.0144	1.7777	1.836	1.4636	1.163	1.4692	1.387	1.5803	1.458	1.5254	1.7709	1.5262	0.9659	0.8787	1.1972	1.3169	1.6247
FBgn0000520	-0.2131	0.0877	0.21	0.2639	0.1759	0.3445	0.5545	0.473	0.4125	0.2582	0.8313	0.2166	0.3556	0.3881	0.2066	0.3033	0.2489	-0.1504	-0.1167	0.0492	0.3383	-0.2648	0.0346	0.1583	0.0999	0.4297	0.2706	0.3486
FBgn0000529	-0.8713	-1.2052	-0.6461	-0.5836	-0.426	-0.7784	-1.03	-0.6164	-0.8685	-0.4369	-0.6186	-0.7459	-0.8607	-0.749	-0.4586	-0.7186	-0.9791	-0.5606	-0.4988	-0.9059	-0.7571	-0.5836	-0.2851	-0.8951	-0.9751	-0.5339	-0.4894	-0.6439
FBgn0000541	0.4827	-0.3912	0.3921	-0.3286	-0.3437	-0.5698	-0.0664	0.0972	0.8055	0.2924	0.5358	0.1703	0.2723	0.0119	0.9186	0.4748	-0.1816	0.0086	-0.7841	-0.2362	-1.067	-0.3388	-0.6559	-0.7346	-0.8016	-0.7115	-0.7179	-1.2838
FBgn0000546	1.0276	0.7664	0.8115	0.5753	0.3269	-0.1697	-0.337	-0.144	0.1924	0.0755	0.3954	0.3626	0.315	0.3092	1.1861	0.5018	0.3037	0.3558	0.1243	-0.2384	-0.0624	-0.2328	0.2318	0.1177	-0.4049	-0.1926	0.4358	-0.2054
FBgn0000560	-0.1617	-0.1681	0.4903	0.5548	0.5241	0.6346	1.0158	0.3042	0.5539	0.247	0.5741	0.4528	0.6031	0.5898	0.5254	0.7866	0.4436	0.2981	0.3338	0.4276	0.315	0.38	0.2116	0.1618	0.2821	0.4566	0.4333	0.5974
FBgn0000567	-1.3771	-1.2132	-1.1488	-0.3827	-0.771	-0.4673	-0.3529	-0.5944	-0.5043	-0.8643	-0.8321	-0.811	-0.776	-0.4016	-0.978	-0.7322	-0.173	-0.9296	-0.9885	-1.055	-0.7644	-0.56	-0.2964	-0.2154	-0.3352	-0.4659	-0.3776	-0.6468
FBgn0000568	1.1307	0.9497	1.0897	1.1672	1.1199	0.8734	1.1301	1.0844	0.9523	0.6859	0.8076	1.0879	1.0208	1.0181	1.1738	1.177	1.4953	1.1462	1.0122	0.9157	0.7084	1.3451	0.9298	0.7102	1.2243	0.7687	0.7146	1.1265
FBgn0000575	0.3822	0.3323	0.9194	0.4882	1.2653	1.4786	1.6821	1.476	1.751	1.7144	1.8197	1.7757	1.7489	1.9924	2.1466	2.0895	1.3881	1.6485	1.4215	1.1816	1.0248	0.9268	1.2312	0.8243	0.6569	0.7807	0.8106	0.666
FBgn0000576	2.2048	1.9532	1.9656	2.0189	2.3084	1.8733	1.9771	1.758	2.4444	1.5933	1.941	1.9337	1.8189	2.2247	2.2884	1.7342	1.8052	1.7553	1.7526	1.642	1.6106	2.0634	1.727	1.4577	1.2606	1.1663	1.4754	1.3872
FBgn0000577	1.1506	1.3839	1.5232	1.6247	1.5976	1.5329	1.4242	1.6352	1.8969	1.4233	1.6979	1.6805	1.6396	1.4526	1.9691	1.3123	1.2261	1.3789	1.2734	1.109	1.2973	1.0443	1.1403	1.0868	1.0038	0.9092	1.2432	1.1281
FBgn0000588	2.4948	2.7722	1.1884	0.8139	0.8589	1.3427	1.389	0.9514	1.6576	0.8375	1.2851	0.6765	1.1314	1.0129	0.8032	0.5519	0.3929	0.0125	0.0909	0.0068	0.1414	-0.2004	-0.2081	-0.1047	-0.0399	-0.0619	-0.1042	-0.0893
FBgn0000591	0.2762	0.9546	0.6257	0.9755	1.3806	1.3737	1.3076	1.7532	1.886	1.5625	1.5461	2.0641	2.5883	2.1256	2.2039	1.5039	0.83	0.8538	0.9767	0.3874	0.9709	0.4369	0.4457	0.4534	0.1979	0.1496	0.2038	0.4471
FBgn0000606	0.7607	0.6376	1.5289	1.4082	1.7394	1.5443	1.2516	0.8065	0.6385	0.3225	0.3262	0.4093	0.4144	0.514	0.3386	0.4775	0.6145	0.5348	0.8416	0.851	1.0084	0.7734	1.3055	0.2457	0.4549	0.8016	0.8088	1.1884
FBgn0000611	0.9501	0.5962	0.9969	0.9826	0.9696	0.7459	0.7602	0.8616	0.605	0.5264	0.5228	0.2837	0.3804	0.2558	0.9153	0.4764	0.2339	0.6161	0.434	0.4465	-0.0548	0.0276	0.4895	-0.1192	-0.0311	-0.0043	-0.041	-0.1839
FBgn0000625	-1.0852	-0.8818	-0.6728	-0.7346	-0.6774	-0.6423	-0.462	-0.6371	-0.8034	-0.4574	-0.5685	-0.3487	-0.2693	-0.1754	-0.2204	-0.4016	-0.7358	-0.3635	-0.5575	-0.1403	-0.7851	-0.4968	-0.4319	-0.4634	-0.5886	-0.4614	-0.4846	-0.8365
FBgn0000659	1.1833	1.1221	1.2351	1.476	1.6472	1.4994	1.6172	1.437	1.7136	1.292	1.7644	1.6797	2.035	1.8819	2.1114	1.9549	1.7016	1.6452	1.4984	1.3338	1.3958	1.627	1.29	1.3241	1.0524	1.0398	1.139	1.2578
FBgn0001077	0.7096	0.5646	1.4981	2.0406	2.4184	2.5365	2.3808	1.5885	1.8802	0.7146	0.7381	1.3484	1.0041	1.0614	1.1699	1.2799	1.2141	0.7128	0.6638	0.5575	0.6394	1.0227	1.0412	0.6116	1.0447	1.4445	1.5252	1.5826
FBgn0001078	-1.114	-0.8871	-0.8943	-0.6067	-0.7532	-0.8332	-0.7926	-0.3273	-1.0529	-0.5131	-0.527	-0.7257	-0.5613	-0.6581	-0.9442	-0.949	-0.6536	-0.9086	-0.9885	-0.8314	-1.1275	-0.6552	-0.6142	-0.456	-0.9885	-0.696	-0.55	-0.9332
FBgn0001138	0.0731	-0.0812	0.2343	0.8343	0.5741	0.4168	0.2497	0.542	0.2666	0.0168	0.1742	0.0722	0.0086	-0.0484	0.8106	0.0436	-0.2418	0.1907	0.0913	0.029	0.726	0.3852	0.681	0.7459	0.3269	0.257	0.9647	0.7607
FBgn0001147	-0.8	-0.6484	-0.1738	-0.1735	-0.1047	0.4052	0.6747	-0.0025	0.13	-0.0062	0.6135	0.3539	0.4201	0.5981	-0.0014	0.7732	0.7049	0.2237	0.108	0.0426	0.2634	0.0749	0.0635	0.0412	0.1548	0.141	0.0612	0.4608
FBgn0001148	-0.9196	-0.3535	-0.3739	-0.2188	-0.2763	0.2861	0.5008	0.9536	0.7181	1.3978	1.1873	1.0743	1.0487	0.5367	1.0522	0.3077	-0.1488	-0.2964	-0.2204	-0.3094	-0.557	-0.274	-0.5763	-0.325	-0.5201	-0.4546	-0.5494	-0.3255
FBgn0001150	-0.0514	1.123	1.2066	1.8293	1.9434	1.9089	1.5055	1.2156	1.4291	0.7619	1.5415	0.5624	0.6837	0.4988	0.3632	0.1665	0.513	0.4892	0.313	0.2869	0.1496	0.2738	0.127	0.1154	0.3429	0.3804	0.5473	0.4468
FBgn0001168	1.6098	1.4285	1.551	1.6678	1.9505	1.4832	1.6386	1.7778	1.7265	1.1717	1.2418	1.4955	1.608	1.6022	1.669	1.6604	2.3028	1.6734	1.4005	1.3412	1.3839	1.5841	1.4979	1.4695	1.3265	1.3426	1.4624	1.2992
FBgn0001170	-0.7202	-0.5473	-0.3498	-0.4106	-0.144	-0.1719	0.1532	-0.3364	-0.1823	-0.3902	-0.0252	-0.1811	0.2179	0.1528	-0.3572	0.4071	0.9986	0.3632	-0.1654	0.0589	0.3497	-0.0959	-0.3035	-0.0179	0.3277	0.2425	-0.1807	0.2837
FBgn0001180	1.223	0.4929	1.4884	1.3439	1.238	0.8088	0.7099	0.6891	0.8284	0.7283	0.7952	0.7442	0.8142	0.5328	1.2728	0.3833	-0.0082	-0.0266	0.1292	0.2746	-0.0053	-0.0996	0.3365	-0.1552	-0.2939	0.0967	-0.0135	0.1747
FBgn0001185	0.5901	0.6257	0.636	0.1213	0.4144	0.5163	0.6422	0.7968	1.2692	1.0319	1.33	0.8875	1.5625	0.7765	1.7325	0.8732	0.3932	0.4454	0.3531	0.599	-0.0029	0.0229	-0.0106	0.229	-0.0435	0.147	-0.0155	0.1146
FBgn0001204	-0.014	0.0229	0.7073	1.5336	1.3304	0.7148	0.685	0.8349	0.3788	0.4892	0.7607	0.2314	0.6738	-0.0062	0.4518	-0.1525	-0.2401	0.2951	0.3936	0.4068	-0.0669	0.1243	0.4198	0.0225	0.0976	0.3614	0.4422	0.5666
FBgn0001222	1.5079	0.8828	1.054	1.0818	1.1106	0.6819	0.6381	1.026	1.3962	0.7666	0.763	0.4301	0.3833	0.6066	1.2849	0.7049	0.5076	0.8774	0.8805	0.5843	0.8642	1.0139	1.0368	0.6575	0.4964	0.2534	0.5837	0.3788
FBgn0001269	0.6617	0.3123	0.9846	0.8961	0.9102	0.9464	0.8546	1.0931	0.6204	0.8716	1.0956	1.026	1.0452	0.8367	1.2546	0.9273	0.8953	1.1445	1.0158	0.9071	0.817	0.9074	1.2845	0.9461	0.9838	0.8885	1.0241	1.1701
FBgn0001291	0.8624	0.6009	0.4114	0.5314	0.901	0.8578	0.8542	0.5541	0.9069	0.5756	0.6801	0.7002	0.7562	0.8303	1.1475	0.9681	1.0431	0.8924	0.7891	0.5193	1.3672	1.0757	1.157	1.2662	1.08	1.2967	1.4422	1.3698
FBgn0001297	-0.2031	-0.1735	-0.0913	0.1941	0.178	-0.0126	-0.2763	-0.3045	0.1039	-0.2596	-0.0908	-0.255	0.6459	0.0731	0.4241	0.115	0.1263	0.0749	0.0158	-0.2316	0.4605	0.2554	0.3265	0.7073	0.4594	0.5103	0.7043	0.6036
FBgn0001320	0.5922	0.9793	1.0621	1.5199	1.8396	1.3408	1.3608	1.3536	1.1996	0.9351	1.3376	1.2517	1.1892	1.319	1.2528	1.7312	1.2998	1.1854	1.0136	1.0466	0.6015	0.7277	0.6939	0.5594	0.6069	0.6783	0.7288	0.9486
FBgn0001323	-0.2996	-0.0559	0.1922	0.3045	0.5115	0.5969	0.5698	0.5241	0.5271	0.3866	0.6104	0.3153	0.308	0.4265	0.3437	1.101	0.7793	0.606	0.4016	0.8752	0.3737	0.1734	0.0967	0.029	0.0913	0.207	0.1725	0.2963
FBgn0001325	-1.0589	0.4447	0.439	2.0763	1.8389	1.6856	1.903	1.6261	2.3495	1.484	1.8966	1.8451	0.9831	1.0351	1.7345	0.8655	0.3855	0.1093	-0.3243	0.0276	-0.1702	-0.1686	-0.4389	-0.5235	-0.3954	-0.3776	-0.6244	-0.6545
FBgn0001978	1.4804	0.8901	1.0886	1.0482	0.5614	0.5251	0.767	0.7461	0.9802	0.7007	0.849	0.5663	0.3782	0.3273	0.618	0.8207	0.4597	0.6353	0.12	0.5663	0.0877	0.1725	0.2534	0.0899	0.2367	0.294	0.2372	0.2187
FBgn0001981	0.1388	0.482	0.7355	0.6841	0.6505	1.2821	1.3323	1.6217	1.3672	1.1395	1.1943	0.6713	1.39	1.0368	1.7284	1.451	1.3644	1.0215	0.8755	0.6606	0.774	0.7216	0.3755	0.7187	0.2615	0.3246	0.3257	0.4343
FBgn0001983	-0.8997	-0.5634	-0.1811	-0.0346	-0.1915	-0.0405	0.2586	0.7334	0.7527	0.8642	1.7476	1.0482	1.1789	0.9328	1.8049	1.3503	0.181	0.5039	0.2333	0.2232	-0.1525	-0.3022	-0.2408	-0.2538	-0.2248	-0.1746	-0.2193	-0.182
FBgn0001990	1.264	1.1899	1.2728	0.7598	0.8254	0.64	0.4531	0.4727	0.7805	0.724	0.5338	0.3053	0.6425	0.0182	0.2806	-0.1198	-0.1714	-0.1872	-0.0996	0.1384	-0.5664	-0.5944	-0.2009	-0.3653	-0.5043	-0.2934	-0.3279	-0.4481
FBgn0001994	1.1081	1.2302	0.9633	1.0836	1.3223	1.3215	1.4429	1.5066	1.7527	0.9201	1.1311	0.8779	1.0363	1.011	1.2135	0.9394	0.7704	0.7527	0.2901	0.3434	0.38	-0.0258	0.0594	0.2256	0.4362	-0.037	0.0445	0.2525
FBgn0002023	1.8028	1.6257	1.4514	1.6157	1.6788	1.3956	1.6426	1.7054	1.7354	1.5101	1.6261	1.7016	1.6421	1.7618	1.7577	1.7831	2.284	2.0374	1.5771	1.5436	1.3802	1.6942	1.4121	1.1646	1.1292	1.1401	1.2647	1.3181
FBgn0002521	1.713	2.1701	1.7103	1.9533	1.5522	1.0454	0.7759	0.9283	1.8537	0.9867	0.8084	1.0729	1.0349	1.106	1.0186	0.7424	0.9563	0.6711	0.07	-0.1763	0.1881	0.1213	-0.2357	0.001	0.2591	0.001	-0.0695	-0.4834
FBgn0002522	1.1878	0.9056	1.3954	1.4319	1.648	1.6369	1.5259	1.5294	1.4378	0.8584	0.9084	1.204	1.2006	1.0983	1.012	1.2306	1.3351	0.9151	0.9252	0.8262	0.7712	0.9714	0.7807	0.5565	0.591	0.7152	0.5821	0.6123
FBgn0002561	-0.7925	-0.0106	0.465	-0.4874	0.0768	0.4365	0.837	1.1484	1.6833	1.4415	1.7397	1.6859	1.2736	0.844	1.8459	-0.0203	-0.9332	-0.8059	-0.9351	-0.5698	-1.1275	-1.0183	-0.7532	-1.1681	-1.0841	-0.9168	-0.8943	-1.2944
FBgn0002576	1.4005	1.4648	1.2121	1.5662	1.6345	1.3954	1.6164	1.5369	1.444	1.1367	1.1406	1.3768	1.4626	1.3668	1.26	1.1614	1.9778	1.4873	1.259	1.4378	1.8651	2.1983	1.7084	1.6247	1.8267	1.8169	1.7	1.5877
FBgn0002609	0.1605	0.2501	0.438	0.5473	0.809	0.8989	1.2345	1.6451	1.7956	1.8749	2.0924	2.7617	2.4767	2.7407	2.8904	2.4359	1.6285	2.0689	1.6686	1.4835	1.157	1.1068	1.2684	0.4584	0.3391	0.3505	0.4297	0.3693
FBgn0002631	0.0319	0.6796	0.5238	0.7576	0.9214	1.3313	1.3296	1.726	1.8969	1.8601	1.8762	1.8588	2.2643	1.6961	2.3594	1.0043	0.3265	0.394	0.4764	0.2416	0.2425	0.2179	0.0895	0.1353	-0.0847	-0.0504	-0.0919	-0.0593
FBgn0002633	-0.3978	0.0022	0.546	0.2723	0.7568	0.9197	1.1559	1.2922	1.4589	1.5775	1.6865	2.2761	2.3295	2.1382	2.4665	1.7341	0.8608	0.976	1.2524	0.4158	0.3338	0.0473	0.5482	-0.2631	-0.364	-0.1499	0.0412	0.0215
FBgn0002723	-2.662	-1.9771	-3.5564	-2.6832	-2.5847	-2.6804	-1.7384	-1.8365	-1.5035	-1.5076	-1.1383	-1.3707	-1.11	-1.3771	-1.151	-1.662	-0.454	-1.6228	-2.2793	-1.7725	-2.0973	-1.889	-1.7686	-1.6497	-1.5594	-1.614	-1.4501	-3.1291
FBgn0002733	-0.822	-0.0214	0.3463	-0.1898	-0.063	0.255	0.1665	0.7222	0.4899	1.2982	1.5662	1.7335	1.9887	1.5504	2.3034	1.6469	0.9398	1.2146	1.7446	0.9097	1.2116	0.8697	1.1334	0.5772	-0.1633	0.3123	0.3907	0.465
FBgn0002734	0.5856	0.6251	0.7607	1.0019	1.0491	1.3004	1.6326	2.0929	2.5165	2.3919	2.6087	2.7014	2.5444	1.9656	2.5836	1.7004	0.5241	0.6717	0.3682	0.3592	0.0384	0.0262	0.1124	-0.2159	0.1535	0.1124	0.1759	0.1729
FBgn0002735	-0.7884	0.0722	-0.3304	0.069	0.1043	0.8647	0.8616	1.4661	1.6087	1.9421	1.9609	1.6145	2.1265	1.268	2.0235	1.269	0.1106	0.255	0.037	-0.1763	-0.1943	-0.5152	-0.4626	-0.3927	-0.5793	-0.5473	-0.5431	-0.4886
FBgn0002780	3.6347	3.7288	3.2615	3.2957	3.3013	3.2557	3.2109	2.9389	3.7266	3.207	3.2504	3.2367	3.1445	3.3167	3.3857	2.8117	2.7254	2.1882	2.3586	1.3943	2.0017	1.2994	1.3284	1.3218	1.5755	2.215	1.7032	1.9976
FBgn0002914	1.6006	1.4617	1.341	1.1412	1.1301	1.1831	1.4619	1.6653	2.1532	1.5813	2.2889	1.7334	1.9691	1.8262	2.3258	2.0537	1.3014	1.0149	1.0302	1.3125	0.7353	0.984	0.9775	0.9581	0.8695	1.0146	0.7598	0.7796
FBgn0002922	-0.1001	-0.1083	0.2857	0.4316	0.1995	0.257	0.3741	0.0398	-0.1488	0.0048	0.1506	0.0384	0.402	0.4383	0.1097	0.4468	0.4702	0.5011	0.3246	0.5617	0.3763	0.0953	0.0191	0.0959	0.1991	0.3193	0.247	0.4668
FBgn0002931	-0.3696	-0.3902	-0.0361	0.1319	0.6505	0.8815	1.1182	1.0124	1.2106	0.8215	0.5005	-0.0943	0.0772	-0.1286	-0.1856	0.5197	0.0658	-0.0311	-0.0439	0.1463	-0.2939	-0.4448	-0.1058	-0.4112	-0.1579	-0.0584	-0.2026	-0.1286
FBgn0002941	1.6428	1.2441	1.5404	1.5064	1.75	1.5276	1.4935	1.6625	1.3911	1.3698	1.4695	1.7347	1.4648	1.547	1.5797	1.3099	1.4515	1.6398	1.6448	1.547	1.4351	1.4034	1.4568	0.7894	1.1311	0.9998	1.1261	1.1077
FBgn0002970	0.2885	0.16	0.545	0.8324	1.0981	0.7562	0.745	1.0805	1.54	1.0628	1.4832	1.1276	1.4131	0.45	1.4419	0.7049	0.4913	0.7644	0.6826	0.2889	0.5856	0.406	0.6489	0.5724	0.3984	0.3037	0.457	0.3273
FBgn0002985	1.2345	1.139	1.4163	1.8363	2.2144	2.0499	2.1009	2.1088	2.7041	2.0488	2.3545	2.1121	2.2593	2.2952	3.0116	2.3369	1.8036	1.9662	1.7991	1.1186	1.3319	0.9082	1.3877	1.249	0.6951	1.0832	1.1852	1.0108
FBgn0003002	0.4823	0.38	0.8139	1.3349	1.9616	1.5678	1.6502	1.6927	1.8759	0.8692	1.0074	0.6645	0.8581	0.5039	0.7754	0.9911	0.6154	0.7286	0.3456	0.5779	0.4193	0.2237	0.4276	0.3715	0.4269	0.4125	0.3863	0.7442
FBgn0003028	2.1786	0.7198	1.2085	0.2162	0.3018	0.2253	-0.0539	0.3655	0.0394	0.7954	0.611	0.2376	0.3033	0.2865	0.8742	0.4372	0.184	0.2562	0.639	0.0105	0.0262	-0.3437	0.2594	-0.2121	-0.3022	-0.1403	0.0314	0.0043
FBgn0003044	1.9642	1.9032	1.6428	1.7926	1.8075	1.6485	1.3706	1.562	2.2069	1.3629	1.5555	1.6249	1.5008	1.5899	1.903	1.3333	1.4678	1.3189	1.4828	1.1028	1.3618	1.1126	1.0589	1.2586	0.6951	0.8373	1.1276	1.0184
FBgn0003053	-0.3991	-0.3035	0.0823	0.2477	0.1066	0.1283	0.24	0.457	0.5015	0.3188	0.3984	0.474	0.3103	0.3813	0.9386	0.5597	0.251	0.5843	0.8069	0.2786	0.3833	0.079	0.4813	0.236	0.1827	0.116	0.269	0.3285
FBgn0003117	1.0283	0.9336	1.262	1.3914	1.3241	1.4676	1.5217	1.6486	1.8564	1.619	1.7862	1.5602	1.7741	1.4528	1.878	1.1079	0.512	1.1177	1.0494	1.0349	0.5692	0.726	1.0103	0.6208	0.6425	0.644	0.7271	0.7353
FBgn0003118	0.4792	0.3733	0.5145	0.4281	0.5671	0.7644	0.8795	1.0403	1.0647	1.2774	1.3984	1.3131	0.891	1.1546	1.8099	1.4023	0.7726	0.611	0.7519	0.6987	0.9964	0.9471	0.8677	0.83	0.4602	0.6157	0.5541	0.751
FBgn0003129	1.4911	1.2179	1.4894	1.5216	1.5094	1.3724	1.6902	1.5679	1.4894	1.1886	1.5496	1.5128	1.3221	1.4466	1.2463	1.3012	1.281	1.3053	1.2449	1.3563	1.2493	1.3444	1.4861	0.9973	1.0272	0.8748	0.8573	1.0009
FBgn0003130	-0.4273	-0.4344	-0.095	-0.0266	-0.1563	-0.0563	-0.0939	0.03	-0.2294	-0.0058	0.0062	-0.0358	-0.1926	-0.0584	0.2045	0.0215	0.1332	-0.0664	0.1966	-0.0943	0.0096	0.0119	0.2542	0.0172	-0.0664	0.0918	0.1818	0.3319
FBgn0003145	0.4865	0.5167	0.9718	1.2209	1.4935	1.8658	1.596	0.9971	1.1907	0.5814	0.6076	0.7131	0.7004	0.5551	0.5939	1.017	1.1538	0.606	0.5837	0.5066	0.7058	0.6192	0.5666	0.4566	0.5597	0.5072	0.3804	0.724
FBgn0003254	-0.6431	-0.4779	-0.0106	0.2351	0.4107	0.349	0.7344	1.0172	1.7757	1.099	2.0683	1.1619	2.0064	1.8921	2.5314	1.9161	0.9207	1.4723	1.1364	0.1887	0.1274	0.2175	0.4362	0.1039	-0.2974	-0.1839	-0.0518	-0.1192
FBgn0003263	-0.4867	-0.5728	-0.3106	-0.0112	-0.041	-0.2059	-0.2911	-0.16	-0.2845	0.0191	-0.0599	-0.5326	-0.8625	-0.5771	-0.2452	-0.6387	-0.4409	-0.4947	-0.0247	-0.3771	-0.2469	-0.3088	-0.2328	-0.1861	0.1043	-0.1192	0.031	0.2618
FBgn0003267	-0.2103	-0.2469	-0.0499	0.1874	0.3033	0.0877	0.0524	0.0332	0.0004	-0.1676	-0.1083	-0.5585	0.2884	-0.1345	-0.3219	-0.1005	-0.3328	-0.0189	-0.0346	-0.2875	-0.1058	-0.4955	-0.5332	-0.2021	-0.274	-0.1849	-0.1714	-0.0101
FBgn0003270	0.9112	1.4018	2.3964	1.4699	0.8418	0.6864	1.0706	0.9265	0.6353	0.719	0.7401	0.8018	0.7805	0.7146	0.688	0.4279	0.5741	0.5917	0.3388	0.8724	0.5025	0.1579	0.3811	-0.0484	0.1716	0.236	0.1861	0.4795
FBgn0003300	1.275	1.4342	1.6558	1.9817	1.9935	2.0767	1.9959	1.8069	2.5281	1.5458	1.7923	1.6731	1.6743	1.2994	1.9206	1.0951	1.2239	1.5753	1.4484	1.1729	1.0196	1.3329	1.1833	1.0522	1.0985	1.0257	1.1924	1.2991
FBgn0003334	1.27	0.964	1.2014	0.6176	0.7832	0.7205	1.2273	0.8797	1.193	0.7433	1.0106	0.6697	0.9333	0.7248	1.1936	0.815	0.6088	0.6796	0.3173	0.5801	0.0777	0.1789	0.2618	0.2269	0.1186	0.2256	0.1899	0.3418
FBgn0003339	-0.6394	-1	-0.4222	-0.4087	-0.2059	-0.2671	-0.1286	-0.1746	-0.1052	-0.099	0.0786	-0.1509	-0.013	-0.1461	0.0105	-0.1816	-0.3081	-0.3627	-0.46	-0.2037	-0.4041	-0.6304	-0.1234	-0.1774	-0.5131	-0.4099	-0.2171	-0.2521
FBgn0003345	-1.4266	-1.2109	-1.1351	-0.8685	-1.0679	-0.5381	-0.6445	-0.0751	-0.307	-0.4614	0.2054	1.502	0.3277	0.662	0.8254	1.2598	0.87	0.542	-0.0751	-0.2379	0.0895	-0.4305	-0.6082	0.0548	-0.3196	-0.4739	-0.6098	-0.5564
FBgn0003396	0.9237	0.8961	0.9169	0.9033	0.8705	0.743	0.6489	0.8389	1.3237	0.585	0.8927	0.4647	0.5457	0.5173	1.2788	0.8098	0.4241	0.6161	0.352	0.3072	0.7321	0.3844	0.4478	0.688	0.9853	0.8421	0.9071	0.6939
FBgn0003411	0.5739	1.6039	1.9675	2.6567	2.5684	2.4795	2.0887	2.2695	2.9124	2.0077	1.8479	2.3595	1.9686	2.3673	2.6344	1.0363	-0.0039	0.2998	0.3844	0.0422	0.08	-0.1266	0.2951	0.1789	-0.0395	0.1332	0.7866	0.4803
FBgn0003430	-0.9178	-0.9894	-1.0529	-0.7353	-0.71	-0.8084	-0.4214	-0.5173	-0.6781	-0.3341	0.4125	-0.4606	-0.2447	-0.6774	-1.0439	-0.4773	-0.6326	-0.7179	-0.6023	-0.8052	-1.1212	-1.2505	-0.2854	-0.3799	-1.1038	-0.5871	-0.5264	-0.9828
FBgn0003448	0.2054	0.8645	1.1699	1.8304	2.1557	1.9382	2.1185	2.225	2.4703	1.9141	2.5094	2.4596	2.1257	1.489	2.2176	2.3127	1.5113	1.5591	1.0208	1.1467	0.5939	0.651	0.8337	0.6617	0.8508	0.6057	0.6332	0.8092
FBgn0003459	0.6639	0.8373	0.4929	0.1924	0.0101	-0.1151	0.2678	0.2794	0.5907	0.4779	0.6173	0.5281	0.5457	0.2762	0.8797	0.2889	-0.2562	-0.1589	-0.3758	-0.0851	-0.6275	-0.6208	-0.5105	-0.5929	-0.6659	-0.4705	-0.5264	-0.5951
FBgn0003499	-0.1795	-0.3088	0.1849	0.2978	0.2013	0.0755	-0.2987	0.0831	-0.3758	-0.2538	-0.281	0.0139	-0.5326	-0.2328	0.0745	0.3369	0.438	0.6963	0.7093	0.48	0.5251	0.5417	0.6307	0.7037	0.116	-0.0014	0.189	0.3346
FBgn0003507	2.105	1.8827	1.9684	2.0665	2.165	1.9848	2.2816	2.1866	2.533	1.6113	2.0107	1.7376	2.1411	2.1724	1.7614	1.5826	2.192	1.7281	1.3292	1.5555	0.8639	1.301	1.3123	1.2656	1.1572	1.291	1.1475	1.2304
FBgn0003511	1.8158	1.2328	1.7092	1.4102	1.2505	0.9846	1.1863	1.2695	1.3839	1.334	1.0607	1.0208	0.9937	1.033	1.3221	0.7632	0.5711	0.7604	0.6897	0.6702	0.4168	0.4136	0.7655	0.2663	0.3319	0.4737	0.3581	0.45
FBgn0003512	0.8397	0.4947	1.2106	0.9048	0.8726	0.6799	0.9819	0.8818	0.9426	1.19	0.9056	0.8823	0.7104	0.591	1.0356	0.4351	0.3311	0.4764	0.3584	0.446	0.1674	0.0524	0.6517	-0.001	0.1677	0.2916	0.1932	0.3771
FBgn0003513	0.0745	0.4465	0.2754	0.2562	0.197	0.2249	0.2742	0.1557	0.2889	0.0162	0.0885	-0.0533	0.306	0.1957	0.0672	0.1418	0.3699	0.1283	-0.0072	-0.1356	0.3084	-0.0145	0.0566	0.3285	0.0731	0.0635	0.0039	-0.0679
FBgn0003567	2.0529	1.8688	1.9371	1.3911	1.908	1.5242	1.3768	1.1964	1.9367	1.3933	1.5192	1.515	1.8647	1.3492	1.8759	1.6132	1.141	0.9364	0.7963	0.9217	0.1975	0.2376	0.64	0.2562	-0.2498	0.1982	0.1128	-0.0014
FBgn0003598	2.7332	3.154	2.3034	2.3802	1.6214	1.5958	1.4926	1.1736	1.8906	1.0243	0.9449	1.4763	1.2349	1.2576	1.4584	1.4411	1.2914	0.761	0.4354	0.7615	0.457	0.2343	-0.0745	-0.072	0.1699	-0.0766	-0.2323	-0.0654
FBgn0003607	2.7619	3.1585	2.434	2.5476	2.745	2.6299	3.0093	2.7322	3.0872	2.4548	2.9109	2.6037	2.8212	2.6956	2.6192	2.0919	1.7634	0.7274	0.9886	0.9275	0.8373	0.7944	0.2877	0.4255	0.4754	0.1021	-0.1308	0.0704
FBgn0003612	1.3618	1.3437	0.9146	0.3804	0.308	0.2404	-0.0004	0.4717	0.6239	0.7416	0.5479	0.0926	0.0768	0.1239	0.5695	0.103	-0.384	-0.0714	-0.4685	-0.6378	-0.3292	-0.6177	-0.5655	-0.403	-0.5579	-0.632	-0.575	-0.6253
FBgn0003651	-0.235	-0.4131	-0.0679	0.2482	0.1827	0.2145	0.3655	0.292	-0.0796	0.3677	0.3528	0.2522	0.0635	0.0162	-0.2881	0.4539	0.2525	0.5578	0.2522	0.3049	-0.0851	-0.0518	0.0286	-0.1735	0.0631	0.2286	0.0891	0.2314
FBgn0003715	-1.0852	-1.0529	-0.3874	-0.1714	0.3811	-0.2164	-0.4087	-0.3803	-0.5437	-0.2126	-0.2916	-0.4665	-0.6568	-0.5458	-0.3795	-0.0247	-0.1083	0.0062	0.0375	-0.0669	-0.1104	-0.1751	0.112	-0.0959	-0.274	0.0612	0.178	-0.1129
FBgn0003720	0.0621	1.2648	1.314	1.8739	1.6514	0.9123	0.9064	0.584	0.8426	0.215	0.5331	1.0912	0.5669	1.4159	0.8746	0.6742	0.494	0.2598	0.1818	0.207	0.2497	0.2842	-0.1403	0.3454	0.0986	-0.0495	-0.0847	0.1057
FBgn0003749	-0.9574	-1.1714	-0.4487	-0.5125	-0.7162	-0.5799	-0.3758	-0.2753	-0.5381	-0.1889	-0.0812	0.0172	0.0417	0.1493	0.6138	0.4475	0.1097	0.2228	-0.0199	0.9677	-0.0048	-0.0548	0.2314	-0.2775	-0.1811	-0.2401	-0.1376	-0.1922
FBgn0003862	1.1217	0.9074	0.8618	1.0678	1.3635	0.7818	0.9262	1.0956	1.3229	0.9148	0.7709	1.1725	1.2586	1.2408	0.8969	1.0058	0.9627	1.0279	0.6304	0.6702	0.5607	0.8906	0.6198	0.6245	0.4974	0.3932	0.6245	0.2955
FBgn0003866	-0.5173	0.069	0.0672	0.212	0.516	0.6584	0.8189	1.0498	1.5808	0.8955	1.0196	1.0594	1.3334	1.5743	1.6558	1.387	1.5524	0.9355	0.516	0.3361	0.6532	0.6403	0.2013	0.6841	0.7274	0.3677	0.5107	0.308
FBgn0003870	1.0987	0.9398	0.2833	0.207	0.33	0.2995	0.4111	0.4985	1.0036	0.5143	1.021	1.4245	1.4012	2.3019	2.3741	2.368	1.1197	1.4687	1.0834	0.5183	0.5746	0.3947	0.029	0.2485	-0.2805	-0.3683	-0.0469	-0.2614
FBgn0003896	-1.2922	-1.2653	-1.1402	-0.8539	-0.695	-0.6673	-0.3553	-0.3261	-0.3672	-0.0615	-0.1988	-0.3927	-0.6416	-0.3946	-0.2031	-0.2816	-0.7138	-0.4634	-0.2171	-0.5698	-0.4521	-0.4377	-0.3028	-0.5125	-0.6454	-0.5579	-0.2538	-0.9078
FBgn0003900	-0.6574	0.4035	0.1912	1.3839	1.3693	1.6203	1.4331	1.1097	1.4143	0.6116	0.6241	0.0352	0.1874	0.0584	0.2379	0.1763	0.2339	-0.4377	-0.345	-0.2442	-0.2775	-0.4794	-0.5208	-0.3959	-0.3479	-0.4112	-0.536	-0.692
FBgn0003944	-0.301	-0.1356	-0.0745	0.1084	0.0158	0.0445	0.108	0.1635	-0.0974	-0.0934	0.029	-0.0816	-0.0112	-0.18	-0.3579	-0.0058	-0.2204	0.0257	-0.0827	0.1332	-0.1714	-0.1823	0.2261	-0.0266	-0.013	-0.0867	0.0868	0.0918
FBgn0003963	0.6167	0.5974	0.6311	0.719	0.6993	0.8079	1.2568	1.2398	1.4621	1.1907	1.2193	1.1622	0.9508	1.0389	1.1035	1.2075	1.1072	0.9133	0.7335	0.9935	0.7607	0.5133	0.7309	0.4193	0.4903	0.4702	0.4594	0.5847
FBgn0003964	1.5155	1.4792	1.412	1.5602	1.4459	1.1916	1.2093	1.1546	1.4339	1.0498	1.1414	0.9677	1.1486	1.2029	1.3539	1.0545	1.2362	1.4016	1.0243	0.9993	1.1311	1.0012	1.261	1.1403	0.9536	0.9084	1.1159	1.0229
FBgn0003986	0.4507	0.233	0.4654	0.9358	1.0351	0.8766	0.7134	1.0386	1.0031	0.4513	0.2892	0.6107	0.5607	0.4035	0.815	0.4147	0.0759	0.5766	0.6969	0.3107	0.3269	0.4179	0.7621	0.3223	0.3196	0.1379	0.4068	0.6104
FBgn0003995	0.1691	0.0686	0.4301	0.3123	0.4027	0.116	0.3741	0.5373	-0.0135	0.4823	0.3177	0.4549	0.4316	0.7807	0.679	0.6381	0.5993	0.7889	0.5304	0.5364	0.5268	0.4816	0.9618	0.5153	0.4696	0.5467	0.6823	0.6431
FBgn0004050	1.7589	1.1292	1.4156	1.3679	1.1998	1.2636	1.1985	1.2018	1.3397	1.476	1.3304	1.2768	1.1618	1.1911	1.5803	0.9484	0.6638	0.9797	1.1577	0.7314	0.4612	0.4397	0.8792	0.2461	0.2372	0.2658	0.5015	0.2646
FBgn0004053	0.2245	2.1481	1.6223	2.069	1.3156	0.9558	0.7891	0.5473	0.4273	0.3704	0.2801	0.308	0.5445	0.0487	0.0233	0.257	0.3763	0.1798	-0.0019	0.1941	0.1759	-0.097	0.044	0.306	0.1305	0.2726	0.1856	0.3346
FBgn0004054	-1.112	-0.6259	0.045	-0.2636	-0.5297	-0.4901	-0.6244	-0.5979	-0.5728	-0.702	-0.7425	-0.7179	-0.64	-0.6997	-1.0389	-1.0283	-0.749	-0.9621	-1.0448	-0.7186	-0.8219	-1.0871	-0.9124	-0.8373	-0.9856	-0.8443	-0.8339	-0.9222
FBgn0004101	1.1179	0.5624	0.8202	0.2542	0.2774	0.3531	-0.0539	-0.0091	-0.0277	0.3216	0.1937	0.1243	-0.0801	0.0653	0.3987	0.0607	0.3288	0.3406	0.6273	0.4386	0.8518	0.3932	0.3037	0.2936	-0.037	0.2323	0.4576	0.5039
FBgn0004102	0.7163	0.4111	0.8932	0.7785	0.8051	0.6799	0.9613	1.0795	1.1104	0.8202	0.8616	1.0942	1.1168	0.8901	0.9819	0.8705	0.9128	0.9436	0.8854	0.9699	0.6145	0.9105	0.9568	0.4179	0.5856	0.4639	0.5814	0.5423
FBgn0004110	-0.7258	-0.6326	-0.5549	-0.0589	0.0286	1.0222	0.9092	1.0795	1.2756	1.2851	1.2083	0.4158	0.611	-0.4011	-0.166	-0.3076	-0.6155	-0.406	-0.4218	-0.4689	-0.7821	-0.5962	-0.6248	-0.5385	-0.7262	-0.5522	-0.3575	-0.6394
FBgn0004170	-0.5146	0.4311	1.0911	0.5076	-0.0919	0.4947	0.2457	0.4433	0.3877	0.3014	0.4404	0.2265	0.3482	-0.0043	0.6787	-0.066	0.0598	-0.4156	-0.659	-0.4112	-0.5222	-0.5368	-0.6148	-0.5842	-0.48	-0.369	-0.4927	-0.5579
FBgn0004198	-1.8925	-1.5257	-1.6588	-1.6394	-1.6126	-1.2389	-1.462	-1.0478	-1.0312	-1.4024	-0.9518	-1.1672	-0.7826	-0.8339	-1.4062	-1.1056	-1.2321	-0.9016	-1.0165	-0.7809	-1.6335	-1.2584	-1.041	-0.9178	-0.9565	-1.1307	-0.9526	-1.2515
FBgn0004394	-0.1271	0.3987	0.3142	0.4779	0.6889	1.1654	1.2941	1.5571	1.5999	1.3386	1.963	1.017	1.1491	1.1674	1.433	0.4294	0.757	0.6366	0.2437	0.2562	0.4702	-0.1894	-0.0928	0.1991	0.4311	0.1878	-0.0725	0.2
FBgn0004396	0.5187	-0.1943	0.4847	0.8552	0.6978	1.0621	1.2653	0.9758	0.7877	0.4513	1.1577	0.7974	0.9733	0.9998	0.9993	1.0206	1.3401	1.0954	0.4518	0.5211	0.4654	0.119	-0.0664	0.1437	0.1375	0.2963	0.1066	0.3682
FBgn0004399	-0.038	-0.3388	0.3811	0.22	0.1919	0.2376	0.1061	0.1114	0.1467	0.038	0.1384	-0.114	-0.1894	0.0617	0.0115	-0.3063	-0.3622	-0.0615	-0.0664	0.0068	-0.4164	-0.5347	0.0858	-0.4099	-0.2515	-0.016	0.1545	-0.1702
FBgn0004401	2.5796	2.3069	2.7623	2.3237	2.5793	2.3908	2.7352	3.0238	3.4222	2.9538	3.1113	3.4938	2.9811	2.9139	3.2704	2.8468	2.5426	2.1033	1.6905	1.7499	1.3074	1.1559	1.5578	1.0101	0.5358	0.7361	0.8319	0.4204
FBgn0004510	1.835	2.3716	0.2482	0.117	-0.0266	0.3063	0.0394	0.1194	0.429	0.4831	0.7579	0.8776	1.3522	1.1825	1.1493	1.1562	0.9546	0.3434	0.2877	-0.1445	0.5943	0.0068	-0.2265	0.1644	0.0029	-0.1381	-0.1573	0.0796
FBgn0004567	0.0877	0.4555	0.6437	0.5103	0.6403	0.9464	1.0224	0.8893	1.0994	0.9133	1.4102	1.1146	1.4347	1.2156	1.6195	1.1886	1.2811	0.5228	0.7257	0.4276	0.8653	0.6323	0.6323	0.7855	0.6213	0.726	0.6535	0.7607
FBgn0004579	0.0029	0.518	0.2224	0.7019	0.912	0.9962	0.8079	0.6736	1.192	0.5591	1.0412	0.6812	0.8821	1.111	0.8221	1.0048	0.8645	0.8333	0.4071	0.4861	0.5403	0.3777	0.3084	0.6372	0.4844	0.2646	0.4204	0.2281
FBgn0004586	-0.5995	-0.6432	-0.1938	-0.4495	-0.0281	-0.3243	0.148	-0.076	-0.1557	0.0412	0.175	-0.2159	0.0004	-0.2688	-0.0346	0.134	-0.1828	0.0487	0.0607	-0.0857	-0.1129	-0.0649	0.3936	0.1379	0.5499	0.5597	0.3663	0.6808
FBgn0004595	1.431	1.2998	1.5571	1.6042	1.7747	1.4969	1.3996	1.5377	2.0003	1.0309	1.3359	1.7515	1.4125	1.5993	1.7876	1.4371	1.44	1.5912	1.7576	1.4506	1.6471	1.5761	1.5135	1.2554	1.237	1.1884	1.4174	1.2327
FBgn0004606	0.688	0.9644	0.4926	0.3755	0.4573	0.4471	0.5977	0.5304	1.0024	0.2951	0.961	0.6608	1.0678	1.1916	1.352	1.4519	0.9488	1.0815	0.6844	0.7547	0.8327	0.7547	0.398	0.8057	0.8324	0.1924	0.4412	0.4792
FBgn0004607	-1.3858	-0.8009	-1.0154	-0.6866	-0.2584	-0.3099	-0.0903	0.0082	0.8938	0.3973	1.138	0.7593	0.9908	0.8602	2.1523	1.5133	0.9772	1.1272	0.9686	0.0281	0.6508	0.338	0.4226	0.7205	0.0039	0.3177	0.6688	0.229
FBgn0004618	-0.2401	-0.0484	-0.2636	0.05	0.0162	0.13	0.197	0.0272	-0.2596	-0.2345	-0.1676	-0.1882	0.0314	-0.1345	-0.4645	0.0267	-0.1094	-0.0214	-0.1183	-0.0395	0.0389	-0.1741	-0.167	0.1274	-0.0786	-0.1042	-0.1293	-0.1114
FBgn0004652	-0.3708	-0.2425	-0.3261	0.233	-0.3465	-0.1612	-0.4338	-0.1628	-0.2981	-0.3566	-0.2676	-0.1036	-0.5771	-0.5515	-0.2893	-0.606	-0.5735	-0.2391	-0.0812	-0.2798	0.0182	0.123	-0.1552	-0.2164	0.2801	-0.2964	0.0972	0.2083
FBgn0004666	-0.2504	-0.3739	-0.0554	0.2314	0.2216	0.8375	0.7137	0.4201	0.5847	0.1869	0.2825	0.0201	0.1831	-0.0317	0.2113	0.3818	0.0745	-0.0495	-0.1943	-0.0405	0.0909	0.0172	-0.1579	-0.2562	0.2224	0.3528	0.1665	0.6913
FBgn0004795	1.8771	1.5153	2.046	2.3142	2.4961	1.8801	1.8965	1.5911	2.4399	1.4718	1.6959	1.2388	0.9446	0.8922	1.1119	0.8852	0.6295	0.7396	0.3334	0.5403	0.079	0.2494	0.1695	-0.226	0.1665	0.2746	0.2801	0.0589
FBgn0004837	0.9107	0.9506	0.7245	0.7638	0.5881	0.3677	0.398	0.4319	0.3349	0.2116	0.2594	0.1313	0.3621	0.4241	0.6079	0.4443	0.4418	0.263	0.0827	0.175	-0.0548	-0.1676	-0.1589	0.0229	-0.2851	-0.2047	-0.2248	-0.2589
FBgn0004854	0.8281	0.7373	0.656	0.8418	0.9074	0.7251	0.0704	0.7401	0.544	0.038	0.1631	0.3987	0.0621	0.3239	0.3558	0.2586	0.2762	0.352	0.5555	0.2963	1.0754	0.6255	0.5261	0.5163	0.4046	0.3576	0.61	0.7122
FBgn0004858	-1.0609	-0.6751	-0.9814	-0.9734	-0.9876	-0.9582	-0.9059	-0.6689	-0.9686	-0.488	-0.4806	-0.8378	-1.0954	-0.4705	-0.8943	-0.7767	-0.0499	-0.0751	-0.0174	-0.1027	0.1353	0.116	-0.2641	0.0841	-0.0504	-0.372	-0.2121	-0.3664
FBgn0004859	-0.4144	0.1345	0.2494	0.8834	1.6064	1.7828	1.9402	1.6985	2.7315	1.8254	2.6266	2.1906	2.5266	2.1141	2.9751	1.9685	1.2516	1.1367	0.9184	0.1657	0.6129	0.3018	0.7184	0.6195	0.1831	0.1502	0.5177	0.294
FBgn0004861	-0.721	-0.816	-0.1758	-0.7044	-0.0548	-0.0821	0.2774	0.9051	1.4333	0.903	1.2608	1.0633	1.2726	0.7607	1.9348	1.2898	0.7771	0.2261	0.4587	0.4383	0.0144	0.4297	0.3042	0.2699	-0.3752	-0.1293	-0.0439	0.2404
FBgn0004862	0.0436	0.4118	0.5403	0.4041	0.5721	0.5856	0.4198	0.7161	0.6969	0.7355	1.3822	0.7297	1.1025	0.544	1.0386	0.4594	0.2963	0.1017	0.4362	0.5133	0.3626	0.3437	0.6532	0.9138	0.3782	0.5939	0.6019	0.8199
FBgn0004863	0.7653	0.5509	0.7968	0.9252	0.8051	0.7805	0.9107	1.0096	0.9082	1.0552	0.9835	0.7768	1.1088	0.8695	0.8227	0.5636	0.8576	1.0854	0.9516	0.8831	0.3711	0.9077	0.9431	0.4919	0.8578	0.6182	0.7323	1.0356
FBgn0004865	1.4808	1.117	1.3818	1.3439	1.3925	1.1063	1.2969	1.5195	1.3167	1.2426	1.1768	1.3509	1.335	1.5504	1.5214	1.5179	1.987	1.5925	1.3494	1.3351	1.3447	1.442	1.3068	1.0391	0.9566	0.9875	1.048	0.9454
FBgn0004870	1.2273	0.9753	1.3209	1.3733	1.5723	1.3096	1.0036	1.4075	1.1225	1.0683	0.6765	1.0922	0.8776	0.8512	0.9232	0.8711	0.9978	0.8912	1.1907	1.1082	1.2941	1.2632	1.4543	1.1382	0.9578	1.1068	1.2191	1.3041
FBgn0004878	-0.9416	-0.4286	-0.8092	-0.5437	-0.435	-0.1376	-0.125	-0.2181	-0.3884	-0.2589	0.7658	0.6939	0.8971	1.2871	1.1952	1.3923	0.7765	0.7598	0.4287	0.364	0.3603	0.2955	0.2281	0.5052	0.4247	0.6091	0.4841	0.7872
FBgn0004880	1.4926	0.9993	1.3879	1.1603	1.6036	1.1257	1.2166	1.4237	1.3004	1.1184	0.9697	1.2566	1.3269	1.3844	1.6045	1.2502	1.0811	1.3511	1.2263	1.0108	0.8904	1.2542	1.129	0.8586	0.6711	0.7122	0.9765	0.9794
FBgn0004892	1.6866	1.6578	1.6921	1.8067	2.0215	1.7225	1.9734	1.5638	2.0937	1.4853	1.4947	1.0594	1.9003	1.8398	1.4148	0.9434	1.5337	1.5574	1.24	1.2738	1.089	1.3059	1.3407	1.2054	1.054	0.7619	1.075	1.006
FBgn0004893	-0.3183	0.036	-0.0624	-0.0589	0.045	0.2237	0.4737	0.5234	0.9908	0.6425	1.1983	1.6041	1.5175	2.0586	2.4497	2.4187	2.4009	1.3733	1.3546	0.7093	1.0594	1.0881	0.7163	1.1132	0.7373	0.8865	0.8402	0.6189
FBgn0004895	-0.8186	-0.6866	-0.4137	-0.3535	-0.403	-0.2816	0.0029	-0.074	-0.2951	-0.1547	-0.1882	-0.2916	-0.3479	-0.3364	-0.226	0.0366	-0.0106	-0.4921	-0.2718	-0.3377	-0.3728	-0.5814	-0.5276	-0.0429	-0.5979	-0.234	-0.3147	-0.2047
FBgn0004896	0.9765	0.6148	0.6814	0.8716	0.6678	0.457	0.498	0.346	0.6951	0.1609	0.2675	0.6131	0.5695	0.7157	0.6003	0.4465	0.3248	0.33	0.1801	0.1916	0.3334	0.497	0.255	0.2162	0.1712	0.1003	0.1742	0.3349
FBgn0004897	0.6892	0.7128	0.9598	0.7427	1.0566	0.9775	0.5914	0.7807	0.6135	0.5649	0.4868	0.3804	0.6213	0.7771	0.6514	0.6079	0.7776	0.6427	0.6369	0.6425	0.6123	0.6754	0.7108	0.7442	0.3688	0.6904	0.6138	0.8341
FBgn0004898	0.0695	-0.1381	0.1953	0.0528	0.0033	0.1729	0.0653	0.0672	0.1066	0.5407	0.5403	0.7294	0.7117	0.8573	1.0314	0.6213	0.3486	0.5717	0.5486	0.4219	0.0913	-0.123	0.4179	-0.098	-0.1293	0.037	-0.0087	0.0603
FBgn0004913	1.4774	0.7664	0.2351	0.0201	-0.1408	0.2898	0.4895	0.5835	0.7459	0.4823	0.8629	0.6007	0.6138	0.0804	0.355	0.5311	0.0976	0.0053	-0.0654	0.291	-0.1109	-0.1872	-0.112	-0.2641	-0.0141	-0.0203	0.0296	0.0711
FBgn0004914	1.2104	0.5746	0.8186	0.7895	0.5123	0.4365	0.5624	0.5413	0.21	0.563	0.2869	0.1772	0.275	0.4215	0.4733	0.6425	0.8608	0.6945	0.7286	0.5933	0.3969	0.376	0.7422	0.5157	0.3479	0.6357	0.4114	0.5904
FBgn0005386	0.4514	0.2477	0.3592	0.4279	0.3497	0.4597	0.5746	0.6229	0.8914	0.2798	0.7332	0.5099	0.4826	0.4333	0.8049	0.7704	0.77	0.1605	0.0043	0.4085	0.2404	0.2987	-0.2021	-0.2255	-0.3548	0.0967	-0.0395	-0.037
FBgn0005427	-0.3833	-0.251	0.1609	0.0219	0.1253	0.119	0.292	0.576	0.0589	0.3573	0.3914	0.6079	0.5248	0.9538	1.0904	1.575	1.1546	0.5692	0.6945	0.5847	0.5948	0.6606	0.5153	0.9598	0.2714	0.4748	0.4563	0.4539
FBgn0005558	0.1371	0.4215	0.5021	0.4273	0.5585	0.5675	0.4688	0.4404	0.4369	0.4906	0.6742	0.4761	0.7562	0.6003	0.7796	0.6924	0.7782	0.4068	0.6182	0.3025	0.83	0.3936	0.6298	0.9105	0.5811	0.4995	0.6262	0.6783
FBgn0005561	-0.9205	-0.7442	-0.483	-0.3696	-0.3921	-0.3908	-0.4961	-0.4035	-0.8117	-0.3035	-0.3315	-0.4247	-0.3579	-0.2527	0.0158	-0.0893	-0.3322	-0.1563	-0.1552	-0.359	-0.4725	-0.5923	-0.3973	-0.6193	-0.7267	-0.4515	-0.4693	-0.5353
FBgn0005596	1.119	1.0391	0.7993	0.7172	0.5917	0.5496	0.4215	0.4587	0.8943	0.4297	0.5304	0.4375	0.3932	0.4775	0.6236	0.301	0.3277	0.3614	0.4439	0.0972	0.4772	0.3196	0.2742	0.3965	0.1869	0.0986	0.306	0.2901
FBgn0005612	-0.0097	-0.2589	0.466	0.5042	0.3711	0.5594	0.9585	0.5551	0.9806	0.5967	0.8139	0.6681	0.9484	0.9443	0.9652	1.0274	1.5252	0.9189	0.54	0.6492	0.2714	0.4311	0.2574	0.4351	0.24	0.5214	0.4273	0.4591
FBgn0005613	0.9434	1.1208	0.9315	0.9747	1.0363	0.9813	1.0141	0.7533	1.0702	0.721	0.6783	0.5688	0.6135	0.9846	0.8971	0.876	1.4002	1.0368	1.2439	0.976	1.6814	1.4952	1.2916	1.1102	0.7621	0.6038	0.7838	0.9615
FBgn0005624	1.2867	1.5524	1.1865	1.0623	1.478	1.1534	0.9511	1.1084	1.7204	1.0146	1.3548	1.2146	0.5331	1.1816	1.7626	1.4514	0.6882	0.7573	0.8663	0.406	1.0713	0.4348	0.6107	0.7487	0.3885	0.5157	0.7763	0.7754
FBgn0005630	2.1487	1.7976	2.3073	2.5222	3.0907	2.6844	2.7874	3.07	3.296	2.448	2.8475	1.7405	2.3421	1.5563	2.5241	0.9772	0.4273	0.8671	0.5463	0.6841	0.3531	0.3112	0.7641	0.2327	0.4764	0.3866	0.4027	0.5443
FBgn0005638	1.2333	1.1592	1.3244	1.442	1.5296	1.3984	1.4399	1.0203	1.3746	1.0573	0.9637	0.8055	0.8655	1.0623	1.1399	0.8684	1.3675	1.367	1.1825	1.4694	2.0707	2.4005	1.8109	2.0802	0.7533	0.6871	1.0752	1.0426
FBgn0005642	1.5894	1.2841	1.1672	1.1117	0.4457	0.224	0.0506	0.3896	0.5724	0.3584	0.2129	0.4513	0.2298	0.3158	0.8402	0.2694	-0.3022	0.0058	0.261	-0.3171	-0.1898	-0.1435	0.0267	-0.4779	-0.4456	-0.5655	-0.4118	-0.6282
FBgn0005658	-0.4138	-0.536	-0.0243	-0.135	-0.1388	-0.2154	-0.3201	-0.3214	-0.7546	-0.0619	-0.3081	-0.3183	-0.7067	-0.4383	-0.4403	-0.5037	-0.3954	-0.4614	0.0205	-0.3004	-0.2723	-0.3129	-0.0155	-0.2893	-0.3827	-0.0284	-0.074	-0.0266
FBgn0005659	-0.6349	-0.4416	-0.2898	-0.415	-0.4501	-0.527	-0.2683	-0.2793	-0.4773	-0.4093	-0.5222	-0.549	-0.3893	-0.5347	-0.6054	-0.4247	-0.3603	-0.1649	-0.2021	-0.0539	0.12	-0.045	0.1554	0.1551	-0.1943	-0.066	0.0201	-0.1234
FBgn0005660	0.834	0.4297	0.9296	0.8597	0.8971	0.6754	0.9023	0.8294	0.7192	0.4699	0.6666	0.6388	0.7872	0.8335	0.8421	0.7542	0.9578	1.0873	0.7556	0.9222	0.6972	0.7816	0.8357	0.3257	0.439	0.3372	0.373	0.6975
FBgn0005677	0.5387	0.5137	0.5092	0.5177	0.8589	0.6817	0.7748	0.698	0.8536	0.4576	0.5948	0.5397	0.7281	0.496	0.4913	0.3951	0.9067	0.5107	0.3777	0.2203	0.7219	0.6508	0.5974	0.7644	0.5808	0.2063	0.4103	0.651
FBgn0005694	1.8281	1.2947	1.6121	0.698	0.3292	0.099	-0.1302	0.1849	0.1928	0.4301	-0.0429	0.0506	-0.1308	0.2054	0.3929	0.32	0.0918	0.4343	0.4258	0.2379	0.2212	-0.039	0.3211	0.2908	0.111	0.2774	0.355	0.4226
FBgn0005771	0.2694	0.2774	0.6819	1.0596	1.1467	1.3238	1.4721	1.4575	1.7849	1.3837	1.5888	1.6839	1.7317	1.487	2.0895	1.6209	1.6176	1.2314	1.1368	1.1656	0.9166	1.0779	1.2746	0.8437	0.6966	0.7375	0.7968	0.6298
FBgn0008636	-0.9771	-1.2311	-0.1948	-0.2951	-0.4253	-0.4982	-0.5368	-0.5276	-0.6288	-0.2784	0.3103	-0.5655	-0.5119	-0.5368	-0.6023	-0.9315	-0.6659	-0.7291	-0.484	-0.4501	-0.7233	-0.6126	-0.4507	-0.9415	-0.6857	-0.7186	-0.3984	-0.3268
FBgn0008646	0.1462	0.0398	0.7034	0.3303	0.6098	0.5143	0.7661	0.5634	0.3531	0.6581	0.4057	0.2634	-0.0193	0.3951	0.4857	0.6611	0.4865	0.5145	0.4111	0.4892	0.5708	0.2154	0.803	0.5663	0.5581	0.8038	0.6963	1.0034
FBgn0008649	0.4082	0.2798	0.7768	0.9923	0.6413	0.7161	1.2037	0.9615	0.3587	0.6126	0.6348	0.7126	0.423	0.8953	0.2603	1.2701	1.2337	1.0531	0.7487	1.3148	0.9298	0.9692	1.1712	0.7479	0.6257	0.7297	0.7547	0.7286
FBgn0008651	-1.2458	-1.1402	-0.827	-0.7274	-0.7693	-1.0701	-0.6604	-0.692	-0.9277	-0.6536	-0.7195	-0.699	-0.5756	-0.4976	-0.8001	-0.6054	-0.6913	-0.6337	-0.7226	-0.6529	-1.041	-0.9277	-0.692	-0.8347	-0.8365	-0.6536	-0.6477	-0.9113
FBgn0008654	0.0813	-0.1735	0.1074	0.4	0.1747	0.1003	-0.074	0.2083	-0.0873	0.3406	-0.0566	0.0332	-0.0447	0.0953	-0.1959	-0.0237	0.273	0.108	0.6853	0.1639	-0.0281	0.157	0.4198	-0.0751	0.1124	0.2742	0.5025	0.2794
FBgn0010228	-1.1509	-0.4866	-0.6705	0.1177	0.257	0.303	0.6323	0.3288	0.1515	0.761	0.7799	1.6802	1.6406	1.7741	1.4591	1.7043	2.7435	1.4374	1.4347	1.172	1.1829	1.1905	0.9002	0.5496	0.9064	1.193	0.482	0.7841
FBgn0010229	0.2602	-0.1955	0.4415	0.0492	0.1021	0.0262	0.2129	0.167	-0.166	0.3486	0.1995	0.0384	0.1401	0.3107	0.7479	0.8125	0.2735	0.3354	0.057	0.2718	0.0625	-0.0934	0.5708	0.2372	-0.0068	0.147	0.4913	0.1613
FBgn0010287	1.1144	1.0106	0.3138	0.664	0.5231	0.5271	0.7286	1.036	1.3612	1.0264	0.9361	1.0807	0.4733	0.7536	0.9738	1.1217	0.3369	0.1631	-0.0908	0.0994	-0.6001	-0.5707	-0.527	-0.5871	-0.7013	-0.5305	-0.5842	-0.662
FBgn0010313	-0.042	0.3741	-0.7612	-0.415	0.3859	-0.71	-0.1844	0.069	0.7294	0.0779	-0.0184	-0.2999	-0.527	0.0589	0.0953	-0.3646	-0.6226	-0.4814	-0.3414	-0.4325	-0.3505	-0.316	-0.4935	0.0205	-0.3401	-0.6765	-0.3004	-0.4079
FBgn0010323	-0.2717	-0.0913	-0.2374	0.0366	0.1605	0.355	0.3383	0.1467	0.0144	0.0831	0.1683	0.3411	0.1605	0.2582	0.052	0.1894	0.7007	0.4857	0.5258	0.433	0.611	0.7192	0.5895	0.5859	0.3391	0.4664	0.4723	0.5005
FBgn0010328	1.6107	1.9726	0.6443	0.8224	0.9733	0.7461	0.5423	0.56	1.9006	0.3288	0.7119	0.2857	0.3793	0.7286	1.369	0.5594	-0.3437	0.1454	-0.2134	-0.1869	0.1057	-0.226	-0.3228	-0.0269	-0.331	-0.0931	-0.312	-0.0299
FBgn0010433	0.7788	0.7482	0.8007	0.6987	0.737	0.8018	1.0029	0.9051	0.7963	1.0276	1.1367	0.9923	1.3109	0.8815	1.1708	0.6636	0.8862	0.5594	0.5127	0.6544	0.6666	0.6425	0.364	0.4122	0.4305	0.4888	0.5301	0.6672
FBgn0010460	0.9777	0.6792	0.5872	0.7715	0.5692	0.103	0.1574	0.1699	0.6409	0.052	0.2494	0.0417	-0.1308	-0.1771	0.3903	-0.1456	0.3528	0.3326	0.0276	0.207	0.4294	1.0484	0.1798	0.9341	1.0578	0.9298	1.2516	0.5705
FBgn0010768	0.3265	0.3053	0.1362	-0.2117	0.1057	-0.0492	-0.4428	-0.0492	-0.1214	-0.0258	0.1801	0.1574	-0.1951	0.3018	0.6751	0.4916	-0.0873	0.2392	0.0134	-0.2584	0.3573	-0.1525	0.1763	0.0945	0.0101	0.1217	0.3246	0.0663
FBgn0010825	1.1821	1.0291	1.0379	1.3809	0.8092	0.8227	0.9159	1.0674	1.5256	0.6378	1.0231	0.6636	0.3693	0.1953	1.2947	0.5096	-0.0695	0.8608	0.3584	-0.0179	0.4737	0.2038	0.2889	0.5571	0.6508	0.3452	0.5008	0.3752
FBgn0011236	-0.3915	-0.662	-0.6873	-0.5181	-0.6126	-0.3304	-0.2957	-0.2562	-0.331	-0.4344	-0.8978	-0.7984	-0.692	-0.9819	-0.8863	0.0062	1.6182	0.2955	0.1437	1.5049	1.3619	1.6456	1.262	1.375	-0.0645	-0.0559	-0.1365	-0.4131
FBgn0011274	-0.6119	-0.384	-0.1083	-0.2999	-0.2054	-0.2064	-0.152	-0.1098	-0.3776	-0.2418	-0.4183	-0.4461	-0.0985	-0.167	-0.4369	-0.2316	0.1164	-0.1266	-0.1036	0.1805	0.583	1.2302	1.0473	1.5239	0.2129	0.6063	0.8893	0.611
FBgn0011276	-0.1536	-0.1036	0.0115	-0.2064	-0.0252	-0.0578	-0.3432	-0.0429	-0.3795	-0.2176	-0.2054	-0.0857	-0.2243	-0.0669	-0.2911	-0.0796	-0.4022	-0.4475	-0.3585	-0.4079	-0.4448	-0.6682	-0.0174	0.1729	-0.307	-0.2666	-0.0816	-0.1719
FBgn0011277	-0.0781	0.1966	-0.0495	0.2	0.0755	-0.1993	-0.5125	-0.3063	-0.3395	-0.4753	-0.4319	-0.2602	-0.6326	-0.3579	-0.4344	-0.6866	-0.2047	-0.179	-0.2671	-0.3758	0.0215	-0.4145	-0.3646	-0.3364	-0.1151	-0.2928	-0.2688	-0.3419
FBgn0011278	-0.7571	-0.771	-0.5187	-0.5628	-0.3702	-0.5078	-1.1402	-0.3889	-0.8625	-0.4286	-0.5793	-0.6199	-0.6758	-0.4233	-0.8143	-0.5536	-0.8168	-0.5634	-0.4422	-0.9324	-0.2921	-0.9462	-0.3997	-0.5023	-0.6705	-0.2858	-0.1686	0.0635
FBgn0011648	1.0508	1.2388	0.8755	0.9901	0.77	0.648	0.5548	0.3437	0.5143	0.3531	0.543	0.4737	0.8057	0.7379	0.9969	0.783	1.254	0.3262	0.2473	0.3502	0.2311	0.037	0.1106	0.3239	0.1026	0.1878	0.069	0.5827
FBgn0011655	0.424	0.3793	0.6063	0.2253	0.2133	-0.0174	0.1305	0.2774	0.9923	0.1274	0.3138	0.0708	0.6427	0.7858	0.651	0.0772	0.224	0.1928	-0.2452	-0.1649	0.5634	0.3022	0.4748	0.433	0.212	0.3377	0.515	0.3161
FBgn0011656	1.4694	0.753	1.1301	0.8558	0.9469	0.8462	0.8235	1.1871	1.1987	1.0963	1.3768	1.3327	1.2377	1.5064	1.8085	1.4395	1.1252	1.3853	1.4699	1.3515	1.3433	1.3488	1.7102	1.1092	1.1669	1.1506	1.4158	1.3142
FBgn0011701	-0.2481	-0.5156	-0.3111	0.2433	-0.0751	-0.0913	-0.3511	-0.406	-0.2875	-0.3897	-0.1318	-0.1493	-0.079	-0.2671	-0.0766	-0.2042	-0.0599	0.1894	0.112	0.0154	0.364	0.1626	-0.0639	-0.1971	0.4615	0.2433	0.3033	0.3223
FBgn0011723	-1.0509	-0.6164	-0.7202	0.3859	0.3655	0.1266	0.025	0.0796	0.1093	-0.4759	-0.4554	-0.3524	-0.4941	-0.4894	-0.6186	-0.8009	-0.4996	-0.6423	-0.5901	-0.881	-0.2328	-0.6098	-0.6266	-0.7219	-0.2021	-0.5312	-0.394	-0.4976
FBgn0011758	0.8918	0.3397	0.8655	1.1095	0.8137	0.562	0.4284	0.6699	0.2079	0.4109	0.2777	0.4158	-0.071	-0.0199	0.3777	0.1528	-0.0695	0.3888	0.6745	0.1878	0.5072	0.21	0.5281	0.4262	0.2746	0.2416	0.338	0.8215
FBgn0011763	2.2488	1.8258	1.8002	2.1001	1.6201	1.4303	1.3053	1.8801	1.9308	1.4988	1.6548	1.8309	1.5231	1.5519	1.7813	1.1092	0.269	1.0875	0.7286	0.303	0.116	0.3796	0.3837	0.0804	0.5682	0.2166	0.2306	0.2825
FBgn0011764	1.0936	1.3238	1.0944	1.204	1.4543	1.092	1.3875	1.7071	1.5735	1.4245	1.5915	1.484	1.4957	1.5461	2.0114	1.8056	2.4131	1.5289	1.0136	0.9944	1.0661	1.23	1.0129	1.0545	0.7157	0.8305	0.9607	0.6627
FBgn0011766	-0.8331	-0.384	-0.6468	-0.337	-0.079	-0.4291	-1.049	-0.4164	-0.9686	-0.4189	-0.4228	-0.7588	-0.6873	-0.5528	-1.0389	-0.6774	-0.9734	-0.8424	-0.5741	-0.998	-0.7013	-1.0883	-0.682	0.094	-0.771	-0.706	-0.3771	-0.2503
FBgn0011774	1.4545	0.494	0.2482	-0.2059	-0.2097	0.0478	0.0222	0.1326	0.1266	0.2016	0.0082	-0.0851	0.044	-0.1361	-0.2464	-0.3225	-0.2858	-0.2753	-0.2648	-0.0867	-0.456	-0.6712	0.0663	-0.6133	-0.4626	-0.1596	-0.3627	-0.3432
FBgn0012049	0.6425	1.064	0.6578	0.1375	0.0885	0.3811	0.7384	0.5288	0.659	0.3173	0.9879	0.543	0.8891	0.8776	0.8448	0.3406	0.6837	0.2162	-0.0405	0.0607	0.0562	0.0625	-0.0634	0.2789	0.2857	0.275	0.0735	0.0186
FBgn0013263	1.3859	1.4564	1.5562	1.9584	1.5404	1.1235	0.9838	1.1895	1.6271	1.201	1.3117	1.757	1.5573	1.1006	1.9908	1.5006	1.3427	1.6586	1.538	0.6151	0.827	0.7019	0.8986	0.2425	0.7641	0.406	0.6897	0.2857
FBgn0013469	-0.8486	-0.7162	-0.5228	-0.5332	-0.4202	-0.5486	-0.0033	-0.4659	-0.4753	-0.041	0.253	0.373	0.7329	0.349	1.1086	0.513	0.0552	0.3127	0.3095	-0.4403	0.0932	-0.2137	-0.2231	-0.1621	-0.5756	-0.486	-0.0145	-0.5057
FBgn0013591	0.6654	1.0768	0.9323	1.0536	1.2778	0.8281	0.9087	0.9862	2.2938	0.5585	1.0191	0.6151	0.5737	0.2948	1.0036	0.1843	-0.1318	-0.0996	-0.1208	-0.2823	-0.0985	-0.3935	-0.1898	-0.2299	-0.2631	-0.3487	-0.1894	-0.2939
FBgn0013751	-1.437	-1.5146	-0.8102	-1.2253	-1.1821	-1.3245	-1.2152	-0.6843	-0.7466	-0.7539	-0.8347	-0.6774	-1.0125	-0.5988	-0.5914	-0.5181	-0.7401	-0.572	-0.1067	-0.5284	-0.7654	-0.6148	-0.5858	-0.662	-0.7563	-0.8476	-0.8399	-0.6032
FBgn0013753	1.2131	1.3035	1.0288	1.3144	1.1353	0.5941	0.384	0.7562	0.6948	0.7919	0.5522	0.7387	0.6255	0.6176	0.6332	0.281	0.2618	0.5859	1.1553	0.4929	0.6213	0.473	0.861	-0.1192	0.0115	0.0436	0.0594	0.2554
FBgn0013755	0.1767	0.9703	1.9493	1.8453	0.7832	-0.0252	-0.1552	-0.1557	-0.5914	-0.1183	-0.3106	-0.2204	0.0786	-0.2087	-0.6636	-0.4035	-0.3419	-0.2999	-0.1676	-0.0174	-0.5193	-0.4955	-0.0214	-0.3341	-0.4886	-0.4389	-0.6897	-0.6333
FBgn0013799	1.3156	1.4635	1.372	1.4235	1.18	1.1403	1.3571	1.0729	1.5772	0.8474	1.0667	1.1397	1.1577	1.1888	0.8904	1.5375	1.4676	1.26	1.0316	1.1252	0.9731	1.1876	0.8294	0.7687	0.9161	0.7309	0.7479	0.8504
FBgn0013948	0.2212	0.207	0.2449	0.1937	0.2726	0.167	0.1034	0.119	-0.1005	-0.041	-0.1361	-0.1719	0.0412	0.0994	0.112	-0.0399	0.394	0.1243	0.224	0.0096	0.2293	0.031	0.2746	0.313	-0.0033	-0.077	0.0635	0.0809
FBgn0014018	0.3759	-0.0539	-0.0425	-0.076	-0.2142	-0.1568	-0.045	0.0904	0.0841	0.1061	0.4024	0.511	0.2182	0.0162	0.4744	0.6948	0.3334	0.2518	-0.1665	0.2833	-0.1779	-0.2788	0.0877	0.0631	0.5407	0.576	0.275	0.4892
FBgn0014143	-0.4488	-0.3505	0.2249	-0.0361	0.1141	0.1003	0.2786	0.1489	0.0786	0.0976	0.1567	-0.0882	0.3223	-0.0639	-0.2798	0.0881	-0.0266	-0.0533	-0.1872	0.1818	-0.2476	-0.3401	-0.1429	-0.0405	-0.2345	-0.2323	-0.2579	-0.2928
FBgn0014179	0.3618	0.6446	0.7131	0.7647	0.7941	0.7838	1.2008	1.1846	1.4991	1.3254	1.655	1.7297	1.8664	1.6883	2.3767	2.1069	1.1108	1.1309	1.0909	0.8784	0.576	0.8286	0.6498	0.592	0.4078	0.4851	0.517	0.6357
FBgn0014343	0.5516	1.0224	0.9797	1.0396	1.127	1.0699	1.3563	1.3344	1.482	1.0519	1.4603	1.5246	1.6007	1.5889	1.793	1.5465	1.5332	1.3346	1.0007	0.875	1.1897	1.0743	0.8303	0.9551	0.9747	0.8464	1.0101	0.9978
FBgn0014467	1.6409	1.2214	1.5334	1.4587	1.5705	1.4856	1.1484	1.5684	1.3246	1.3229	1.3418	1.4201	1.3311	1.3644	1.333	1.188	1.2626	1.1345	1.3679	1.4179	1.3772	1.6087	1.8664	1.3049	1.3787	1.3016	1.5136	1.7194
FBgn0014858	-0.9042	-1.0701	-0.7668	-0.5543	-0.776	-0.699	-0.8321	-0.4689	-1.2828	-0.4049	-0.5125	-0.6297	-0.6491	-0.7281	-0.8143	-0.7329	-0.8041	-0.5515	-0.3178	-0.417	-0.7619	-0.7629	-0.3111	-0.7693	-0.706	-0.5585	-0.5879	-0.5988
FBgn0014859	0.2734	0.275	0.7169	0.6796	0.5496	0.3674	0.439	0.4443	0.2083	0.3733	0.0749	-0.0218	-0.0281	0.1519	0.0314	0.2461	0.301	0.0868	0.1519	0.1305	0.3991	-0.038	0.3452	0.4597	0.108	0.2766	0.1849	0.344
FBgn0014931	0.1279	-0.0174	0.5974	-0.0321	-0.1388	-0.3165	-0.2711	-0.1861	-0.5579	-0.1397	-0.316	-0.5305	-0.4685	-0.2572	-0.5023	-0.5713	-0.3147	-0.4156	-0.5995	-0.2723	-0.403	-0.5778	-0.1955	-0.5864	-0.5131	-0.3022	-0.235	-0.3232
FBgn0014949	-0.4099	-0.4699	-0.527	-0.4586	-0.2533	-0.1563	0.1587	-0.0533	-0.1596	-0.2435	-0.1435	-0.3346	-0.2379	-0.415	-0.3821	-0.3921	-0.7291	-0.1993	-0.0429	-0.3129	-0.6857	-0.5243	-0.5558	-0.509	-0.4526	-0.507	-0.5187	-0.5979
FBgn0015014	1.2058	0.8101	1.5419	0.8826	1.5858	1.1519	1.3554	1.2552	2.0913	1.2641	1.3883	1.1553	1.1622	1.1473	1.9493	1.5956	1.0585	1.3469	0.7807	0.9493	0.3399	0.3626	0.9283	0.108	0.0594	0.1221	0.2256	0.0845
FBgn0015025	-0.484	0.2642	-0.2898	-0.1083	-0.0873	0.1712	0.0168	0.0686	0.0538	-0.1998	0.4602	0.145	0.3516	0.0841	-0.2215	-0.5728	0.0082	-0.4705	-0.6506	-0.4901	-0.5235	-0.8391	-0.696	-0.4594	-0.5756	-0.5763	-0.7784	-0.4614
FBgn0015234	-0.6097	0.2546	-0.2974	-0.4079	-0.0184	0.1502	-0.1573	-0.406	-0.6349	-0.6586	-0.2602	-0.692	0.0426	-0.345	-0.4982	-0.2636	0.9831	0.3227	0.0286	0.3037	0.6575	0.2646	0.4647	0.6304	0.7398	0.451	0.0881	0.5383
FBgn0015239	0.699	0.2412	0.1991	0.2203	0.4584	0.2497	0.5092	0.6285	0.2306	0.5039	0.4322	0.6693	0.7916	0.9194	1.1812	1.5915	1.372	0.9028	1.2708	0.6201	0.9338	0.8161	1.0967	1.1128	0.4415	0.7064	0.8284	0.8416
FBgn0015240	0.8578	0.6565	0.4528	0.3471	0.5354	0.5489	0.3991	0.5695	0.5321	0.2041	0.3655	0.277	0.5575	0.4576	0.5588	0.4816	0.4903	0.512	0.344	0.3406	0.672	0.3715	0.5724	0.6763	0.328	0.398	0.5056	0.4768
FBgn0015299	1.5966	0.5506	0.4362	-0.1882	0.098	0.2219	0.4078	0.561	0.8584	1.0873	0.7941	0.8101	0.9563	0.4692	0.6724	0.2335	-0.0624	-0.1098	0.2318	0.233	-0.0908	-0.0624	-0.045	0.8526	-0.5543	-0.3297	-0.488	-0.1709
FBgn0015381	0.5394	0.0492	0.6166	0.8057	0.6501	0.5653	0.562	0.5993	-0.0218	0.2091	0.1519	0.3037	0.1375	0.1124	0.1336	0.0473	0.13	0.3606	0.3936	0.4926	0.3146	0.0576	0.6148	0.0804	0.0667	0.3626	0.4657	0.7283
FBgn0015396	1.9659	1.0988	0.8873	0.7905	1.1663	1.1538	1.006	1.1869	1.8298	0.929	1.6383	0.9409	1.0856	0.2931	1.5941	0.5082	0.1181	0.0612	-0.0888	0.0043	-0.1271	-0.1381	0.0033	-0.2333	0.175	0.0346	0.0338	0.2461
FBgn0015524	-0.2787	-0.4461	-0.0058	0.0777	0.0881	-0.1746	-0.3297	-0.2493	-0.4195	0.0473	-0.2204	-0.1948	0.0338	-0.1509	-0.2391	-0.3088	-0.1926	0.0318	0.317	0.229	0.1336	-0.0705	0.4847	0.07	0.4096	0.1375	0.2063	0.4319
FBgn0015542	-0.4468	-0.7959	-0.2476	-0.2401	-0.3419	-0.5821	-0.0395	-0.3535	-0.6076	-0.3174	-0.3715	-0.4639	-0.7202	-0.4131	-0.435	-0.454	-0.612	-0.2137	-0.3456	-0.255	-0.9269	-0.5494	-0.1477	-0.6943	-0.3425	-0.4733	-0.1067	-0.7171
FBgn0015550	-1.2401	-1.1016	-0.5326	-0.5395	-0.6936	-0.5111	-0.1866	-0.3487	-0.5907	-0.4099	-0.2666	0.3411	0.3303	0.6906	1.2154	1.5869	0.3573	0.3045	-0.079	0.2833	-0.3921	-0.4927	0.0431	-0.527	-0.5892	-0.4699	-0.1187	-0.541
FBgn0015602	3.4751	3.8485	2.9034	3.1747	2.7474	2.6018	2.3642	2.1957	3.0654	2.3968	2.3045	2.5993	2.0918	2.9714	2.5661	2.0039	2.3819	1.519	1.4603	1.0063	1.8576	1.5172	0.5659	1.0386	1.0361	0.7807	0.6886	0.7858
FBgn0015624	1.8013	1.9634	1.7678	1.5782	1.6966	1.334	1.2566	1.4784	1.4026	1.2928	1.2048	0.8504	1.1072	1.0699	1.3644	1.0005	0.8319	0.9199	0.9005	0.8681	0.688	0.7187	1.0983	1.1168	0.7539	0.9804	1.0286	1.1888
FBgn0015664	1.5853	1.7865	1.2528	1.3759	1.2598	1.1989	1.0106	0.9593	1.4441	1.3746	1.9727	1.5562	1.7384	0.9831	1.6437	1.1225	0.6814	0.3796	0.7375	0.344	0.1759	0.4326	0.224	0.5203	-0.0714	0.202	0.2145	-0.0233
FBgn0015799	1.8001	0.4662	0.4865	-0.0489	-0.3117	0.1827	0.5069	0.6123	1.3038	0.8526	0.9784	0.6255	0.5113	0.4555	0.8836	1.087	0.1427	-0.1302	-0.2171	0.2083	-0.3297	-0.3425	-0.2181	-0.6834	-0.702	-0.3401	-0.5297	-0.4448
FBgn0015903	2.5138	2.8775	1.8202	1.7777	1.4519	1.8367	1.6321	1.6491	2.6126	1.8378	2.2256	2.3227	2.3878	2.4052	2.4929	2.1446	1.3509	1.1587	1.1082	0.963	1.044	0.8333	0.5565	0.8948	1.0924	0.7545	0.6715	0.6129
FBgn0015904	-0.4442	-0.6349	-0.1073	-0.4546	-0.1964	-0.3401	-0.316	0.0394	-0.1931	-0.144	-0.1408	-0.1605	-0.2142	-0.1596	0.2494	0.9074	0.6248	0.2095	0.539	0.31	0.2088	0.2286	0.5153	0.2207	-0.3765	-0.0097	-0.1504	-0.1424
FBgn0015919	1.9573	1.9912	1.75	1.9289	2.127	1.8459	2.0247	2.1036	2.3047	1.6705	1.8228	2.2569	2.3733	2.2759	2.5364	2.2381	2.927	2.2671	2.0882	1.9154	1.9794	2.4478	1.8913	1.7629	1.7168	1.5465	1.7991	1.5514
FBgn0016076	0.0667	0.1767	0.3285	0.292	0.0548	0.2622	0.148	0.4475	0.116	0.1177	-0.039	0.2191	0.0953	0.3788	0.5314	1.0678	0.8787	1.3636	0.8613	0.545	0.2154	0.3524	0.4936	0.4496	0.1587	0.3342	0.3774	0.546
FBgn0016660	0.2892	0.251	0.6418	0.6204	0.7392	0.7564	0.796	0.6431	0.433	0.2506	0.41	0.4492	0.6126	0.3547	0.079	0.4594	0.4255	0.3547	0.5646	0.7007	0.4692	0.6251	0.4468	0.563	0.5288	0.4141	0.5288	0.4621
FBgn0016694	-0.8	-0.6076	-1.3819	-0.7077	-0.7179	-1.033	-0.9621	-0.9885	-0.7661	-0.9406	-0.6326	-0.6943	-1.1723	-0.3468	-0.7926	0.0426	0.6164	0.0683	-0.1183	-0.0529	0.451	0.1937	-0.4389	0.4128	0.3994	-0.1104	-0.0247	-0.0599
FBgn0016754	-0.1801	-0.0699	0.1366	-0.0781	0.0314	0.0139	0.3123	0.2457	0.3637	0.3414	0.3896	0.0408	0.3699	0.2179	0.7485	0.2943	0.4128	0.296	0.1887	0.0735	0.2766	0.0233	0.7192	0.6427	0.1894	0.4383	0.5885	0.3696
FBgn0016917	1.612	1.7631	1.4739	1.5858	1.2435	0.9371	0.7166	0.7046	1.0832	0.3257	0.9718	0.6617	1.0736	1.1635	1.1676	0.9087	0.1945	0.3576	0.0548	0.2372	-0.0429	0.1093	-0.0867	0.1865	0.6388	0.4764	0.1995	0.1987
FBgn0016970	0.8509	1.3431	-0.2951	-0.2533	-0.4233	-0.46	-0.6758	-0.8262	-0.3255	-0.5008	0.1401	-0.5763	-0.6148	-0.1576	-0.4369	-0.5528	0.5321	-0.3237	-0.5437	0.2786	-0.3664	-0.3752	-0.6432	-0.4846	-0.337	-0.123	-0.4475	-0.4164
FBgn0017578	0.2646	0.4816	0.3177	0.9493	0.7427	1.5896	1.4721	0.9725	1.1639	0.269	0.7314	1.1019	0.9821	0.855	1	1.0067	0.7822	1.3533	0.965	-0.0222	0.9745	0.212	-0.0679	-0.0862	0.6796	0.3592	-0.1435	0.3037
FBgn0019650	-1.1552	-0.8643	-0.7329	-0.2711	-0.5152	-0.4383	-0.098	-0.1993	-0.2042	-0.5016	-0.3622	-0.5741	-0.3978	-0.4228	-0.5617	-0.8513	-0.3058	-0.095	-0.3432	-0.2775	-0.5326	-0.5479	-0.8443	-0.4765	-0.3505	-0.7784	-0.7752	-0.8314
FBgn0019664	-0.3529	-0.4369	-0.3535	-0.3827	-0.0218	-0.0252	0.251	-0.1735	0.8437	0.1852	0.6832	0.1861	0.6213	0.1088	1.2222	0.5772	0.1177	0.1057	0.0062	-0.3889	-0.3207	-0.403	-0.0554	-0.2589	-0.2706	-0.1356	0.2746	-0.1714
FBgn0019809	-0.1203	0.2825	0.3863	0.4443	0.3561	0.4744	0.8608	0.394	0.5588	0.344	0.6891	0.584	0.6595	0.7245	0.5663	0.4542	1.2992	0.7467	0.7222	0.6627	0.7075	0.5334	0.4107	0.748	0.5052	0.3726	0.4348	0.4612
FBgn0020307	0.3285	-0.4011	0.9642	1.162	0.7858	0.8373	1.1998	0.6837	0.6783	0.415	0.5876	0.6468	0.5801	0.7459	0.5193	0.6204	0.6796	0.6742	0.145	0.2774	0.3372	0.1924	0.6801	0.1747	0.1506	0.3918	0.1801	0.1509
FBgn0020309	0.4954	0.3632	0.2566	0.306	0.2412	0.4013	0.3254	0.4761	0.8303	0.4929	1.0722	1.1172	1.3749	1.6366	1.7841	1.8922	1.7071	1.5236	0.8669	0.8281	0.6922	0.6927	0.4521	0.9684	0.9473	0.3296	0.5042	0.373
FBgn0020378	0.1635	-0.3529	0.1579	-0.0189	-0.0484	-0.1151	-0.1719	-0.0184	-0.1856	-0.1104	-0.2593	-0.1676	0.1208	0.0663	-0.0533	-0.1807	-0.1612	0.2013	0.189	0.3349	0.0755	0.2244	0.7055	0.1716	0.376	0.2	0.4005	0.681
FBgn0020379	0.1583	0.5843	-0.1746	-0.0193	0.1074	-0.2711	-0.384	-0.345	-0.5416	-0.4266	-0.1031	-0.114	-0.416	0.1084	-0.4673	-0.0548	-0.0751	0.0096	-0.0615	-0.1176	0.2963	-0.1001	-0.2693	0.3177	-0.0116	-0.0619	0.0068	0.1545
FBgn0020617	-1.3783	-1.1203	-1.0253	-0.9178	-1.2267	-0.8383	-1.0883	-0.7243	-1.3328	-0.9277	-1.1498	-0.914	-0.6032	-0.7809	-1.2423	-1.0009	-1.0283	-0.9905	-1.0342	-0.4921	-1.1456	-0.8882	-0.9426	-0.8738	-0.7115	-0.907	-0.64	-1.2389
FBgn0020887	0.1742	0.0346	0.1384	0.0594	0.3468	0.2782	0.4507	0.6535	1.0074	0.7096	0.7213	0.3296	0.6	0.1916	0.9882	0.4103	0.1776	0.0436	-0.069	-0.0425	-0.1461	-0.095	0.0247	0.1463	-0.3851	-0.0053	-0.0619	-0.1198
FBgn0020912	-0.3572	-0.1931	-0.2164	0.1074	-0.1654	-0.2198	-0.4068	-0.1894	-0.1849	-0.1563	-0.0954	-0.041	-0.2413	-0.3585	-0.16	-0.2828	-0.1998	-0.0145	-0.1372	-0.1042	0.1772	-0.2572	-0.077	0.148	0.1012	0.0247	0.1274	0.0148
FBgn0021767	-0.5936	-0.7329	-0.5431	-0.4325	-0.3878	-0.2081	0.0267	-0.0272	-0.3117	-0.1509	0.306	-0.0361	0.1194	-0.1413	-0.2442	0.2145	0.1283	0.0257	-0.1052	0.2542	-0.0847	-0.0908	0.1631	-0.0262	-0.0897	-0.0306	-0.0439	-0.2047
FBgn0021872	0.7757	0.8589	0.3369	0.5281	0.4612	0.4615	0.6841	0.6554	0.515	0.6489	0.9964	1.2279	1.464	1.7149	1.9721	2.3768	3.3714	1.9626	1.8186	1.7106	2.11	2.1851	1.746	1.918	1.5604	1.5324	1.5113	1.3556
FBgn0022347	2.9318	2.4921	1.402	1.0784	0.584	1.3373	1.0635	1.0461	1.6972	1.0445	1.4291	0.7196	1.2562	0.6422	1.394	1.0621	0.5904	0.2651	-0.076	0.3855	-0.2746	-0.0965	-0.4233	-0.1277	-0.2311	-0.0965	-0.3795	-0.4338
FBgn0022699	1.3271	1.4107	0.6161	1.4443	1.218	1.2247	1.3892	1.0295	1.339	0.9484	1.4568	1.2876	1.2149	1.3833	1.4692	1.5672	1.3537	0.9538	0.8024	0.9782	0.9153	0.815	0.7485	0.5955	0.5298	0.9361	0.6808	0.2041
FBgn0022720	0.8139	1.4056	1.1473	1.4804	0.9816	1.4979	1.7678	1.5287	2.3098	1.136	1.862	1.8065	1.5883	2.1056	1.9816	1.8521	1.5062	1.03	0.5578	0.7742	0.5792	0.4394	0.13	0.0731	0.2754	0.3037	-0.0454	-0.0923
FBgn0022740	-0.9962	-0.3498	-0.4639	-0.2662	-0.2418	-0.1993	-0.0376	-0.243	0.2837	0.0257	0.3648	0.1405	0.0817	0.5551	0.6063	0.892	0.8202	0.6663	0.7935	-0.1993	1.1886	0.215	0.2566	0.2108	-0.2311	-0.144	-0.1156	-0.4118
FBgn0022935	1.272	0.1874	0.0405	0.6095	-0.0343	-0.4074	1.0597	0.3418	0.7782	0.4337	1.1322	1.0911	0.5753	0.7436	0.8191	1.6141	0.9059	0.848	0.6884	0.8666	0.4683	0.2884	0.5028	0.3618	0.2642	0.5845	0.451	0.3354
FBgn0023076	-0.8766	-0.5558	-0.1083	-0.1208	-0.0435	0.0342	-0.097	0.0039	-0.5125	-0.0574	-0.1187	-0.3609	-0.3099	-0.3432	-0.2589	-0.3505	-0.0048	-0.3189	-0.4947	0.0196	-0.3406	-0.3585	-0.4338	-0.16	-0.0385	-0.1665	-0.1255	-0.112
FBgn0023094	0.6459	0.2889	0.4035	0.0945	0.0332	0.2129	0.611	0.0043	0.4351	-0.0439	0.1186	0.1789	0.0976	-0.1552	-0.2447	0.2738	0.2646	0.0506	-0.0544	-0.3468	0.0154	-0.1125	-0.2176	-0.4955	-0.1042	-0.3635	-0.2181	-0.1005
FBgn0023097	1.0596	-0.0877	0.7442	-0.0755	0.2513	0.4947	0.3748	0.157	0.3077	0.4988	0.6422	0.3346	0.4531	0.0663	0.6717	-0.039	-0.3004	-0.1943	0.1966	-0.013	-0.3746	-0.1993	0.2513	-0.072	-0.2805	-0.2306	0.0426	-0.2498
FBgn0023215	0.8935	0.679	0.7122	0.4125	0.1957	0.4128	0.6909	0.3811	0.4301	0.516	0.2786	0.6593	0.3468	0.317	-0.0184	0.6906	0.763	0.4165	0.4841	0.6873	0.3951	0.6853	0.6427	0.1021	0.4528	0.2833	0.4584	0.2983
FBgn0023417	-0.978	-0.4759	-0.6288	-0.3992	-0.695	-0.5771	-0.6253	-0.5793	-0.7131	-0.4125	-0.4403	-0.6682	-0.6208	-0.4035	-0.5763	-0.2391	-0.3511	-0.4566	-0.3672	-0.3733	-0.5585	-0.8494	-0.3232	-0.1839	-0.4753	-0.1515	-0.2379	-0.3821
FBgn0023489	-0.8382	-0.416	-0.4291	-0.8409	-0.8306	-0.8898	-0.8494	-0.5634	-1.2042	-0.4495	-0.7772	-0.7411	-0.7329	-0.7115	-0.4214	-1.0067	-0.9836	-0.8989	-0.3566	-0.4739	-0.9059	-0.926	-0.484	-0.9454	-0.9678	-0.6349	-0.7162	-0.8599
FBgn0023518	-0.1801	-0.0578	0.1181	0.0735	0.0196	-0.0489	0.2837	0.2025	0.4255	-0.077	0.3497	0.0459	0.1708	-0.2137	-0.069	0.0603	0.0612	0.052	-0.2916	-0.1114	-0.1714	-0.2328	-0.1098	-0.3814	-0.4214	-0.5173	-0.5494	-0.5255
FBgn0023546	0.8041	0.1061	0.9575	0.7351	0.6922	0.7448	0.4326	0.6498	-0.076	0.6924	0.3354	0.2594	0.415	0.361	0.2175	0.1865	0.497	0.6323	0.6129	0.8205	0.3614	0.0932	0.5324	0.03	0.0566	0.2404	0.2951	0.4063
FBgn0024184	1.1243	0.7949	0.8131	1.1447	0.9563	0.9398	0.7977	0.7527	0.9159	0.5827	0.2259	0.9711	0.8057	1.1447	0.8117	0.9232	1.0661	1.2146	1.1897	0.861	1.144	1.262	0.965	1.0839	0.9237	0.9991	1.2174	1.3237
FBgn0024244	-0.8863	-0.5431	-0.5416	-0.5135	0.2054	0.3204	0.3554	0.6866	0.4899	0.876	0.8405	0.803	1.037	0.7102	0.9802	0.8875	0.714	0.5904	0.7838	0.3107	0.5876	0.0891	0.4727	0.636	-0.0608	0.0854	0.303	0.0956
FBgn0024249	-0.4753	-0.2881	0.0731	0.1831	-0.077	0.057	0.0426	-0.0399	-0.1451	-0.0258	0.1631	0.6608	0.3696	0.6963	0.9123	0.5042	-0.1844	-0.0425	0.1502	-0.1856	-0.1589	-0.4145	-0.2054	-0.2683	-0.2946	-0.3653	-0.221	-0.1302
FBgn0024250	-1.4673	-0.8528	-0.5778	-0.0615	0.1034	0.3785	0.4035	0.583	0.6931	0.1738	1.0508	0.5278	0.5163	0.6706	0.3763	0.7835	0.2457	0.2004	-0.0495	-0.1816	-0.0465	-0.3795	-0.6038	-0.4299	-0.4189	-0.1993	-0.2875	-0.4753
FBgn0024288	0.2058	0.1665	0.3095	0.5031	0.325	0.1686	0.0267	0.1729	0.2658	-0.0882	-0.1266	0.2445	-0.0331	0.2627	0.0412	0.0215	0.5251	0.3437	0.1579	-0.0897	0.3262	0.2786	0.1061	0.099	0.0033	0.1831	0.057	-0.0243
FBgn0024321	0.419	0.1937	0.5987	0.6195	0.5321	0.4882	0.7754	0.6897	0.3474	0.3704	0.3292	0.3524	0.3707	0.4706	0.1535	0.4967	0.1763	0.5479	0.2376	0.5261	-0.0599	0.0332	0.3414	0.0686	0.1437	0.0704	0.1213	0.4236
FBgn0024371	0.6082	0.6038	-0.2104	0.0864	0.4187	1.1221	0.9318	0.9305	1.064	0.5785	1.0547	0.4841	0.9464	0.6535	0.4675	0.8402	0.5304	0.141	-0.1125	0.0119	0.0281	-0.0903	-0.5871	-0.3414	-0.2498	-0.251	0.175	-0.0252
FBgn0024887	0.8758	0.9315	0.5591	1.1023	0.7187	0.9262	0.6948	0.7321	0.9521	0.6107	0.7527	0.4555	0.8504	0.5634	0.8375	0.5869	0.7184	0.2995	-0.0399	0.3833	0.1622	0.2045	0.0745	0.2125	0.1326	0.1801	0.1226	0.0398
FBgn0024975	0.3528	0.4152	0.1457	0.2066	0.2379	0.1899	-0.0495	0.1596	0.1674	0.2706	0.2678	-0.0062	-0.095	0.1326	0.1583	0.3879	0.0162	-0.1381	0.0417	-0.2323	0.2963	-0.281	0.031	-0.0781	-0.0189	0.0314	0.1213	0.4443
FBgn0025334	-0.8997	-1.4395	-1.2539	-0.9537	-1.0419	-0.7115	-0.7984	-1	-1.2923	-0.8539	-1.2471	-0.7179	-0.8001	-1.0078	-1.3375	-0.7162	-0.1036	-0.8704	-0.4921	-0.3524	-0.4125	-0.6266	-0.5543	-1.002	-0.5228	-0.7841	-1.0923	-0.7637
FBgn0025360	-0.7751	-0.4507	-0.5222	-0.1239	-0.0934	-0.0454	-0.1456	0.0759	-0.0459	-0.1073	-0.099	-0.4106	-0.4834	-0.6171	-0.0599	-0.7784	-0.3437	-0.6016	-0.337	-0.454	-0.2486	-0.6751	-0.3846	-0.3908	0.0086	-0.2126	-0.1031	0.3892
FBgn0025525	-0.2362	-0.2021	0.3973	0.41	0.4093	0.2579	0.0296	0.3395	-0.2031	0.1738	0.145	0.2901	0.0645	0.2754	0.3715	0.224	0.1168	0.3372	0.3357	0.2912	0.037	-0.1525	0.2237	-0.0619	-0.0214	0.0496	0.0496	-0.1324
FBgn0025635	0.7641	1.7028	0.3369	1.0473	0.6431	1.193	1.0761	0.5224	0.9703	0.4383	0.4977	0.1124	0.263	0.1332	0.1979	0.1907	-0.2311	-0.46	-0.4679	-0.3322	-0.5923	-0.5029	-0.696	-0.662	-0.5799	-0.7281	-0.7411	-1.1746
FBgn0025679	-1.4488	-1.2437	-1.1488	-0.9593	-1.255	-1.0107	-0.5543	-0.6082	-0.8882	-0.6222	-0.8565	-0.7859	-0.8678	-0.8339	-1.4162	-0.9351	-0.8863	-0.9518	-1.3208	-0.7037	-1.1402	-1.0985	-0.9686	-1.3111	-1.1867	-0.9434	-0.9406	-1.1288
FBgn0025776	-0.8845	-0.6454	-0.1261	-0.2946	-0.0291	0.3377	0.5885	0.7084	0.9811	0.5028	0.2896	0.398	0.4255	0.2138	0.6255	0.2735	-0.2311	-0.0189	-0.2306	-0.0025	-0.3088	-0.527	-0.2533	-0.4886	-0.4156	-0.4093	-0.4041	-0.0705
FBgn0025800	0.616	0.3045	0.7644	0.8852	0.8405	0.9379	1.0909	0.8474	1.0779	0.7013	0.9343	0.8359	0.622	0.4954	0.8805	0.9923	1.1637	1.067	0.7163	0.6554	0.6751	0.8098	0.6823	0.3479	0.7344	0.6248	0.6523	0.4789
FBgn0026058	-0.8538	-0.5255	-0.6098	-0.7654	-0.4806	-0.4753	-0.4074	-0.0923	-0.8476	-0.4195	-0.4921	-0.5842	-0.4074	-0.4074	-0.3696	-0.6468	-0.1467	-0.5698	-0.7362	-0.6282	-0.5276	-0.816	-0.5713	-0.3709	-0.6659	-0.4003	-0.4901	-0.3352
FBgn0026080	0.0105	0.8605	0.5917	0.207	0.1239	0.2794	0.4712	0.544	0.5261	0.5324	0.606	0.352	0.3722	0.3414	0.7122	0.4057	0.5284	0.1414	0.1017	0.12	0.328	0.1708	0.1101	0.4503	0.1818	0.294	0.2066	0.2678
FBgn0026208	0.9444	-0.1219	-0.3286	-0.3566	-0.1027	-0.1807	0.2396	0.2095	0.12	0.2058	0.3357	0.3388	-0.3196	0.1401	0.2029	0.0338	-0.1445	0.4176	0.618	0.3007	0.2253	0.2416	0.8462	-0.037	0.1247	0.1945	0.3774	0.1074
FBgn0026411	-0.0116	-0.0311	0.3989	0.5492	0.3357	0.4844	0.4215	0.4093	0.0048	0.2928	0.2	0.255	0.1057	0.1226	-0.0296	-0.1277	-0.2486	0.544	0.4316	0.2798	-0.364	-0.034	0.3573	-0.0203	0.2335	0.0672	0.2513	0.2901
FBgn0026573	1.5914	2.1634	1.4429	1.1377	1.1806	0.9679	0.7016	0.7117	1.3633	0.8292	0.8445	0.976	0.8183	1.2493	1.3532	0.852	0.6819	0.419	0.4549	0.1635	0.4534	0.4024	0.1928	0.48	0.3323	0.1869	0.2675	0.5173
FBgn0026575	0.7827	0.7093	1.5177	0.5591	0.5688	0.4082	0.5967	0.4847	0.9239	1.0264	1.1086	0.4903	0.5364	0.2853	1.6631	0.7723	0.2133	-0.0141	0.1221	0.1194	-0.041	0.0053	0.217	0.4857	-0.0539	0.33	0.3231	0.0631
FBgn0026582	1.0177	0.7347	1.0547	1.6675	0.4727	0	-0.1167	-0.1741	-0.3524	-0.234	-0.3063	-0.2255	-0.5628	-0.221	-0.2452	-0.4526	-0.4364	-0.0302	-0.2114	-0.0518	-0.5008	-0.4442	-0.039	-0.7686	-0.3739	-0.4713	-0.2934	-0.3364
FBgn0027339	-1.4125	-0.9086	-1.1383	-1.3622	-1.0262	-1.1319	-1.1488	-1.3004	-1.0439	-0.7777	-0.8951	-0.9168	-0.7859	-0.7784	-1.2379	-1.0203	-0.926	-0.8255	-0.8443	-1.1415	-0.8943	-1.3122	-0.8828	-0.8067	-0.8417	-0.9005	-0.6728	-1.1562
FBgn0027364	0.3815	-0.1536	0.5516	0.7877	0.7037	0.7922	0.9501	1.0267	0.83	0.9605	0.9311	0.8568	0.9391	0.6285	0.8043	0.3629	0.2924	0.1884	0.3479	0.5789	0.4096	0.0219	0.5479	0.1661	0.3173	0.3535	0.3663	0.5558
FBgn0027514	0.5695	0.7201	1.0954	0.639	0.6213	0.5643	0.5089	0.5799	0.745	0.7248	0.592	0.2901	0.387	0.2445	1.0144	0.4168	0.0918	0.0324	-0.135	-0.0135	0.0262	-0.3383	-0.0928	0.1622	-0.1313	-0.0208	-0.0996	0.0004
FBgn0027567	1.0915	0.8294	1.4564	0.8687	0.893	0.7379	0.6283	0.3651	0.8885	0.7955	0.7207	0.5294	0.5763	0.5682	0.757	0.8445	0.6617	0.1975	0.3053	0.3269	0.0672	0.0076	0.544	-0.1746	-0.4189	-0.069	-0.1192	-0.2265
FBgn0027599	1.5988	1.3877	1.6145	0.7807	0.2948	0.4038	0.391	0.4193	1.0688	0.6846	0.5821	0.441	0.5056	0.2025	0.5197	0.6606	0.394	-0.0699	-0.0336	0.1379	-0.2688	-0.2964	-0.3352	-0.4785	-0.0101	0.355	-0.0222	0.0681
FBgn0027788	-0.4461	-0.6297	0.0506	-0.035	-0.2294	-0.0897	-0.3916	-0.2659	-0.1258	0.0025	-0.0705	-0.0867	-0.2047	0.069	0.036	0.4144	0.0514	0.3092	0.3153	0.141	-0.0669	-0.1067	0.281	-0.0233	-0.1866	-0.039	0.1283	0.1266
FBgn0027866	0.8397	2.1212	1.1469	0.9328	0.8834	0.8534	0.8051	0.9747	1.6748	0.8321	1.3574	0.9484	1.2617	1.3284	1.7212	1.3829	1.3233	0.4936	0.52	-0.0317	0.5163	0.2384	0.029	0.6526	0.1763	0.0528	0.1106	0.1137
FBgn0027950	2.1456	2.8704	1.7827	1.6902	1.1403	1.4683	1.2435	1.2228	1.5781	1.1842	1.4432	1.766	1.6683	2.2019	2.2811	1.9929	2.348	1.4512	1.4536	1.0875	1.8348	1.1486	0.6292	1.0861	0.7318	0.303	0.4215	0.6617
FBgn0027951	0.4136	-0.1136	0.3726	-0.0126	-0.2636	0.2306	0.3434	0.5403	0.6366	0.545	0.7838	0.2	0.2041	0.0487	0.296	0.2579	-0.6751	-0.2306	-0.2911	0.3049	-0.5988	-0.4693	0.2445	-0.3352	-0.2188	-0.0072	-0.095	-0.6355
FBgn0028386	0.9632	1.4498	0.7638	0.7268	0.6846	0.6338	0.4372	0.5666	0.8274	0.3049	0.5086	0.2566	0.9794	0.9745	1.0496	1.1829	0.7332	0.6192	0.0949	0.1012	0.2404	-0.1779	-0.1381	0.4795	0.1818	-0.1245	-0.0459	0.1856
FBgn0028387	1.0041	0.8613	1.0457	0.9971	0.9097	1.1204	0.9978	1.0936	1.4955	0.8658	1.2851	0.7418	1.06	0.7647	1.2187	0.8466	1.2431	0.7277	0.4187	0.6699	0.4524	0.1852	0.1124	0.1496	0.3744	0.2718	0.3793	0.4262
FBgn0028420	1.1063	1.0713	1.3721	1.2764	1.3814	1.3395	1.3982	1.2443	1.0829	0.8945	0.9349	1.0031	1.3994	1.339	1.3032	1.8035	2.428	2.1701	1.7137	1.721	1.4761	1.3254	1.0144	1.2908	1.1521	1.1486	1.0992	1.3545
FBgn0028531	-0.6394	-0.2476	-0.2384	-0.1784	-0.1255	-0.2476	-0.2126	-0.0857	-0.3286	-0.1456	-0.0058	-0.0277	0.169	0.1292	0.6763	0.0594	-0.0664	-0.3124	-0.2289	-0.3388	-0.3997	-0.3171	-0.4507	-0.0959	-0.2753	-0.1993	-0.2688	-0.135
FBgn0028550	-1.7338	-1.222	-1.3659	-1.3522	-1.3401	-1.2505	-1.038	-1.1119	-1.2723	-0.9442	-1.1297	-0.9686	-0.8855	-1.0883	-1.3137	-0.9876	-0.3183	-0.9876	-1.3172	-1.1234	-1.5117	-1.1131	-1.2301	-0.5979	-0.9005	-0.6728	-0.8494	-1.3986
FBgn0028647	0.7413	0.3565	0.7242	0.7613	1.034	0.8096	0.7358	0.9346	0.5945	0.8194	0.7187	0.7216	1.0515	0.8748	1.0863	0.8951	0.8211	0.662	0.5789	0.3969	0.4093	0.1388	0.2522	0.2384	-0.0439	0.2207	0.283	0.3468
FBgn0028789	-0.1948	0.5646	0.3704	1.4123	1.3561	1.159	1.4342	1.6187	1.931	1.5037	1.6932	1.6581	1.5702	1.8206	1.4441	0.8158	0.8131	0.636	0.3418	0.0101	0.4936	0.2806	-0.3004	0.0528	0.202	0.1856	0.0759	0.1763
FBgn0028878	-0.5907	-0.5023	-0.2017	-0.606	-0.5064	-0.606	-0.5416	-0.3428	0.2648	-0.4639	0.0165	-0.456	-0.2671	-0.2916	-0.352	0.0025	0.2457	-0.1617	-0.2515	-0.3988	-0.1008	-0.2996	-0.2784	-0.3004	-0.3219	-0.2017	-0.2854	-0.3874
FBgn0028887	-0.7418	-0.6627	-0.3498	-0.2097	-0.2362	-0.125	-0.0405	-0.1767	-0.4487	-0.3897	-0.307	-0.3921	-0.1552	-0.462	-0.5995	-0.4011	-0.2718	-0.3846	-0.5713	-0.4955	-0.4915	-0.9059	-0.6378	-0.3653	-0.4713	-0.4886	-0.5008	-0.5634
FBgn0028895	1.2918	1.5266	0.5996	0.4933	0.5837	0.8227	0.7262	0.6427	0.7805	0.2754	0.5541	0.2485	0.4751	0.107	-0.0435	0.4397	0.5143	0.0755	-0.0539	-0.0954	0.0524	-0.2425	-0.4679	-0.4475	-0.0361	-0.1052	-0.2904	-0.1151
FBgn0028926	1.3582	1.0335	1.0811	1.588	1.8663	1.6445	1.5635	1.4192	1.3287	1.5493	1.3181	1.2998	1.0674	1.2534	1.5817	0.9896	0.5801	1.1782	1.7429	0.8084	1.2226	0.9957	1.2504	0.7301	0.688	0.9458	0.7672	1.0759
FBgn0028931	0.0053	-0.1697	0.2936	0.0727	0.0079	0.0953	0.2384	0.3388	0.123	0.2896	0.1084	-0.0101	0.0752	0.1975	0.3811	0.0967	0.0229	-0.0619	0.0612	0.0926	-0.1381	-0.2579	0.1362	-0.488	-0.4546	-0.2533	-0.1392	0.0813
FBgn0028979	0.0772	0.4337	0.5914	0.5143	0.5799	0.6471	0.5443	0.45	0.254	0.3223	0.4057	0.1561	0.8429	0.4942	0.5565	0.497	0.7011	0.4494	0.1648	0.1336	0.3951	0.2306	0.127	0.5541	0.3643	0.22	0.2445	0.4733
FBgn0028996	-0.2165	-0.1811	0.2782	0.4754	0.5214	0.3782	0.0845	0.3127	-0.0435	0.4823	0.3227	0.2449	0.045	0.1849	0.4182	0.8005	0.5607	0.8259	0.511	0.1431	0.4465	0.2931	0.6107	0.5218	0.2392	0.4657	0.6276	0.4785
FBgn0028999	-0.9743	-0.8791	-0.5655	-0.5291	-0.5549	-0.4894	-0.2374	-0.2289	-0.5886	-0.304	-0.0077	0.1253	0.3925	0.233	0.6116	1.1714	0.2546	0.2794	0.0096	0.33	-0.5181	-0.4164	-0.3273	-0.4586	-0.5305	-0.4087	-0.3973	-0.5707
FBgn0029123	-0.8331	-0.1058	-0.3946	0.5453	1.092	1.4471	0.9061	1.256	1.5424	1.0956	0.6542	0.2699	0.3262	0.4515	0.5639	-0.0228	0.0858	-0.0533	-0.077	-0.2671	0.0191	-0.2282	-0.4106	0.0722	-0.1681	-0.4241	-0.1078	-0.144
FBgn0029173	1.5357	3.2382	0.83	0.7627	0.4555	0.6859	0.7073	0.7433	1.563	0.7335	1.0461	1.1077	1.1538	1.4573	1.0859	1.1055	1.5635	1.1873	1.2435	1.1993	1.3127	1.1863	0.8955	0.902	0.9054	0.8966	0.8057	1.3745
FBgn0029504	0.5646	0.3892	0.419	0.5052	0.6808	0.5039	0.6335	0.6474	0.3399	0.1017	0.4584	0.1626	0.4808	0.4758	0.3181	0.9731	0.812	0.5039	0.3718	0.4795	0.4851	0.3741	0.2998	0.4531	0.4343	0.3848	0.2513	0.236
FBgn0029711	-0.0918	0.0922	0.1548	-0.1621	-0.0425	-0.1293	0.108	0.2104	0.1887	0.1991	0.5203	0.367	0.4172	0.205	0.5578	0.4078	0.5207	-0.042	0.036	0.0881	0.0694	0.2327	-0.0578	0.402	0.1266	0.0219	0.1034	0.0154
FBgn0029773	-1.7482	-1.816	-2.0911	-1.4123	-1.3835	-1.4085	-1.2009	-1.3147	-1.1069	-1.0058	-0.9638	-1.1802	-0.662	-1.0195	-1.6929	-1.391	-1.4239	-1.2423	-1.1861	-1.1966	-1.3921	-1.4239	-1.1887	-1.8693	-1.4085	-1.0831	-0.9649	-1.3733
FBgn0029775	1.835	2.0748	1.6223	1.7255	1.8201	1.6193	1.7879	1.9274	2.1195	1.483	1.8717	1.8999	1.6628	1.8386	1.8208	2.1107	2.4861	2.0173	1.7306	1.8336	1.5493	1.9945	1.7455	1.3703	1.23	1.3073	1.3608	1.3737
FBgn0029822	-0.5416	-1.2934	-0.5643	-0.8528	-0.7718	-0.5864	-0.8997	-0.3273	-0.7661	-0.1223	-0.359	-0.0934	-0.4369	-0.3946	-0.1062	-0.5284	-0.7703	-0.5664	-0.3468	-0.5621	-0.7281	-0.8077	-0.2272	-0.7226	-0.6943	-0.4634	-0.369	-0.6666
FBgn0029824	0.6307	0.9036	0.6505	0.6587	0.5663	0.4233	0.2951	0.4761	0.7487	0.2	0.2228	0.0986	-0.0199	0.3434	0.4233	0.1257	0.0478	0.207	-0.0484	-0.0053	0.2281	-0.0544	0.1953	0.2016	0.3342	0.3429	0.3629	0.3334
FBgn0029861	0.0552	0.0134	0.079	-0.191	-0.179	-0.3315	-0.0589	-0.0193	-0.2021	-0.017	0.0276	-0.1214	-0.2059	-0.2164	-0.1408	-0.2367	-0.3505	-0.3548	-0.56	-0.2584	-0.4854	-0.5437	-0.3292	-0.0775	-0.4645	-0.2863	-0.3297	-0.2198
FBgn0029867	1.7891	2.4247	1.8568	2.1568	1.7035	1.4376	1.6068	1.3875	2.255	1.2556	1.7911	1.4591	1.574	1.6826	2.0057	1.5822	1.0257	0.8963	0.3391	0.9151	0.824	0.7161	0.4909	0.6933	0.8578	0.9518	0.4844	0.1392
FBgn0029895	1.6503	1.8288	1.6695	1.7754	1.837	1.7527	1.7151	1.6865	2.0417	1.339	1.5646	1.4721	1.5289	1.8449	1.7004	1.2558	1.8818	1.7583	1.3728	1.2056	1.1432	1.6115	1.542	1.3353	1.1884	1.021	1.3117	1.1436
FBgn0029899	-0.2009	1.6003	0.2445	-0.2636	-0.5029	-0.5416	-0.0669	-0.0729	0.1101	-0.2858	0.3361	0.0854	0.1957	0.2892	0.583	0.4834	0.5632	-0.1467	-0.6843	-0.3789	0.2546	-0.5057	-0.5944	-0.1223	-0.3063	-0.4011	-0.4291	-0.6016
FBgn0029905	0.7499	0.9699	0.4251	0.3539	0.1154	0.466	0.7972	0.5278	1.0241	0.4717	0.8589	0.5318	0.6241	0.4089	0.465	0.4837	0.6578	0.0741	0.0809	0.1831	0.5361	0.7966	0.9061	0.5529	0.5536	0.5675	0.9855	0.5967
FBgn0029920	0.4397	1.3633	1.3582	1.9226	2.0641	1.6951	0.9353	1.006	1.2248	0.7899	0.606	0.3965	0.33	0.4208	0.3954	-0.0775	0.4518	0.4957	0.5496	0.123	0.8055	0.1336	0.3053	0.3296	0.6107	0.4068	0.4284	0.9904
FBgn0029928	-0.6304	-0.069	-0.3746	-0.5208	-0.5606	-0.4011	-0.1931	-0.1493	-0.4461	-0.4233	-0.3859	-0.4894	-0.0654	-0.2121	-0.5634	-0.2602	-0.077	-0.3225	-0.5181	-0.4156	-0.1644	-0.307	-0.4693	-0.0867	-0.428	-0.4156	-0.3672	-0.3776
FBgn0029939	0.2388	0.2501	0.5945	0.3411	0.344	0.4251	0.6681	0.8681	0.5734	0.5107	0.6617	0.8408	0.7905	0.6523	0.8647	0.6468	0.6498	0.6255	0.7312	0.676	0.433	0.9381	0.8115	0.7222	0.2298	0.4415	0.4699	0.3216
FBgn0030003	0.83	0.4678	0.5936	0.423	0.0076	0.1798	0.4049	0.3508	0.8986	0.4287	0.3998	0.2038	0.1957	0.0528	0.224	0.31	0.0134	-0.1774	-0.3106	0.099	-0.337	-0.2921	-0.1183	-0.4319	-0.2047	0.0663	-0.255	-0.1905
FBgn0030005	-0.5437	-0.5936	-0.3273	-0.1686	-0.2928	-0.0745	0.0243	-0.1266	-0.234	-0.1129	-0.415	-0.0919	-0.2957	-0.3045	-0.8143	-0.1563	0.0058	-0.2545	-0.4403	0.1239	-0.2188	-0.0836	-0.0399	-0.2921	0.1208	0.269	0.1772	0.2392
FBgn0030008	-0.0574	-0.6581	-0.5923	-0.6581	-0.9442	-0.6597	-0.6082	-0.6936	-0.889	-0.8034	-0.8476	-0.6089	-0.6943	-0.5515	-1.0883	-0.3997	-0.4659	-0.5037	-0.8001	-0.3328	-0.7605	-0.7124	-0.7728	-0.9876	-0.8153	-0.737	-0.8211	-0.8791
FBgn0030009	-1.5922	-1.5492	-1.0419	-1.0283	-0.9723	-0.8591	-0.8943	-1.0009	-1.5312	-0.8659	-0.7281	-0.6997	-0.8722	-0.9808	-1.5522	-0.8135	-0.5763	-1.0145	-0.7901	-0.9024	-0.9277	-0.9078	-0.9005	-1.1659	-0.9546	-0.9914	-1.1986	-1.0559
FBgn0030010	-0.4975	-0.4685	-0.3677	-0.3715	-0.4554	-0.2775	-0.1129	-0.1784	-0.4164	-0.2294	-0.1693	-0.1839	-0.2904	-0.2957	-0.5452	-0.3498	-0.3461	-0.3709	-0.4253	-0.1993	-0.3846	-0.2215	-0.4164	-0.0439	-0.2391	-0.0934	-0.1214	-0.2706
FBgn0030012	0.8726	0.7715	0.5519	0.2742	0.338	0.2277	0.0918	0.2145	0.1097	0.1721	0.0091	0.07	0.1181	0.3962	0.2298	0.6532	0.3796	0.2936	0.2735	0.0318	0.6088	-0.1844	0.2058	0.2931	-0.1697	0.0043	0.0478	0.1074
FBgn0030058	0.7216	-0.16	0.2554	0.1785	0.4712	0.2314	0.0528	0.5373	0.2129	0.2379	0.0318	0.3702	0.051	0.037	0.1283	-0.2302	-0.1866	0.5291	0.5361	0.4706	0.1966	0.253	0.2931	-0.0584	0.1088	0.1358	0.3592	0.2603
FBgn0030065	0.0229	-0.2345	-0.0135	-0.045	-0.099	-0.1365	0.4068	0.3866	0.4854	0.2016	0.2663	0.4208	0.1991	-0.0262	0.108	0.7721	1.0644	0.69	0.1894	1.4945	0.3829	0.6372	0.9361	0.4276	0.4605	0.473	0.5291	0.1856
FBgn0030082	2.0564	2.2192	1.891	1.9925	1.9848	2.0511	1.9798	1.4047	1.6079	1.3556	1.4496	1.2944	1.4399	1.1454	1.396	1.2847	1.5478	0.77	0.886	1.1375	1.0841	0.7681	0.8857	0.6385	0.8189	0.7897	0.7286	0.672
FBgn0030112	1.2106	0.8684	0.9273	0.4539	0.3112	0.3138	0.7863	0.8522	1.0843	0.9184	1.1436	0.8148	0.8849	0.3007	0.8842	0.6996	0.3265	-0.0705	0.0215	0.5496	0.1639	0.0191	-0.0296	0.0332	0.13	0.147	0.144	0.051
FBgn0030206	-0.0316	-0.4947	0.0247	-0.0155	-0.076	-0.2255	-0.0228	-0.1515	-0.3437	0.094	0.1133	0.4823	0.6684	0.5036	0.5827	0.367	0.4096	0.7433	0.514	0.4172	0.3158	0.2145	0.3711	-0.1938	-0.0714	-0.2555	-0.0943	0.0473
FBgn0030219	0.7844	0.4068	1.1197	1.0594	0.8321	0.8526	1.1258	0.7327	0.5331	0.7757	0.8807	0.7933	0.887	0.9364	0.7927	0.681	1.0704	1.3137	1.1425	1.2279	0.8199	1.0124	1.2485	0.7364	0.8979	0.7459	0.8807	1.1035
FBgn0030240	0.9566	1.1353	0.6844	0.6009	0.5059	0.6276	1.0186	0.8176	1.3237	0.2615	0.7196	0.5183	0.7292	0.9188	1.1195	0.7647	0.2916	0.3338	0.3899	0.181	0.2212	0.2916	0.2522	0.4844	0.3395	0.3418	0.2936	0.6019
FBgn0030266	0.5143	0.759	0.8219	1.121	1.0179	1.1886	1.1288	0.8101	0.9023	0.6338	0.9161	0.6123	0.7327	0.9275	0.4657	0.9581	1.5653	1.171	0.9923	0.8909	0.986	1.0505	1.0115	0.6763	0.7596	0.8797	0.9341	1.1367
FBgn0030314	0.9906	0.9421	1.4976	1.3382	1.2168	0.9113	1.2447	1.4102	1.575	1.1465	1.1838	1.4103	1.2774	0.9531	1.1421	0.7131	0.645	0.6796	0.5157	0.6663	0.355	0.5059	0.6738	0.3119	-0.016	0.3471	0.2302	0.1635
FBgn0030316	0.5015	0.2404	0.7889	0.6882	0.7283	0.4447	0.7479	0.8673	0.7155	0.6431	0.6204	0.583	0.8458	0.5248	0.8096	0.5294	0.6034	0.5467	0.3807	0.6239	0.352	0.4837	0.5457	0.3561	0.0837	0.299	0.2298	0.3239
FBgn0030408	0.3689	0.233	0.3002	0.4737	0.6597	0.2687	0.1164	0.5294	0.1881	0.2586	0.0686	-0.1258	0.3844	0.1712	-0.0608	-0.1568	-0.2572	-0.1488	-0.1145	-0.1109	0.0468	-0.3566	0.2129	0.2706	-0.0634	0.0257	0.2525	0.3326
FBgn0030432	0.9235	0.5244	0.4605	0.5082	0.0653	0.0708	-0.1988	0.3208	0.1047	-0.0873	-0.4344	0.0304	-0.1784	0.0552	0.0004	-0.0857	-0.4338	0.0714	0.0082	0.0872	0.0868	0.1088	0.4733	0.1454	-0.0867	-0.2221	0.111	0.1852
FBgn0030455	-1.6959	-1.2042	-1.4177	-1.1087	-1.1194	-1.1119	-1.058	-0.9905	-1.2608	-1.03	-1.0731	-0.8301	-0.7418	-0.9554	-1.4009	-1.0914	-0.7693	-0.8314	-1.2619	-0.8255	-1.2413	-1.3111	-1.0174	-1.2608	-1.046	-0.9554	-1.067	-1.1466
FBgn0030477	-0.4934	-0.6788	-0.3279	-0.4461	-0.4299	-0.2486	-0.1403	-0.2503	-0.3359	-0.3884	0.0589	-0.3232	0.0229	-0.167	-0.5692	0.0253	0.3632	-0.2009	-0.1557	-0.0529	-0.0228	-0.1719	-0.4369	-0.3553	-0.433	-0.2413	-0.4125	-0.4291
FBgn0030505	0.8792	1.2404	1.0543	0.893	0.6581	0.8518	1.1106	0.9169	1.041	0.6708	1.2035	0.9199	1.1331	0.8729	1.0623	1.2754	1.5648	0.8437	0.6611	0.9255	0.7513	0.6978	0.5962	0.7398	0.9441	1.2584	0.734	0.562
FBgn0030532	-1.114	-1.1351	-1.3255	-0.9638	-0.9059	-0.9481	-0.9288	-0.9097	-0.9481	-0.4785	-0.541	-0.6897	-1.058	-0.6866	-0.3733	-0.9462	-1.19	-0.7668	-0.6333	-1.0589	-0.9695	-0.8951	-0.8084	-0.6943	-0.8951	-0.9554	-0.8219	-0.7091
FBgn0030627	-0.8127	-1.0994	-1.0619	-0.5558	-1.064	-0.612	-0.2076	-0.4759	-0.7876	-0.4266	-0.6164	-0.5214	-0.5929	-0.4866	-1.4513	-0.6133	-0.3585	-0.4915	-0.4834	-0.1509	-0.4011	-0.4364	-0.221	-0.5235	0.0004	0.2269	-0.0539	-0.0266
FBgn0030659	-0.424	-0.926	-0.6574	-0.3677	-0.5643	-0.2964	0.0837	0.108	0.3257	0.0468	0.3688	0.13	-0.0149	0.273	0.0445	0.4365	-0.1125	0.0182	-0.2272	-0.2265	-0.2272	-0.1536	-0.037	-0.2176	0.4063	0.4717	0.3319	0.2116
FBgn0030664	-0.577	-0.1633	-0.1746	-0.2181	-0.2671	0.1274	0.1836	-0.0675	-0.2076	-0.0373	0.0398	-0.2071	-0.3401	0.1953	-0.2473	-0.1935	0.5145	-0.0387	-0.0087	-0.2193	-0.4982	-0.4941	-0.3566	-0.2916	-0.1203	-0.2362	-0.077	-0.4179
FBgn0030680	0.6651	0.0741	0.3288	0.3643	-0.1943	-0.2367	-0.2683	-0.063	0.1887	-0.2336	0.08	-0.4344	-0.0399	0.1496	0.3033	-0.1563	-0.051	-0.2858	-0.6788	-0.2126	-0.8802	-0.7629	-0.6927	-0.7209	-0.7171	-0.7718	-0.7257	-0.811
FBgn0030710	0.9263	0.5321	0.639	-0.0199	-0.3572	-0.4222	-0.2311	-0.4389	0.1801	-0.255	0.1574	0.1427	0.4737	-0.0578	0.6072	0.3434	-0.0048	-0.3502	-0.6045	0.0548	-0.7718	-0.695	-0.5692	-0.5649	-0.8009	-0.6477	-0.8288	-0.8102
FBgn0030787	0.3342	-0.0755	-0.0306	-0.066	-0.112	-0.167	0.0809	0.0473	-0.1078	0.0072	0.0125	0.0105	0.1226	-0.0489	-0.0199	0.0454	0.1937	-0.1078	0.0909	0.1181	-0.1027	0.0422	0.0281	0.0528	-0.2464	0.0286	-0.1329	-0.1451
FBgn0030878	-0.1714	-0.1499	-0.039	-0.0465	0.1865	0.0722	0.1605	-0.0664	0.0286	0.0459	0.1991	0.1168	0.2639	0.2457	0.2963	0.2318	0.4636	-0.2059	-0.1286	-0.1318	-0.1784	-0.3232	0.0176	0.036	0.0162	0.2141	0.1039	-0.0882
FBgn0030899	-1.8076	-1.8693	-1.4608	-1.4872	-1.647	-1.6202	-1.2267	-1.2491	-1.7098	-1.2086	-1.1402	-1.1109	-1.1584	-0.7976	-1.6725	-1.221	-1.0165	-0.9602	-1.2099	-0.8997	-1.2664	-1.2413	-1.2076	-1.5312	-1.1933	-1.0136	-1.1639	-1.2505
FBgn0030933	-0.6379	-0.3612	-0.2289	-0.2181	-0.4093	-0.2418	0.036	-0.1027	-0.4806	-0.0135	-0.098	-0.4022	-0.2097	-0.2159	-0.9406	-0.3884	-0.2921	-0.2735	-0.2706	-0.1774	-0.541	-0.3094	-0.3461	-0.4976	-0.3992	-0.2693	-0.3437	-0.5208
FBgn0030963	0.9356	0.583	0.5904	-0.277	-0.4566	-0.3443	-0.066	0.1026	-0.1429	0.0086	-0.1948	0.0681	-0.095	0.0168	-0.0325	0.1712	-0.2142	-0.2021	-0.2828	-0.0355	-0.458	-0.6215	-0.2875	-0.509	-0.601	-0.4955	-0.5208	-0.6432
FBgn0030965	0.2892	0.3818	0.6645	0.6036	0.5089	0.679	0.644	0.6631	0.6783	0.3785	0.5945	0.3651	0.5509	0.4372	0.6154	0.5214	0.9838	0.3651	0.3699	0.4875	0.5532	0.257	0.2666	0.4612	0.2639	0.2928	0.0904	0.3774
FBgn0031023	0.0436	-0.1531	-0.3609	-0.0548	-0.2987	-0.2131	0.0895	-0.1381	-0.2328	-0.0699	0.0431	-0.0252	-0.0296	-0.0014	-0.1156	0.6624	0.0881	0.0823	0.0111	0.4128	-0.2362	-0.034	-0.0048	-0.2881	-0.0584	0.215	-0.063	-0.1714
FBgn0031071	1.9437	1.7384	2.2102	2.65	2.3471	2.2202	2.0649	2.3713	2.8828	2.0243	2.2883	1.5111	1.5635	0.8671	2.3565	0.5413	-0.2753	0.4478	0.4823	0.0524	0.3486	0.148	0.5545	0.3852	0.6198	0.3135	0.4671	0.3976
FBgn0031086	0.2112	0.8392	0.8994	1.477	0.8671	1.0386	0.7547	1.1598	0.9094	0.7314	0.5614	0.6915	0.7392	0.6602	0.688	0.9126	0.5568	0.734	0.5818	0.3068	0.876	0.8229	0.8254	0.6706	0.5789	0.3815	0.3057	0.7564
FBgn0031121	-0.6097	-0.5111	-0.3333	-0.3292	-0.3479	0.1239	0.0809	-0.1525	-0.4456	-0.4156	-0.3129	-0.5305	-0.0913	-0.5312	-0.9593	0.3903	0.1609	-0.415	-0.6461	-0.4699	-0.3286	-0.6193	-0.5735	-0.4988	-0.516	-0.4982	-0.5125	-0.3395
FBgn0031124	1.483	1.1364	1.5415	1.2678	0.7078	0.6563	1.6527	1.2632	1.716	0.9346	1.2881	0.7205	1.0834	1.3137	0.7793	0.6195	1.7299	0.6954	0.4947	0.3603	-0.2447	0.2216	0.2566	0.1785	0.1279	0.438	0.3092	0.7119
FBgn0031144	0.9424	1.3218	0.4375	0.4454	0.2971	0.494	0.847	0.5734	1.2632	0.495	1.0524	0.9023	0.8852	0.9566	1.0654	0.9857	0.6264	0.4733	0.3482	0.457	0.3987	0.3874	0.2293	0.3223	0.2742	0.4276	0.2908	0.0986
FBgn0031232	-0.5522	-0.4534	0.0782	-0.1633	-0.1964	-0.1751	-0.0578	-0.0589	-0.2243	-0.144	-0.0155	-0.4338	-0.0218	-0.0237	0.0772	-0.2833	0.1034	-0.0831	0.037	0.3741	0.2104	0.2594	0.9824	0.1319	-0.0766	0.1296	0.1114	-0.0222
FBgn0031391	0.963	0.8867	0.4383	0.4322	0.6066	0.7198	1.1072	0.8971	1.341	0.6751	1.2345	0.6394	0.875	0.4024	0.9826	0.5221	0.4709	0.0366	0.1865	0.277	0.1146	0.1626	0.0332	0.0745	0.1754	0.0932	-0.1293	0.1423
FBgn0031510	-0.1692	0.0749	-0.27	-0.3597	-0.0593	-0.069	0.0741	-0.1665	0.2801	-0.0164	0.0096	-0.1998	0.2461	-0.1573	0.036	-0.2631	0.1114	-0.3664	-0.4358	-0.2728	-0.46	-0.4214	-0.5901	-0.2142	-0.364	-0.3789	-0.4118	-0.6342
FBgn0031511	-0.1403	-0.685	-0.0336	-0.1872	-0.1187	-0.0781	0.1234	0.2579	0.1535	0.0239	-0.1223	-0.2981	-0.0751	-0.0851	-0.2142	-0.4659	-0.3341	-0.3183	-0.5228	-0.1628	-0.5536	-0.8487	-0.541	-0.8077	-0.7841	-0.6082	-0.5649	-0.3846
FBgn0031556	0.3606	0.2534	0.7216	0.4591	0.127	0.1279	0.6569	0.2706	0.4255	0.3777	0.4668	0.8684	0.7519	0.6853	0.7958	0.8115	0.9681	0.6213	0.8191	0.7222	0.4136	0.3947	0.6787	0.103	0.094	0.2249	0.3112	0.036
FBgn0031573	0.3107	1.337	-0.0766	-0.0459	-0.2946	-0.2265	-0.1849	-0.0414	-0.1156	-0.0039	-0.1261	-0.1172	0.2175	0.2948	0.1818	-0.0097	0.057	-0.4049	-0.2964	-0.5084	-0.2567	-0.4546	-0.5119	-0.1451	-0.6445	-0.4409	-0.5458	-0.8908
FBgn0031597	0.8418	0.9404	0.5476	0.4899	0.6584	0.3807	0.2343	0.4761	0.7999	0.1239	0.7016	0.2141	0.7219	0.1721	0.6142	0.3165	-0.0939	-0.4358	-0.7131	-0.359	-0.7091	-0.8347	-0.8487	-0.4403	-0.7115	-0.6208	-0.7876	-0.2863
FBgn0031608	0.518	0.5885	0.5708	0.617	0.6041	0.9508	1.0144	0.5011	0.9265	0.3804	0.4834	0.5082	0.3025	0.54	0.5717	0.7097	0.6808	0.3947	0.2033	0.1088	0.2449	0.3296	-0.1381	-0.1795	-0.0311	-0.1584	-0.2442	-0.0805
FBgn0031610	0.4165	1.4158	-0.112	0.1644	-0.3261	0.0445	0.2409	-0.2059	0.2706	-0.1833	-0.2683	0.1332	-0.2159	0.2485	-0.0184	0.1843	0.0827	-0.1073	-0.5692	-0.3196	-0.4515	-0.3664	-0.7209	-0.7686	-0.6054	-0.5494	-0.6545	-0.2607
FBgn0031706	-1.7531	-0.9214	-1.415	-1.1966	-1.2934	-0.7619	-0.7507	-1.3158	-1.0125	-1.2009	-1.1162	-1.2368	-0.6529	-1.0985	-1.6574	-1.1478	-0.1552	-1.1966	-0.7866	-1.1681	-0.8989	-0.8237	-0.9398	-0.9734	-0.8178	-0.5214	-0.6378	-0.9151
FBgn0031759	1.4395	2.1516	1.3709	1.3787	1.1592	1.0913	1.2127	1.0288	1.269	0.7641	1.0193	0.6989	1.0713	0.9846	1.0568	1.0009	1.1888	0.8381	0.2723	0.4878	0.3892	0.3311	0.0562	0.4049	0.4895	0.3181	0.0176	0.0813
FBgn0031874	-0.4534	-0.4606	-0.6342	-0.7841	-0.5628	-0.5973	-0.2164	-0.3004	-0.0058	-0.2447	-0.2396	-0.2763	-0.251	-0.403	-0.417	-0.3328	-0.6266	-0.5814	-0.7067	-0.4566	-0.9638	-0.9332	-0.5579	-0.8084	-0.8951	-0.7425	-0.776	-0.9574
FBgn0031894	-0.0267	-0.2875	-0.0745	-0.0781	-0.1735	-0.1031	0.3448	0.1605	-0.1828	0.0548	-0.0033	0.0129	-0.179	0.0101	-0.659	-0.2653	-0.2076	-0.3456	-0.4099	-0.125	-0.3765	-0.5043	-0.2215	-0.6186	-0.5628	-0.3946	-0.4164	-0.5173
FBgn0031967	-0.014	-0.4515	-0.0862	0.2618	-0.3328	0.2179	0.2869	-0.0507	-0.433	-0.1372	-0.1833	-0.2659	-0.4389	-0.372	-0.8951	-0.0695	0.1776	0.044	0.1213	0.3223	0.0459	-0.2671	-0.1129	-0.2631	-0.074	0.0154	-0.0469	-0.1101
FBgn0031991	-0.1918	0.2063	0.2166	0.2881	0.1017	0.3677	0.3587	0.05	0.0612	0.3204	0.0868	-0.045	0.2195	0.0663	0.123	-0.0287	0.3932	0.1253	-0.0801	-0.034	0.0932	-0.0847	-0.1758	0.0841	0.0621	-0.3395	-0.0827	0.0538
FBgn0032130	1.0974	0.8592	0.6514	0.7782	0.3216	0.4803	0.6468	0.4247	0.9182	0.4654	0.7706	0.4576	0.743	0.2714	0.824	0.6563	0.5724	0.3369	0.0877	0.6031	0.0473	0.2678	0.2943	0.3715	0.592	0.7233	0.3932	0.4594
FBgn0032150	-0.243	-0.2059	0.1454	-0.066	0.0158	0.1336	0.1397	0.2347	0.1596	0.1899	0.0352	0.0262	0.2806	0.0125	0.2179	0.0342	-0.1403	-0.4106	-0.1397	-0.0474	-0.2081	-0.3935	-0.2009	-0.1774	-0.384	-0.1807	-0.3022	-0.2401
FBgn0032202	-0.3727	-0.514	-0.0252	-0.3255	-0.0302	-0.1104	-0.0985	0.1881	-0.2248	0.5308	0.1418	0.0902	0.3826	-0.098	-0.0247	-0.1365	0.364	-0.2316	0.5669	-0.0599	0.3796	0.1861	0.6675	0.0436	0.2618	0.5291	0.434	1.1473
FBgn0032223	0.7321	0.3193	0.6993	-0.5995	-0.7792	-1.2132	-0.8077	-0.7305	-0.3516	-0.4099	-0.3315	-0.4719	-0.1125	-0.1795	0.451	0.0854	-0.4228	-0.1261	-0.5381	-0.3715	-0.9638	-0.6142	0	-0.6666	-0.7834	-0.6432	-0.4369	-1.0559
FBgn0032227	-0.1099	-0.1563	0.094	-0.0447	-0.2316	-0.1872	-0.0679	-0.0684	-0.3364	-0.0831	-0.3232	-0.4041	-0.2328	-0.2666	-0.4501	-0.3752	-0.1261	-0.3183	-0.1856	0.0068	-0.2653	-0.3328	0.2363	-0.3878	-0.3479	-0.1763	-0.1649	-0.0959
FBgn0032295	0.6088	0.2928	0.9575	0.6154	0.6636	0.6351	0.33	0.7247	0.1953	0.2666	0.6654	0.5028	0.4854	0.3696	0.8347	0.2606	0.5881	0.3561	0.1263	0.0607	0.281	0.1776	0.146	0.3271	0.2981	0.5826	0.3329	0.5724
FBgn0032321	0.6998	0.7692	0.1596	0.7706	0.4714	0.4947	0.5163	0.3227	0.7717	0.7312	0.3395	0.6006	0.1631	0.0999	-0.071	0.4712	0.0082	0.281	-0.0405	0.4046	-0.135	-0.1866	-0.0222	-0.2916	-0.1467	-0.0539	-0.2775	-0.1649
FBgn0032388	0.5367	1.6863	0.8885	1.0426	1.0895	1.3094	1.1382	1.2259	1.9928	0.974	0.9328	0.8589	1	1.0998	1.3157	0.9826	1.3374	0.5685	0.281	0.1003	0.7726	0.069	0.0524	0.5588	0.2141	0.0014	0.2646	0.1793
FBgn0032401	0.1318	0.3711	0.1962	0.4279	0.202	0.4471	0.4046	0.3606	-0.0649	0.0918	0.1489	-0.144	0.4356	-0.0893	-0.2323	0.4198	0.3115	-0.2121	-0.1547	-0.3207	0.611	-0.2718	-0.1397	-0.0816	-0.1145	-0.2221	-0.2788	0.0111
FBgn0032469	-0.873	-0.7916	-0.372	-0.3383	-0.1509	0.0366	-0.0934	-0.5643	-0.4606	-0.5444	-0.5692	-0.5621	-0.1337	-0.3401	-0.4826	0.1515	0.5512	0.0417	-0.3341	-0.0533	-0.3124	0.0534	-0.1525	0.1186	0.8007	0.257	0.2477	0.1554
FBgn0032473	-0.9818	-0.7006	-0.4927	-0.4403	-0.3609	-0.1584	-0.2521	-0.3865	-0.1795	-0.5827	-0.2097	-0.5291	-0.0269	-0.4614	-1.077	0.3984	-0.2533	-0.5049	-0.5836	-0.4325	-0.3884	-0.8461	-0.7006	-0.6326	-0.4968	-0.6636	-0.6477	-0.4383
FBgn0032512	0.9713	1.7016	0.2971	-0.0465	0.1332	0.4761	0.4857	0.7742	1.0101	0.8979	1.349	1.0337	1.4487	1.3842	1.5901	1.268	1.0241	0.4354	0.4816	0.144	0.5597	-0.0149	0.1648	0.7122	0.1292	0.4439	0.0417	0.2195
FBgn0032517	0.0533	0.6627	0.4702	0.5341	0.2091	0.4851	0.7002	0.3231	0.4851	0.3065	0.5244	0.197	0.3748	0.1345	0.144	0.2916	0.1683	-0.1424	-0.1628	0.0215	0.0872	-0.2081	-0.2442	-0.0399	-0.0135	0.08	-0.0029	0.1953
FBgn0032600	1.7968	2.6828	1.4197	1.6897	1.7009	2.01	2.0582	1.3732	1.8052	1.2674	1.8827	1.5874	1.7228	1.9084	1.575	1.6901	1.5068	1.1384	1.1137	1.1373	1.094	0.926	0.4114	0.7146	0.7551	0.6501	0.3782	0.3065
FBgn0032651	-0.1822	-0.098	0.0768	0.2904	0.2004	0.3524	0.3107	0.052	0.0718	0.0584	0.4297	0.6939	0.7011	0.7364	0.809	1.5118	1.5125	1.2967	1.2014	1.4419	0.875	0.7891	0.7985	0.7134	0.3936	0.4401	0.4465	0.4294
FBgn0032707	-0.4613	-0.3004	0.0111	-0.2805	-0.3406	-0.4534	-0.2688	-0.2486	-0.5264	-0.179	-0.2567	-0.3201	-0.4947	-0.2435	-0.5643	-0.4487	-0.2886	-0.1589	-0.3978	-0.1568	-0.2306	-0.2021	0.0831	-0.2345	-0.2277	-0.0252	0.1208	-0.0222
FBgn0032730	-0.2498	-0.0331	-0.3292	-0.4554	-0.4055	-0.2476	-0.0414	-0.3492	-0.372	-0.5494	-0.4886	-0.4041	-0.301	-0.2567	-0.4448	-0.3585	-0.2231	-0.5507	-0.695	-0.5649	-0.6222	-0.8001	-0.7435	-0.6387	-0.6484	-0.6705	-0.7006	-0.9848
FBgn0032741	-0.0786	0.0538	0.1772	0.2088	0.2901	0.2603	0.4118	0.1375	-0.0959	-0.0287	-0.0699	-0.0645	0.0168	-0.0077	-0.2059	0.2079	0.2437	0.0963	0.0338	0.2916	0.1708	0.2675	0.2041	0.5011	0.4027	0.3925	0.2253	0.2675
FBgn0032763	0.9066	1.0365	1.0706	0.7621	0.8161	0.9409	0.8634	0.9891	0.6508	0.8558	0.7644	0.6088	0.6195	0.7757	0.9449	0.5367	0.5734	0.5678	0.3965	0.4644	0.3643	0.2461	0.3547	0.6311	0.346	0.5341	0.4443	0.4974
FBgn0032814	0.8397	0.3231	0.367	0.3592	0.236	0.4258	0.5532	0.6636	0.7607	0.5811	0.7055	0.4337	0.6015	0.2372	0.6415	0.6756	0.2889	0.3848	0.0631	0.7161	0.1358	0.175	0.3696	0.1336	-0.0106	0.1414	0.1034	0.0986
FBgn0032815	0.8987	0.3677	0.3185	0.1208	-0.0533	-0.1245	0.2574	0.3127	0.6508	0.4913	0.6717	0.0864	0.5123	-0.2071	0.3892	0.9364	0.257	0.4136	-0.0258	0.3855	-0.3965	-0.2653	-0.3022	-0.428	-0.0766	0.0617	-0.1557	-0.1313
FBgn0032817	0.1844	-0.1245	-0.1109	-0.079	-0.4319	-0.2659	0.0332	-0.1329	-0.4016	-0.235	-0.2735	-0.4996	-0.2545	-0.4448	-0.9387	-0.2396	-0.2798	-0.3273	-0.5146	0.037	-0.5452	-0.4639	-0.2711	-0.3752	-0.191	0.0205	-0.1125	-0.1563
FBgn0032858	0.5347	0.0366	0.3002	0.6223	0.562	0.7207	0.8359	0.6987	0.6975	0.6629	0.7675	0.5614	0.2699	0.0384	0.1444	0.4038	0.1137	0.2133	0.094	0.3361	0.0603	-0.1605	-0.0218	-0.2435	0.0711	0.0314	0.0211	0.0999
FBgn0032904	-0.528	-0.372	-0.1617	-0.4834	-0.5166	-0.3771	-0.3566	-0.1226	-0.0395	0.044	0.1106	-0.0974	0.2534	0.2534	0.4782	0.5575	0.4702	0.753	0.0817	0.2798	-0.3461	-0.5799	-0.5995	-0.6104	-0.4253	-0.3142	-0.4814	-0.5685
FBgn0032940	1.3545	1.1355	1.3896	0.9275	1.2435	0.7169	1.0591	1.0759	1.7311	1.3338	1.583	1.2873	1.5891	1.3561	2.1856	1.4911	1.1755	1.1546	1.163	0.91	1.054	1.1797	1.6192	1.3557	1.4185	1.7614	1.6369	1.5609
FBgn0032978	-1.0599	-0.9051	-0.4996	-0.5255	-0.695	-0.5864	-0.456	-0.4131	-0.5318	-0.4311	-0.5479	-0.3836	-0.7243	-0.5628	-0.4448	-0.3261	-0.0649	-0.1976	-0.1898	-0.2154	-0.3243	-0.2946	0.044	-0.0365	-0.1596	-0.038	0.1243	-0.0589
FBgn0032979	1.8701	2.3354	1.8189	1.7281	1.4134	1.201	1.0788	1.5894	1.8996	1.2425	1.1859	1.1999	1.016	1.6824	1.6639	1.3269	1.4221	1.2033	0.8051	0.7312	0.8953	0.9077	0.7444	0.8205	0.8024	0.6413	0.7358	0.5993
FBgn0033010	0.2829	0.0459	-0.0608	-0.3505	-0.5422	-0.7612	-0.7353	-0.8237	-0.8882	-0.6735	-0.696	-0.8591	-0.5255	-0.4594	-0.6275	-0.4233	-0.2533	-0.2294	-0.3432	-0.4705	-0.5958	-0.65	-0.2828	-0.7984	-0.6689	-0.5458	-0.5431	-1.0136
FBgn0033015	2.1438	2.3567	2.0411	2.3243	2.0357	1.7824	1.5936	1.6235	2.4085	1.2975	1.2451	1.4482	1.1311	1.0866	1.6187	0.9563	0.5453	0.8178	0.7653	-0.0262	0.8022	0.3822	0.0253	0.0727	0.4885	0.3403	0.3896	0.0186
FBgn0033155	0.5859	0.0534	0.8063	0.1401	-0.0287	-0.221	0.1362	-0.0862	0.1532	0.0346	0.116	-0.1676	0.1366	-0.1176	0.207	-0.2408	-0.2384	0.036	-0.2379	-0.0266	-0.3579	-0.4403	-0.008	-0.4456	-0.3597	-0.331	-0.2693	-0.0444
FBgn0033182	1.301	0.986	1.3353	1.5795	1.3933	1.3117	1.5232	1.6966	1.8269	1.6204	1.6684	1.6764	1.8996	1.6064	2.1264	1.1907	0.7709	1.0101	1.1508	0.8558	0.6814	0.5649	0.894	0.2861	0.5604	0.5473	0.6615	0.7163
FBgn0033183	2.0566	1.6951	0.9094	0.3618	0.8041	1.0215	0.8464	0.9336	1.5184	1.2027	1.545	0.7251	1.0915	0.7553	1.5441	0.6279	0.0538	-0.045	-0.0247	-0.2763	0.3741	0.1181	-0.001	0.4107	0.0524	0.0394	0.0172	0.052
FBgn0033185	0.791	0.2718	0.8313	0.3863	0.1793	0.1217	0.3479	0.0759	0.0809	0.426	0.2489	0.2998	0.3265	-0.0529	0.402	0.0239	-0.2828	0.0667	-0.2126	-0.0019	-0.4745	-0.4442	-0.0913	-0.6913	-0.5312	-0.507	-0.3201	-0.3616
FBgn0033186	0.4584	0.6569	0.3177	0.1066	0.415	0.2138	0.0807	0.1674	0.0328	-0.0877	-0.1293	-0.1702	0.251	0.2762	0.1674	0.346	-0.0593	-0.135	0.0718	-0.3406	-0.1036	-0.301	-0.114	-0.0325	-0.4481	-0.2828	-0.281	-0.2659
FBgn0033252	2.0566	1.7996	1.8143	2.1443	1.8655	1.9936	2.0263	2.0021	2.1155	1.5906	1.4647	2.1997	1.9595	1.7542	1.7522	1.593	1.5604	1.6918	1.6976	1.4272	1.6223	2.0741	2.1248	1.9046	1.1846	1.0106	1.3796	1.3597
FBgn0033288	-1.7727	-1.2874	-1.9105	-0.9462	-1.1691	-1.3959	-0.771	-1.6335	-1.3122	-0.1151	-0.8237	-1.1536	-0.7298	-0.828	-1.0233	-0.9723	-1.3426	-0.3219	-0.7556	-0.7418	-0.9971	-1.1007	-0.8117	-0.926	-0.9751	-1.0359	-0.9288	-0.8229
FBgn0033310	0.1776	-0.0748	0.2742	0.1894	0.2711	0.1937	0.3242	0.2379	0.3542	-0.1001	0.0759	-0.2396	0.0895	0.4333	-0.2614	0.0639	0.0864	0.2754	-0.16	0.0936	0.1345	-0.1388	-0.0218	0.1349	0.0144	-0.3646	-0.255	-0.0126
FBgn0033417	-0.9785	-1.2413	-1.1361	-0.8513	-0.828	-1.2402	-1.3346	-1.4832	-1.1639	-0.2763	-0.6423	-1.5577	-0.2934	-0.3468	-1.002	-1.3685	-0.7661	-1.0271	-1.221	-1.1478	-1.0195	-1.4528	-1.1297	-1.2874	-0.3627	-1.0976	-0.8775	-1.3585
FBgn0033449	1.2906	0.7607	0.3463	0.6826	0.3994	0.4789	0.516	0.4208	0.6666	0.3057	0.5076	0.8396	0.7424	0.9146	0.0534	0.511	0.6337	0.3123	0.2058	0.107	0.4865	0.1541	0.031	0.244	0.1457	0.0062	-0.0321	0.4612
FBgn0033458	2.746	2.6962	1.9673	2.0574	1.6666	1.5604	1.6914	2.521	2.8631	2.1877	2.5884	2.7066	2.6151	3.1226	2.7174	2.0521	1.1223	1.3649	1.1639	0.5869	0.6288	0.7358	0.1995	0.6535	0.2558	0.1665	0.6241	0.8197
FBgn0033459	0.4418	0.6593	0.5036	0.6554	0.6019	0.6924	0.6832	1.0098	1.959	0.8883	1.1861	1.0405	1.3958	1.0969	1.6211	1.1172	0.6526	0.8779	1.2463	0.0426	0.7593	0.3584	0.2425	0.3053	0.1003	-0.2345	-0.0664	-0.1552
FBgn0033491	-0.3443	-0.3771	-0.077	-0.2289	-0.3683	-0.3746	-0.0857	-0.1596	-0.1621	-0.2939	-0.3111	-0.281	-0.1714	-0.0184	0.0375	-0.2798	-0.4725	-0.2114	-0.5465	-0.3328	-0.5735	-0.5836	-0.3535	-0.7131	-0.516	-0.601	-0.5276	-0.488
FBgn0033569	1.2145	0.5238	0.1991	-0.3292	-0.2299	-0.2362	-0.0376	-0.0695	0.3016	0.0854	-0.095	-0.0599	0.0033	0.0891	0.3558	-0.0584	-0.3959	-0.1849	-0.2425	-0.5756	-0.7162	-0.6282	-0.5249	-0.8041	-0.873	-0.9554	-0.9168	-0.9593
FBgn0033581	2.2444	2.4331	1.7844	2.1453	1.3629	1.2689	1.3618	1.5291	1.6333	1.2273	1.3528	1.4167	0.9123	1.2435	1.5845	1.0354	0.451	1.1768	0.8324	0.3874	0.4892	0.7813	0.4333	0.2133	-0.0649	-0.1811	-0.0893	-0.2753
FBgn0033627	1.6509	1.6754	1.4636	1.6589	1.6159	1.3605	1.2388	1.2841	1.7455	1.0764	1.2189	1.2814	1.3998	1.2398	1.4966	1.2484	1.5354	1.5219	1.546	1.2829	1.7147	1.692	1.5848	1.5555	1.2686	1.2261	1.4356	1.4156
FBgn0033744	-1.3783	-0.963	-1.4228	-0.9743	-1.0761	-1.0994	-0.9574	-1.3872	-0.873	-0.947	-0.7006	-1.4189	-0.7605	-0.8539	-0.7186	-0.897	-1.304	-0.6439	-0.8916	-1.0831	-1.0195	-1.3622	-0.9043	-0.9288	-0.3859	-1.0253	-1.1691	-1.1714
FBgn0033749	0.6575	0.7661	0.516	0.4002	0.3815	0.4147	0.4712	0.2145	0.7935	0.111	0.6148	0.4144	0.4284	0.8337	0.6765	0.6351	-0.1167	0.2416	0.0548	0.3142	0.2948	0.0182	-0.0495	0.1975	0.3885	-0.0311	-0.012	0.3502
FBgn0033782	0.0487	0.045	0.5866	0.9043	0.8233	0.8938	0.6729	0.5958	0.434	0.294	0.3068	0.4751	0.3146	0.7644	0.7499	1.4194	1.0809	1.2684	1.3569	0.537	1.2106	1.0811	1.3844	1.1635	2.388	2.1277	1.5646	1.599
FBgn0033846	1.7904	1.1936	1.2054	0.9214	1.3167	0.8899	1.0988	0.8992	0.8232	0.9252	0.9293	0.6669	0.6425	0.6462	1.1124	0.6003	0.1644	0.6551	0.561	0.2433	-0.1605	0.0631	0.224	-0.3474	-0.1676	-0.2418	-0.0908	-0.2946
FBgn0033889	1.5504	2.0995	1.5407	1.4799	1.6663	1.109	0.9983	1.2497	2.38	0.9443	1.4808	1.0098	1.1412	1.2881	2.0091	1.0151	0.4057	0.519	0.4365	0.0229	0.5734	-0.1392	-0.0072	0.1243	0.2058	0.108	0.1283	0.2786
FBgn0033934	2.4489	2.5736	1.8367	1.8841	1.6481	1.5347	1.6181	1.2732	2.1638	1.2284	1.2368	2.1701	1.1757	2.1363	1.5262	1.1789	1.4928	1.1782	1.0279	0.6251	1.146	1.2024	0.5682	0.9059	1.0924	0.9633	0.9466	0.7729
FBgn0033939	-0.5995	-0.2898	-0.1714	-0.1998	-0.1714	-0.1277	-0.2898	-0.1413	-0.3255	-0.1628	-0.1702	-0.3542	-0.2916	-0.2248	-0.2641	-0.1073	-0.0934	-0.2379	-0.2793	-0.3268	0.0119	-0.4448	-0.0395	-0.0965	-0.1849	-0.114	-0.2188	0.0759
FBgn0033971	0.9957	1.2947	0.9182	1.1478	0.8286	0.3219	0.2145	0.3569	0.3468	0.3107	0.317	0.0708	0.3414	0.0642	0.4579	0.2666	0.112	0.2694	0.355	0.0375	0.2603	-0.0091	0.1887	0.1101	0.0809	0.1995	0.1907	0.3755
FBgn0033993	-0.0005	-0.2231	-0.1083	-0.7124	-0.4733	-0.5558	-0.6142	-0.4074	-0.6581	-0.4049	-0.5374	-0.5125	-0.5606	-0.3984	-0.4659	-0.4988	-0.4968	-0.3474	-0.5735	-0.6054	-0.5936	-0.867	-0.6387	-0.5836	-0.7459	-0.6834	-0.6574	-0.7483
FBgn0033998	0.2983	0.6182	0.5799	0.4534	0.6145	0.3733	0.5294	0.8787	2.0177	0.5539	1.0934	0.0936	1.0845	0.7349	1.3661	0.627	0.126	0.33	0.1932	-0.0831	0.1274	-0.0361	-0.079	-0.173	-0.369	-0.3279	-0.1605	-0.4228
FBgn0034012	-0.331	-0.3401	-0.2562	0.1003	-0.0928	-0.2567	-0.2476	-0.1617	-0.2452	-0.1361	-0.3827	-0.1515	-0.4041	-0.3702	-0.3627	-0.3553	-0.662	-0.2198	-0.0346	-0.0258	-0.4099	-0.3432	-0.1145	-0.426	-0.2435	-0.3219	-0.1488	-0.3165
FBgn0034062	0.3219	0.9518	0.0247	0.0105	0.3185	0.1674	0.3326	0.0182	0.5984	-0.0062	-0.017	0.3063	-0.4586	0.5617	0.0154	0.0864	0.4027	0.0043	-0.0867	-0.1456	0.5775	-0.1318	-0.4614	-0.2728	-0.2071	-0.3529	-0.2863	-0.4022
FBgn0034096	-0.8634	-0.606	-0.6342	-0.4626	-0.2688	-0.4521	-0.4911	-0.665	-0.6259	-0.3124	-0.255	-0.5936	-0.4448	-0.5858	-0.5879	-0.6148	-0.191	-0.5395	-0.4886	-0.527	-0.5037	-0.6552	-0.3492	0.0394	-0.2781	-0.5098	-0.4022	-0.2009
FBgn0034114	0.7137	0.5869	0.8999	0.5782	0.33	0.2857	0.3629	0.5264	0.9227	0.5506	0.6835	0.257	0.4201	0.3349	0.9954	0.2421	0.1043	0.2237	0.058	-0.0465	0.0196	-0.0735	0.1622	-0.16	-0.179	-0.2121	-0.1922	-0.1938
FBgn0034120	-0.7718	-0.7784	-0.3297	-0.2059	-0.3916	-0.3456	-0.3927	-0.2442	-0.6304	-0.4137	-0.4319	-0.3897	-0.64	-0.5479	-0.623	-0.394	-0.5979	-0.4131	-0.4145	-0.509	-0.417	-0.7162	-0.4055	-0.5431	-0.5297	-0.4976	-0.4982	-0.152
FBgn0034217	0.8128	0.4727	0.4615	0.2525	0.0398	0.0913	0.2513	0.4706	0.6756	0.2618	0.2477	0.1953	0.1574	0.3103	0.5221	0.0257	0.0172	0.0375	0.1613	-0.1345	-0.337	-0.4222	-0.0619	-0.387	-0.5228	-0.4403	-0.301	-0.3739
FBgn0034240	1.4883	1.543	1.5227	1.4186	1.1624	0.9166	1.2316	1.107	1.2158	0.6745	0.8341	0.6335	0.4085	0.6208	1.3387	0.7309	0.0101	0.8041	0.3123	0.3239	-0.0082	0.3899	0.3826	0.1221	0.4652	0.2489	0.1962	0.2714
FBgn0034379	-0.2042	-0.3035	-0.2042	-0.1993	-0.2676	-0.1833	0.0253	-0.0775	0.2004	-0.0296	0.0735	-0.0882	0.0487	0.0176	0.2445	-0.1419	0.13	-0.1959	0.0827	-0.2476	-0.0831	-0.3035	-0.1167	-0.2391	-0.3425	-0.0729	-0.1898	-0.0836
FBgn0034425	0.4875	1.0122	0.3296	0.4528	0.3629	0.2908	0.2013	0.0033	0.5423	0.1173	0.1712	0.0389	0.115	0.3881	0.4837	0.0281	-0.0755	-0.2572	-0.2851	-0.2589	-0.2579	-0.331	-0.2934	0.1114	-0.2014	-0.3683	-0.3795	-0.2226
FBgn0034520	-0.456	-0.7084	-0.034	-0.2243	-0.0199	-0.3635	-0.3171	-0.0862	-0.5685	-0.0346	-0.3715	-0.27	-0.557	-0.1376	-0.2238	-0.0985	-0.1573	-0.1392	-0.1219	-0.0805	-0.0243	-0.3833	0.0318	-0.1042	-0.3572	-0.1062	-0.0877	0.0033
FBgn0034534	1.0647	1.4643	1.0375	0.9007	1.1697	1.0508	0.7866	1.0543	1.1063	0.9777	0.5066	0.9503	0.8506	0.8359	0.9969	0.6422	0.7902	0.5558	1.0022	0.41	1.8209	1.0002	1.3096	1.2257	0.719	1.0992	0.8953	1.1867
FBgn0034570	2.0869	1.9533	1.5898	1.6079	1.8127	1.4425	1.782	1.7035	1.8145	1.4563	1.7238	1.7198	1.7606	1.6963	1.8936	1.8726	2.0809	1.8432	1.4629	1.5695	1.2021	1.6143	1.3465	1.3152	0.8758	1.0644	1.1998	1.0286
FBgn0034599	-0.0014	0.8354	-0.0801	-0.1027	-0.1266	0.1703	0.3065	0.112	0.1444	0.1204	0.3815	-0.0072	0.4024	0.2379	0.0635	0.244	0.4068	-0.0831	-0.1938	-0.2299	0.0936	-0.1286	-0.152	0.1596	0.0211	-0.1376	-0.2188	0.0837
FBgn0034643	0.3357	0.1309	0.3899	-0.0847	0.2678	0.2594	0.512	0.6255	0.856	0.6808	0.8813	0.4692	0.3618	0.3558	1.1842	0.8215	0.3774	0.2063	0.1648	0.5187	0.1274	0.1686	0.2465	0.2723	-0.0135	0.2622	0.2281	0.1695
FBgn0034650	1.8561	1.6712	0.9288	1.0113	1.1991	1.4387	1.6854	1.4703	1.5096	1.2484	1.6415	1.3229	1.5394	1.4945	1.1999	0.9398	1.8663	1.3646	1.2277	1.3038	1.3238	1.4	1.1068	1.0656	1.1667	1.1787	1.2365	1.3156
FBgn0034667	-1.4673	-1.2653	-1.0241	-0.9498	-1.1542	-0.7735	-0.7346	-0.9565	-1.0792	-0.8617	-0.949	-0.8871	-0.8573	-0.961	-1.6171	-1.0183	-0.682	-0.9481	-0.9894	-1.0195	-1.0431	-1.0883	-1.0871	-1.3511	-0.9509	-0.9332	-0.9498	-1.1575
FBgn0034810	-1.202	-1.0801	-0.5892	-0.6719	-0.7742	-0.5458	-0.2916	-0.4448	-0.8059	-0.5326	-0.3889	-0.6155	-0.4338	-0.6349	-1.2747	-0.623	-0.6215	-0.7449	-0.7037	-0.2934	-0.5473	-0.5353	-0.1036	-0.3498	-0.4112	-0.428	-0.1628	-0.4586
FBgn0034814	0.2686	0.541	0.1716	0.1793	0.0286	0.3614	0.5779	0.1644	0.446	0.1712	0.3785	0.2782	0.3181	0.438	0.6038	0.6425	0.5895	-0.1467	-0.1062	-0.0072	0.094	0.0949	-0.3359	-0.2238	-0.0203	0.376	-0.0296	-0.1877
FBgn0034821	-0.5742	0.0823	-0.1136	-0.0429	-0.1239	0.1639	0.2428	0.169	-0.0544	0.0885	0.0976	-0.0729	0.0115	0.0858	-0.3333	0.2083	0.7119	0.1937	0.1313	0.1861	0.3516	0.0025	-0.0272	0.31	0.123	0.1496	0.1557	0.0963
FBgn0034878	2.0486	1.9954	2.2353	1.1164	1.3045	0.7604	0.9491	1.5527	2.0741	1.7586	1.6701	2.0215	1.7245	1.5012	2.2298	1.3817	0.685	0.3804	0.3185	0.6376	0.08	0.0243	0.4375	-0.2081	-0.0559	0.0999	-0.095	-0.1356
FBgn0034926	-1.0821	-0.8783	-0.9222	-1.0701	-1	-0.7841	-0.4779	-0.5374	-0.5806	-0.7876	-0.6445	-1.1329	-0.5479	-0.7442	-1.3147	-1.0529	-0.6098	-0.7884	-1.2653	-0.7841	-0.963	-0.9206	-0.8461	-0.5901	-0.8898	-0.6222	-0.8424	-0.4739
FBgn0034946	1.6643	1.1899	1.3518	1.1949	1.0484	1.172	1.1449	1.2359	1.5509	1.1347	1.3672	1.1235	1.1596	1.0459	1.5941	1.136	0.753	1.3663	1.3606	0.7985	0.8546	0.9689	0.9877	0.8502	0.8784	0.7049	0.8153	0.7782
FBgn0035024	0.7037	0.202	0.1322	0.0487	0.0105	-0.0361	0.07	0.08	0.4998	0.099	0.3508	0.313	0.4647	0.1186	1.1386	0.8145	0.9136	0.2666	-0.0097	0.7321	0.1423	0.1074	0.1903	0.5811	0.2449	0.5163	0.1349	0.269
FBgn0035036	0.0352	-0.2572	-0.0072	-0.4041	-0.696	-0.4515	-0.3129	-0.0116	0.4429	0.111	0.3112	-0.0068	0.1353	-0.2316	0.4733	0.3951	-0.0851	-0.3468	-0.6054	-0.2277	-0.776	-0.7693	-0.6016	-0.6568	-0.7728	-0.5951	-0.7941	-0.725
FBgn0035137	-0.3783	-0.6016	-0.4233	-0.2255	-0.2641	-0.3237	0.3429	0.178	0.1932	0.0922	0.2566	0.1903	-0.0524	-0.1628	-0.0199	0.3524	0.0129	-0.2893	-0.4175	0.2293	-0.3878	-0.4487	-0.0097	-0.2851	-0.3425	-0.1297	-0.2828	-0.2481
FBgn0035144	-1.4968	-1.3172	-0.9686	-0.9621	-1.2505	-1.1288	-0.7425	-0.7386	-1.222	-0.8178	-0.7473	-0.4554	-0.4214	-0.1557	-0.2171	0.6012	-0.5243	-0.3765	-0.7418	-0.5214	-0.8863	-0.8828	-0.623	-0.8783	-0.4927	-0.4305	-0.4976	-0.5741
FBgn0035160	0.2453	0.3437	0.6483	0.2327	0.2461	0.0861	0.317	0.497	0.2219	0.3049	0.1483	0.1987	0.0749	0.1725	0.7022	0.5354	0.3663	0.0617	-0.066	0.1012	0.1305	-0.2442	-0.1356	0.0478	-0.2004	0.0837	-0.0454	0.2861
FBgn0035202	0.429	0.099	-0.5249	-0.2503	-0.3147	-0.125	-0.2379	-0.0821	0.0552	-0.1047	-0.0395	0.0864	0.236	0.12	0.5153	0.4412	0.7706	-0.251	-0.1372	0.1852	-0.0913	0.1017	-0.2289	-0.2683	-0.3889	-0.2964	-0.4725	-0.4515
FBgn0035213	1.5904	1.175	1.3128	0.909	0.6142	0.6208	0.9667	1.0866	2.0524	1.3492	1.4942	1.4729	1.2414	1.0764	1.6781	1.3569	0.6295	0.3699	-0.1795	0.115	-0.2828	-0.4011	-0.5634	-0.5606	-0.2193	0.0468	-0.2425	-0.4719
FBgn0035292	1.0319	0.6565	1.0747	1.0264	0.9318	0.7782	0.7983	0.6756	0.8673	0.5351	0.494	0.7277	0.6823	1.0372	0.6523	0.5457	0.9288	0.585	0.5853	0.4348	0.9133	0.8826	0.9745	1.0184	0.7456	0.445	0.978	1.2205
FBgn0035357	1.5247	2.2095	1.3006	1.1338	1.2598	1.1624	1.1228	1.6041	1.4215	0.8584	1.5446	1.5294	1.1263	1.6549	1.8142	1.598	1.2888	0.9508	0.1747	0.5795	0.7641	0.3057	-0.0469	0.5163	0.5878	0.1414	-0.0705	0.0158
FBgn0035405	-0.1182	0.498	0.1605	-0.0584	-0.2607	-0.1774	0.0631	-0.0203	-0.1628	-0.0821	0.4576	0.0617	0.2504	0.4284	0.1371	-0.167	0.3138	-0.1531	-0.4233	-0.2763	-0.1905	-0.325	-0.4826	-0.2981	-0.3297	-0.1693	-0.3859	-0.406
FBgn0035407	0.3107	-0.2021	-0.4442	-0.5235	-0.5264	-0.1823	0.0514	-0.0939	-0.0831	-0.2357	-0.0529	0.0913	-0.0873	0.3852	0.1392	0.1725	0.3326	-0.3346	-0.4422	-0.2004	0.0004	-0.0559	-0.6045	-0.5951	-0.5458	-0.4574	-0.7053	-0.6208
FBgn0035454	-1.4753	-1.361	-1.1078	-0.907	-0.7595	-1.1736	-1.2086	-0.7637	-1.4062	-1.0212	-1.1338	-1.0679	-1.0321	-1.0792	-1.4356	-0.5201	-0.1058	-0.5146	-0.9951	-0.5008	-0.5728	-0.6804	-0.7966	-1.0688	-1.1552	-0.7686	-1.0321	-1.2287
FBgn0035481	-0.135	0.147	0.2038	0.037	0.2758	0.1729	-0.1882	0.2253	-0.167	-0.0847	-0.0654	-0.1959	-0.1266	0.0076	-0.1445	-0.0735	-0.2614	-0.281	-0.3406	-0.166	0.0436	-0.2758	0.2088	0.3699	0.0253	0.0528	0.22	0.2735
FBgn0035518	-0.2845	-0.5836	-0.7976	-0.4961	-0.5173	-0.5507	-0.0164	0.0134	-0.0679	-0.0355	-0.1839	-0.2418	-0.2833	-0.3364	-0.4118	0.0328	-0.0645	-0.2054	-0.7515	-0.1905	-0.5892	-0.7532	-0.5465	-0.7926	-0.6597	-0.3715	-0.4266	-0.8168
FBgn0035625	-0.0544	-0.6484	0.3822	-0.095	-0.1198	0.0086	0.2558	0.1635	-0.2607	-0.1167	-0.0376	-0.0218	0.0068	0.0352	-0.2823	0.6844	-0.1261	0.0584	0.0899	0.0621	-0.2614	-0.5564	-0.1943	-0.2992	-0.1714	-0.1203	-0.1067	0.3045
FBgn0035687	0.511	-0.1665	0.8616	0.3231	0.2045	0.338	0.2449	0.3791	0.2179	-0.2226	-0.0514	0.0827	0.0433	0.3045	-0.1544	0.4152	0.6508	-0.1612	0.2209	0.5548	0.1567	-0.2184	-0.2026	-0.0702	0.109	0.0724	-0.0203	0.3426
FBgn0035690	0.8742	0.1017	0.3018	0.247	0.0492	0.1397	0.3565	0.1957	0.3505	0.3677	0.672	0.2108	0.1234	0.2627	0.0384	0.5281	0.123	0.2004	-0.0608	0.3456	-0.0214	-0.2231	-0.0812	-0.2193	-0.2181	-0.0405	-0.1078	-0.1445
FBgn0035691	-0.5409	-0.2911	-0.6834	-0.2104	-0.3927	0.0134	-0.4055	-0.3383	-1.0448	-0.5886	-0.702	-0.8034	-0.4344	-0.7841	-0.907	-0.5002	-0.3548	-0.7718	-0.9856	-1.058	-0.737	-0.8084	-0.9481	-1.0985	-0.6445	-0.8001	-0.8757	-0.7346
FBgn0035702	-0.3237	-0.8067	-0.2567	-0.8255	-0.7916	-0.7298	-0.7148	-0.3498	-0.9638	-0.6696	-0.8513	-0.8871	-0.612	-0.6155	-0.852	-0.557	-0.3635	-0.5507	-0.8417	-0.4745	-0.9638	-1.033	-0.7195	-0.8554	-1.0241	-0.7802	-0.8468	-0.749
FBgn0035769	1.1706	1.0983	0.6316	0.1146	0.1699	0.5714	0.5721	0.5641	1.5354	0.8139	1.7562	0.849	1.4612	0.7765	1.5969	0.8351	0.9317	-0.0931	0.0854	0.2296	0.0222	-0.1918	-0.2723	0.1859	0.0902	-0.077	-0.2226	0.1583
FBgn0035849	0.4183	0.0899	0.4813	0.5079	0.7585	0.8362	0.7321	0.6148	0.6085	0.4168	0.6239	0.786	0.5216	0.6329	0.7502	1.0389	1.1146	0.4885	0.406	0.5107	0.3429	0.6477	0.5717	0.3372	0.8278	0.9186	0.5939	0.576
FBgn0035895	-0.8581	0.3881	0.3018	0.0607	-0.034	-0.3124	-0.3884	0.3531	0.2323	-0.486	-0.6394	-0.4208	0.0445	-0.2159	-0.4093	-0.3677	-0.7442	-0.3954	0.0517	0.7344	-0.2294	-0.4546	-0.3973	-0.2447	0.147	-0.1951	-0.2231	-0.039
FBgn0035903	0.5923	0.8337	0.9846	1.1152	1.0718	0.9745	1.2736	0.7877	1.082	0.7564	0.8321	0.848	0.9694	0.8562	0.87	0.9451	1.2425	1.0072	1.0243	0.8744	1.0895	1.1831	0.9501	0.8901	1.1192	1.0578	1.0888	1.089
FBgn0035954	0.7323	0.7824	1.0829	1.5473	1.5287	1.5894	1.3492	1.612	2.0408	1.3244	1.506	1.1949	1.2572	0.8002	1.4388	0.8792	0.3774	0.8416	1.0131	0.3618	1.0279	0.6129	0.9275	0.5859	0.6666	0.7292	0.8046	0.77
FBgn0035956	-0.8417	-0.6333	-0.527	-0.7037	-0.3935	-0.2193	-0.2031	-0.3803	-0.3189	0.2409	-0.1156	-0.234	-0.1234	-0.1998	-0.5078	-0.7006	-0.7466	-0.725	-0.7202	-0.5057	-0.6682	-0.8143	-0.3045	-0.6834	-0.1016	-0.6581	-0.7556	-0.7473
FBgn0035993	1.9559	2.0249	1.5891	1.9595	1.2112	1.1278	1.0594	1.0136	1.7304	0.9013	1.2826	0.9725	1.0501	1.4	1.5736	1.2083	1.1782	1.2439	0.7974	0.5324	0.7392	0.7031	0.224	0.6079	0.3811	0.3077	0.2622	0.4521
FBgn0035997	0.9654	1.3319	0.4198	-0.1381	-0.1676	0.0909	0.2869	0.1509	0.4524	0.0445	0.4534	0.283	0.6025	0.4193	0.7433	0.5519	0.7364	-0.0584	-0.243	-0.2579	-0.0429	-0.3851	-0.3425	0.1561	-0.1525	-0.1573	-0.4955	-0.4814
FBgn0036004	0.7519	0.2095	0.5591	0.4545	0.0891	0.3257	0.6871	0.3733	0.5904	0.273	0.4584	0.5748	0.1431	0.0796	-0.2447	0.4518	0.2651	0.2425	0.0909	0.1017	0.0267	-0.2121	0.1336	-0.372	-0.0317	0.0749	0.1827	0.0478
FBgn0036124	1.1388	1.0438	1.9986	1.0058	0.8927	0.8049	0.8795	0.8658	1.1439	0.8684	1.0206	0.9056	0.857	0.7413	1.2659	0.9343	0.6085	0.456	0.2904	0.4964	0.2083	-0.0281	0.2485	-0.1293	0.1247	0.224	0.0496	0.1253
FBgn0036126	-1.2993	-0.606	-1.1746	-1.2311	-1.2888	-0.7629	-0.5929	-0.5049	-0.6765	-0.307	0.0478	-0.2805	-0.1302	-0.394	-0.1719	-0.2706	0.1801	-0.3572	-0.6288	-0.3827	-0.4779	-0.4195	-0.3984	0.0598	-0.2911	-0.0725	-0.2282	-0.5836
FBgn0036134	1.1366	0.685	1.3635	0.9957	1.1827	0.8394	0.8852	1.1467	1.0309	0.8578	0.8881	1.0172	1.1538	1.1838	1.3711	1.3053	1.606	1.2247	0.8878	1.0368	0.7598	0.9313	1.0484	0.6584	0.6505	0.7213	0.7916	0.7366
FBgn0036179	0.9493	0.6891	0.8032	0.8721	1.021	1.2873	1.0809	1.1712	1.3897	0.9689	0.9398	0.9655	0.9813	1.1115	1.1482	1.0623	1.8282	1.025	0.7436	0.9506	0.7049	0.815	0.6316	0.5377	0.5789	0.6633	0.494	0.3535
FBgn0036274	-0.3991	-0.2688	0.2437	0.0868	-0.1031	0.0366	0.1141	-0.0317	-0.2863	0.0872	-0.0805	-0.2396	0.1509	0.0436	-0.3045	-0.2037	-0.0459	-0.0444	-0.0554	0.0755	-0.2176	-0.2357	0.1336	-0.1027	-0.1098	-0.0395	-0.0928	-0.2042
FBgn0036285	0.8065	0.7818	0.8518	0.7866	0.9696	0.6918	0.875	1.1298	0.9561	0.8041	0.8345	1.0475	0.9321	1.1014	1.1025	1.1543	1.3378	1.2108	0.8197	1.0454	0.783	0.9915	0.8043	0.7822	0.398	0.5984	0.6535	0.617
FBgn0036294	0.0384	-0.1981	0.3899	0.2758	0.1856	0.2591	0.4343	0.4678	0.5367	0.6975	0.446	0.4201	0.511	0.2861	1.0419	1.0375	1.0616	0.7499	1.1412	1.0426	1.0272	0.7717	1.1859	0.6142	0.0389	0.6357	0.5698	0.5163
FBgn0036331	-0.1757	-0.3978	-0.3117	-0.9565	-0.947	-0.8528	-0.5381	-0.6943	-0.2683	-0.458	-0.6394	-0.3129	-0.3201	-0.454	-0.1644	-0.0939	-0.2735	-0.6275	-0.4653	-0.3171	-0.8186	-0.5936	-0.1926	-0.7435	-0.9296	-0.7515	-0.7515	-1.1016
FBgn0036395	1.4056	1.0429	1.5438	0.3084	-0.2255	-0.4156	-0.1277	-0.1031	0.0868	0.5005	-0.0405	0.1703	-0.1605	0.4407	0.2642	0.098	-0.2391	-0.3237	-0.3821	-0.0831	-0.5422	-0.695	-0.2798	-0.7661	-0.7346	-0.6304	-0.5936	-0.7037
FBgn0036396	0.8158	0.9538	0.7585	0.1313	0.0014	0.0473	-0.0604	-0.0097	-0.0877	0.0735	0.0119	-0.123	0.0158	-0.0805	0.1509	-0.1277	0.2145	-0.2459	-0.2893	-0.2538	-0.3702	-0.5655	-0.659	-0.1098	-0.3664	-0.3902	-0.4594	-0.4645
FBgn0036411	0.7966	1.1318	1.0863	1.5954	1.4964	1.2855	1.337	0.9123	1.2811	1.0276	1.4085	1.3315	1.0951	0.8681	1.2499	0.8498	0.9025	0.9161	1.026	0.8333	0.8817	0.8779	0.9879	1.0167	0.9488	0.8386	1.0452	1.1252
FBgn0036423	0.3826	0.4664	0.1437	0.5996	0.2191	-0.2092	-0.2875	-0.5368	-0.2688	-0.2533	-0.3099	-0.5347	-1.0136	-0.5037	-0.5655	-0.8546	-0.3659	-0.699	-0.8802	-0.7449	-0.6186	-0.4093	-0.8009	-0.7394	-0.454	-0.8565	-0.8117	-0.6387
FBgn0036478	0.6838	0.5933	0.514	0.4831	0.473	0.5258	0.5344	0.8243	0.4944	0.5163	0.514	0.4576	0.4165	0.5516	0.6523	0.6633	0.6003	0.261	0.2606	0.1561	0.3452	0.1362	0.2497	0.5117	0.0182	0.3863	0.1982	0.2286
FBgn0036522	1.8085	1.7959	1.3938	1.6721	1.4303	1.6285	1.6787	1.493	2.2544	1.3209	1.6604	0.9097	1.3038	1.0293	2.0046	1.2234	0.5866	0.3848	0.0076	0.0082	-0.112	-0.2589	-0.2498	-0.4501	-0.2396	-0.2459	-0.2693	-0.2435
FBgn0036538	0.444	0.9957	1.1629	1.3709	1.0398	1.5291	1.2798	0.985	1.3718	0.3354	0.244	1.1471	0.6095	0.793	1.1774	1.067	0.8831	0.2522	0.1798	0.3216	0.4926	0.6301	0.1957	-0.0796	0.2651	0.5413	0.2116	0.195
FBgn0036661	0.9998	1.3026	0.8199	1.3929	0.8464	1.2869	0.7805	0.4792	0.4404	0.2711	-0.0336	0.5052	-0.144	0.6599	0.7327	0.5137	0.2801	-0.3214	-0.5901	-0.5152	-0.6568	-0.6843	-1.074	-1.052	-0.5806	-0.5842	-0.9024	-0.6282
FBgn0036672	-0.9555	-0.9518	-0.8059	-0.3916	-0.6416	-0.5988	-0.1413	-0.5152	-0.8237	-0.4164	-0.6259	-0.5536	-0.5395	-0.6297	-1.1976	-0.5193	-0.5494	-0.6568	-0.5318	-0.2636	-0.6171	-0.6409	-0.5849	-0.6723	-0.4653	-0.2898	-0.4093	-0.6297
FBgn0036725	-0.5423	-0.662	-0.2171	0.0741	-0.3487	-0.0336	0.292	0.0548	-0.1856	-0.045	-0.0101	0.255	-0.0091	0.1738	0.0205	0.6942	0.4319	0.4247	0.045	0.0868	-0.079	-0.2981	-0.1795	-0.415	-0.2092	-0.1286	-0.1356	-0.0474
FBgn0036900	0.2265	0.1789	0.4995	0.0201	0.044	0.0225	0.1579	0.0945	0.0786	0.197	0.1243	-0.0321	0.0809	-0.0203	0.1561	0.0356	0.2861	-0.048	-0.1833	0.1878	-0.1856	-0.1573	0.0134	0.0877	-0.2763	-0.0897	-0.0796	-0.2486
FBgn0037031	0.9321	1.259	0.9174	0.7373	0.0918	0.0949	-0.1187	0.1467	-0.1596	0.0731	-0.0141	0.4147	0.0267	0.3395	-0.2017	0.1213	-0.0062	0.4761	0.2663	0.1266	0.0478	0.1371	0.1332	-0.2204	-0.235	-0.1964	-0.1488	-0.0775
FBgn0037051	1.3653	2.5981	1.3742	1.1725	1.1373	1.1731	1.4477	1.5294	2.0511	1.3206	1.8076	1.7378	1.8074	1.8545	2.3795	1.7623	1.8267	0.7433	0.4831	0.1253	0.7499	0.4074	0.1979	0.7855	0.8453	0.6889	0.4284	0.3766
FBgn0037066	2.1331	1.8263	2.2186	1.916	2.1361	1.9079	2.1872	2.4008	3.0218	2.3412	2.8534	2.3625	2.3103	1.6722	2.7179	2.0859	1.177	1.2826	0.8268	1.2224	0.6547	0.7314	0.8055	0.7131	0.5717	0.7793	0.6316	0.7148
FBgn0037085	-0.2031	0.8082	0.8448	1.1936	0.32	0.1574	0.0868	-0.2464	-0.3377	-0.2631	-0.255	-0.6111	-0.2081	-0.394	-0.5385	-0.4397	-0.1654	-0.4665	-0.5029	-0.4806	-0.5312	-0.8168	-0.8591	-0.6222	-0.572	-0.4719	-0.4521	-0.4475
FBgn0037120	0.9543	0.8478	0.5743	0.6338	0.4521	0.3115	0.4326	0.5062	0.9947	0.3707	0.6226	0.9469	0.679	0.987	1.0163	1.1536	0.7508	0.8673	0.56	0.2224	0.7858	0.6241	0.2622	0.6015	0.3414	0.2794	0.4623	0.1635
FBgn0037183	-0.6982	-0.5084	0.0115	-0.0281	0.1128	0.1609	0.1427	0.1785	0.1141	0.1061	0.0548	-0.1628	0.0233	-0.0399	-0.0985	-0.2014	-0.1408	-0.2939	-0.3524	-0.0252	-0.1456	-0.3776	-0.3765	-0.0361	-0.135	-0.1697	-0.1828	-0.0039
FBgn0037275	0.5529	0.5334	0.728	0.6989	0.7774	0.6891	0.6019	0.6192	0.2554	0.2702	0.181	-0.0068	0.648	0.2525	0.2384	0.4733	1.0007	0.3788	0.4439	0.6351	0.9273	0.6492	0.5221	1.0022	0.2579	0.5268	0.4926	0.5407
FBgn0037317	0.3629	0.8071	0.0589	-0.566	-0.3297	-0.7077	-0.4765	-0.8296	0.2281	-0.301	-0.1751	-0.1686	-0.5326	-0.2328	0.1057	-0.3808	-0.6506	-0.4026	-0.3406	-0.6804	-0.0091	-0.2201	-0.4779	-0.3524	-0.2164	-0.2092	-0.1861	-0.3479
FBgn0037379	1.0267	0.751	0.9074	0.6663	0.2842	0.3815	0.8294	0.6532	0.4844	0.591	0.5801	0.4542	0.2579	0.5417	0.5314	0.788	0.4172	0.5147	0.2298	0.6255	0.2269	0.0542	0.2025	-0.152	0.0247	0.134	0.0749	0.328
FBgn0037436	-0.191	-0.1472	0.1234	0.2311	0.1631	-0.0939	-0.0816	0.0342	0.0492	-0.1882	-0.1943	-0.1568	-0.3935	-0.1329	-0.098	-0.098	-0.2538	-0.1644	0.1515	-0.0578	0.3296	0.2212	0.4311	0.3826	0.1561	0.2314	0.3285	0.52
FBgn0037445	-0.6506	-0.3969	-0.998	-1.1844	-1.3194	-1.1319	-0.9836	-1.1488	-0.6311	-1.1087	-1.0847	-1.0321	-0.5763	-0.5958	-0.632	-0.64	-0.6416	-0.5023	-0.9762	-1.1275	-0.9828	-1.0478	-0.9304	-0.8391	-0.4195	-0.9546	-0.7984	-1.137
FBgn0037446	1.9287	1.6673	1.5922	1.9029	1.6044	1.7248	1.8956	2.0576	2.6992	2.1004	2.0229	2.0586	1.8589	1.3903	2.2065	1.2311	0.7944	0.812	0.9023	0.8303	0.342	0.7044	0.5739	0.4865	0.2696	0.6857	0.5125	0.568
FBgn0037471	1.0019	0.7329	0.8823	0.5254	0.9146	0.3962	0.2162	0.2889	0.6951	0.518	0.7935	0.8109	0.7717	0.8237	1.3945	1.0847	0.6792	0.626	0.5591	0.9002	0.0314	0.045	0.1358	0.2339	-0.325	-0.0574	0.0804	-0.1866
FBgn0037540	0.9809	0.4457	1.1439	0.3888	0.0858	-0.0126	0.233	0.1937	0.05	0.1522	0.1515	0.0111	0.1836	0.1631	-0.0281	-0.1052	-0.1324	0.0809	-0.0149	-0.0214	-0.4586	-0.3383	0.0125	-0.3535	-0.3292	-0.3004	-0.1709	-0.3273
FBgn0037555	2.3678	2.3061	2.1674	1.2185	1.0417	1.1414	0.9864	1.1738	1.8717	1.2234	1.5573	1.0863	1.2969	1.1296	1.9593	1.1686	0.84	0.6388	0.672	0.3497	0.4895	0.1635	0.3331	0.6853	0.2281	0.349	0.3844	0.3741
FBgn0037584	-1.0619	-1.2142	-0.8818	-1.0253	-1.064	-1	-0.6943	-0.8399	-0.8617	-0.7637	-0.8722	-0.9379	-0.7851	-0.5494	-1.2132	-0.9043	-0.8237	-0.5564	-0.7951	-0.623	-0.9304	-0.9638	-0.6164	-1.2032	-0.9819	-0.8997	-0.9159	-0.9876
FBgn0037617	0.5257	1.1564	0.2642	0.3666	0.2428	-0.051	-0.1176	-0.3664	0.0967	-0.3395	-0.2396	0.1141	-0.3483	0.7119	-0.0705	0.1686	0.4865	-0.0793	-0.1089	-0.2711	0.1677	-0.3255	-0.3535	-0.1563	-0.0996	-0.3124	-0.2009	-0.2154
FBgn0037618	-0.2665	-0.6416	-1.0976	-0.758	-0.852	-0.8749	-0.7668	-0.845	-0.9743	-0.6974	-0.6788	-0.9963	-0.3897	-0.7792	-1.0883	-0.692	-0.8651	-0.7466	-0.9315	-0.776	-1.3317	-1.2368	-0.9743	-1.1392	-1.0589	-1.0233	-0.9546	-1.1672
FBgn0037619	-0.1292	-0.5836	-0.8424	-0.3183	-0.3646	-0.5291	-0.4705	-0.4409	-0.2572	-0.4785	-0.4729	-0.4409	-0.9415	-0.5002	-0.4475	-0.3196	-0.5078	-0.4055	-0.1898	-0.3897	-0.2969	-0.4745	-0.2289	-0.4996	-0.6076	-0.4311	-0.5339	-0.5353
FBgn0037620	1.0452	0.9745	0.325	0.3576	-0.1828	0.0745	-0.3789	-0.2653	-0.6627	-0.4894	-0.456	-0.536	-0.3364	-0.7909	-0.9178	-0.394	-0.0563	-0.5763	-0.5814	-0.325	-0.4673	-0.6735	-0.7693	-0.703	-0.5799	-0.6522	-0.7466	-0.6597
FBgn0037621	2.1119	2.0539	1.5604	1.9337	2.0186	1.8136	2.0423	1.9676	2.2556	1.9964	2.0803	1.9496	1.7402	1.277	1.7589	1.7044	1.0043	1.1324	0.8032	1.0417	0.5539	0.6057	0.6085	0.3315	0.3045	0.4851	0.303	0.2746
FBgn0037634	1.7094	1.6692	1.1829	1.1914	0.6425	0.9161	0.4358	0.6471	0.5795	0.5147	0.5157	0.4407	0.8935	0.3565	0.5721	0.7143	0.9123	0.2384	0.0796	0.538	0.2162	0.2384	-0.1266	0.1767	-0.072	0.1379	-0.0923	0.1431
FBgn0037645	0.2686	0.1221	0.3257	0.4013	0.3648	0.3752	0.3954	0.3033	0.0408	-0.0608	-0.1031	-0.1557	0.0062	-0.1172	-0.0599	0.4748	1.144	0.8482	0.726	0.5627	0.2666	0.0625	-0.016	0.2302	-0.1644	-0.0145	-0.0893	-0.0243
FBgn0037655	2.6142	2.5718	2.1944	1.6863	1.1192	0.7075	0.6431	0.9775	0.6474	0.6012	0.3208	0.2	0.4049	0.3925	0.3914	0.2347	0.6085	0.7309	0.5643	0.4365	0.3288	0.741	0.7496	1.0552	0.3962	0.7636	0.5008	0.472
FBgn0037659	0.1527	-0.3646	-0.1413	-0.1536	-0.1324	-0.0847	0.3025	0.4717	0.6747	0.4407	0.698	0.3239	0.2682	0.036	0.592	1.0291	0.1716	0.4454	-0.1277	0.4422	-0.2493	-0.3758	-0.0331	-0.3232	-0.0053	-0.051	-0.1856	-0.1214
FBgn0037672	-0.8237	-0.456	-0.2904	-0.3261	-0.2481	-0.0755	-0.0649	-0.0836	-0.1849	-0.0101	0.0286	0.051	0.119	0.1894	0.2445	0.4629	-0.0106	0.0405	-0.0218	0.3429	-0.191	-0.3978	-0.1365	-0.1372	-0.5458	-0.4566	-0.4665	-0.2788
FBgn0037698	-0.0619	0.1695	0.5476	0.4903	0.4785	0.4837	0.6963	0.4343	0.1665	0.1919	0.1975	0.1793	0.1596	0.263	-0.0735	0.1924	0.325	0.1375	0.0612	0.3866	0.2522	0.0704	0.1785	0.3057	0.2916	0.33	0.2286	0.4422
FBgn0037711	0.5237	0.052	0.1541	-0.18	-0.1302	-0.1089	-0.0365	0.051	0.0986	-0.0395	0.0612	-0.1948	0.029	-0.1408	-0.1058	-0.191	-0.2683	-0.2215	-0.3927	-0.0539	-0.3814	-0.2226	-0.2345	-0.0903	-0.2653	-0.1807	-0.2868	-0.1477
FBgn0037717	0.9358	1.196	0.6853	0.6837	0.7253	0.6774	0.4439	1.0969	0.5731	0.7251	1.0316	0.9583	0.6425	0.5096	0.4657	0.5294	0.4133	0.753	0.6581	0.7835	0.3315	0.4425	0.6496	0.4394	0.5231	0.6104	0.4351	0.3395
FBgn0037722	1.1371	2.0258	0.4885	0.1496	0.0043	0.085	0.13	-0.0897	-0.0435	-0.0578	0.0134	-0.0311	0.2209	0.4085	-0.0112	0.2627	0.6853	0.2449	0.0837	-0.1552	0.429	-0.0435	-0.226	0.0496	-0.1145	-0.4645	-0.4208	-0.0831
FBgn0037735	-0.7108	-0.4319	-0.3572	-0.4428	-0.6337	-0.3959	-0.2367	-0.5276	-0.6454	-0.4319	0.0459	-0.6742	-0.2619	-0.5677	-0.5507	-0.6342	-0.1943	-0.1681	-0.5778	-0.7338	-0.685	-0.7571	-0.9206	-0.4118	-0.5131	-0.6171	-0.6866	-0.7916
FBgn0037746	1.6327	2.1788	1.6178	1.5359	1.2898	1.1998	0.9368	1.1958	1.31	1.03	1.2938	0.9102	1.0009	1.0363	1.2499	0.5231	0.2113	0.1405	0.0186	-0.1011	0.21	0.0422	-0.0928	0.0959	0.0257	-0.1114	-0.1589	0.2806
FBgn0037751	0.2674	0.0813	0.5917	0.5214	0.3323	0.2936	0.4348	0.4348	0.1181	0.3269	0.0809	0.2244	0.1626	0.2412	0.0464	0.1066	0.069	0.1712	0.1734	0.3663	0.1545	0.1957	0.4343	0.0913	-0.0669	0.1618	0.1966	0.1836
FBgn0037771	0.4308	0.306	0.5996	0.5291	0.7161	0.4837	0.4241	0.84	0.681	0.7245	0.3998	0.6951	0.7491	0.9923	1.0415	0.8744	0.9731	0.7776	0.7632	0.5506	0.8711	0.8945	0.9313	0.9593	0.4967	0.7872	0.8375	0.8096
FBgn0037794	0.739	0.6602	0.8992	1.022	1.0036	0.9915	0.8626	0.8098	1.0415	0.5891	0.8878	0.6554	0.7944	0.0426	0.6332	0.56	0.4496	0.1515	0.0612	0.4265	-0.0514	0.0058	0.0039	0.0909	0.175	0.0922	0.0229	0.2955
FBgn0037876	0.1635	-0.0645	0.244	0.0215	-0.0258	0.0356	0.3257	0.2421	0.2286	0.3637	0.0772	0.1483	0.2058	0.2343	-0.0262	0.1026	-0.0376	0.0276	-0.1334	0.1313	-0.1971	-0.4202	0.0922	-0.4416	-0.2939	-0.1052	-0.1795	-0.0862
FBgn0037877	0.5568	0.6255	0.5397	0.2104	0.2591	0.2445	0.1843	0.0708	0.2928	0.0562	0.33	0.2738	0.5463	0.2453	0.5594	0.4397	0.3626	-0.0608	-0.0135	-0.1239	0.1266	-0.1676	-0.2188	0.3002	-0.1408	0.0394	-0.2775	-0.2863
FBgn0037918	0.84	0.5334	0.9906	0.7347	0.5575	0.4764	0.6307	0.8795	1.6576	0.9853	1.1639	0.8597	1.3739	0.8661	1.8584	1.037	0.6157	0.5397	0.4758	0.6535	0.4885	0.4125	0.7521	0.3973	0.2678	0.2066	0.2904	0.2654
FBgn0037920	1.6637	2.2581	1.6479	1.2447	1.0191	1.0231	1.03	1.0727	1.2914	0.7655	0.9059	0.651	1.1447	0.8259	1.1425	0.6678	0.6636	0.4688	0.292	0.4009	0.7418	0.294	0.1221	0.4375	0.2228	0.1309	0.0704	0.3127
FBgn0037921	-0.1703	-0.8935	-0.2659	-0.4546	-0.0903	-0.1795	0.1106	0.1878	0.4885	0.111	0.0468	0.0459	-0.1208	0.0119	0.0111	-0.2362	-0.7091	-0.2204	-0.5473	-0.3954	-0.6513	-0.9462	-0.6288	-1.0116	-0.9481	-0.8916	-0.7629	-0.7834
FBgn0037923	-0.4176	-0.8168	-0.4416	-0.5002	-0.4653	-0.5849	-0.3603	-0.6604	-0.6781	-0.3954	-0.5098	-0.6604	-0.6045	-0.5125	-1.1756	-0.8573	-0.7612	-0.4566	-0.3935	-0.2904	-0.7209	-0.9024	-0.4653	-1.0371	-0.7959	-0.8617	-0.6597	-0.8339
FBgn0037931	-0.8026	-1.0761	-1.1488	-0.9442	-1.191	-1.041	-0.9518	-0.8009	-0.7243	-0.8818	-0.816	-0.8696	-0.8916	-1.0695	-0.9151	-0.6076	-0.9743	-0.6468	-1.0658	-0.9269	-1.3771	-1.4024	-0.9359	-1.2629	-1.1466	-1.2019	-1.1584	-1.4913
FBgn0037947	0.0482	0.1648	0.5847	0.6951	1.5025	1.3477	1.5334	1.4925	2.0154	1.7105	2.0604	1.979	2.0231	1.8113	2.4847	1.9608	1.3563	1.39	1.3726	0.8776	0.6654	0.5241	0.8466	0.5218	0.5214	0.5123	0.6617	0.5775
FBgn0037967	0.4542	0.5281	0.541	0.3065	0.1861	0.1154	0.2256	0.1874	-0.0786	0.0384	-0.072	-0.1807	0.0658	0.0625	0.2928	-0.1419	-0.2231	-0.076	-0.2999	-0.1073	-0.1779	-0.2147	-0.3129	0.0014	-0.2893	-0.2555	-0.2367	-0.2272
FBgn0038016	0.6871	0.8776	0.1966	0.1979	0.4974	0.7746	0.6369	0.6624	1.1791	0.7596	1.2046	0.8647	1.0598	0.8986	1.4328	0.9787	0.9896	0.495	0.2801	-0.0174	0.8256	0.0304	0.0763	0.6019	0.2088	0.2936	0.1592	0.1287
FBgn0038047	0.5301	0.1476	0.4792	-0.3341	-0.2833	-0.4785	-0.2758	-0.2981	0.0068	0.069	-0.0077	-0.3117	-0.0569	-0.2021	0.4386	-0.3286	-0.6371	-0.46	-0.2521	-0.6728	-0.695	-0.9905	-0.5929	-0.462	-0.8077	-0.7563	-0.7394	-0.8651
FBgn0038108	-0.4157	-0.2204	0.079	0.0412	0.0182	0.0068	0.0714	0.328	0.0487	0.1088	0.2314	-0.114	0.2901	-0.0291	0.2175	-0.1445	-0.255	-0.0615	-0.3322	-0.0484	-0.0877	-0.3292	-0.2238	0.0162	-0.2289	-0.041	-0.1016	-0.0311
FBgn0038128	0.6781	0.3815	0.4933	0.6437	0.5955	0.8834	0.9443	0.6742	0.8692	0.5571	0.6079	0.7087	0.7793	0.2975	0.7453	0.7985	0.5271	0.4078	0.189	0.7556	0.2379	0.4041	0.21	0.2694	0.1635	0.1734	0.0076	0.2045
FBgn0038197	0.08	-0.2469	0.2738	0.1545	0.0617	-0.0087	-0.0228	0.0168	-0.3414	0.0338	-0.1125	-0.2059	-0.1192	-0.2109	-0.6186	-0.3004	-0.3851	-0.1011	-0.167	0.3065	-0.2464	-0.1964	0.16	0.0473	0.1181	0.3726	0.1789	0.3877
FBgn0038244	0.6363	0.3907	0.4027	0.3181	0.4198	0.5996	0.5294	0.542	0.8341	0.515	0.8219	0.41	0.8697	0.4875	1.0718	0.7396	0.5649	0.4792	0.3463	0.4692	0.4041	0.1283	0.1957	0.4319	0.4118	0.5853	0.2566	0.2928
FBgn0038301	0.4093	0.0108	0.2718	0.303	0.433	0.4751	0.6666	0.8112	1.1353	0.6164	0.6276	0.299	0.6028	0.1097	0.7547	0.5682	0.1084	0.2306	-0.1844	0.2646	-0.3377	-0.4487	-0.2126	-0.4022	-0.4436	-0.2823	-0.2974	-0.3827
FBgn0038316	1.367	0.5787	0.7231	0.5031	0.2145	0.4041	0.4929	0.4114	-0.0164	0.1279	0.0445	0.0711	0.0727	0.0239	-0.3784	0.2566	0.2924	0.3037	0.296	0.5427	0.2113	0.2482	0.5308	0.3377	0.325	0.3994	0.3303	0.4854
FBgn0038390	2.039	1.7492	1.6037	0.874	1.256	1.2835	1.494	1.2485	1.7951	1.3907	1.5157	0.9079	1.58	0.7119	1.3049	0.457	0.0314	0.0562	0.0932	0.1747	-0.0812	-0.2753	-0.3135	-0.1693	-0.099	-0.135	-0.1894	-0.0751
FBgn0038391	-0.9406	-0.3683	-0.3884	-0.5944	-0.4554	-0.3219	-0.2374	-0.3076	-0.2886	-0.1408	0.257	0.0062	0.3618	0.0514	-0.0004	0.5568	0.8732	0.6835	0.7093	0.8803	0.5731	0.6489	0.3844	0.8464	0.1309	0.3372	0.1801	0.0949
FBgn0038402	-1.2851	-0.858	-0.7901	-0.8314	-1.0174	-0.9233	-0.6001	-0.9914	-1.1244	-0.9658	-0.5291	-1.2334	-0.1693	-0.2875	-0.9526	0.1279	0.0025	-0.2316	-0.2728	-0.0574	-0.1872	-0.3795	-0.6193	-0.415	-0.0862	-0.3237	-0.5634	-0.6897
FBgn0038418	0.6736	0.4639	0.4358	0.6031	0.7049	0.8292	0.8035	0.5301	0.6951	0.3592	0.7889	0.4872	0.8522	0.9338	0.6805	0.8394	0.7073	0.538	0.3976	0.2924	0.3733	0.1644	0.1379	0.3107	0.5486	0.4903	0.5049	0.8215
FBgn0038472	2.4249	3.3324	1.8716	1.602	1.2941	1.7264	1.7348	1.4372	1.6531	1.278	1.5279	1.5814	1.6854	2.0328	1.6454	1.0949	1.3791	1.03	0.5539	0.5627	0.992	0.4888	0.1247	0.5588	0.3774	0.3737	0.0473	0.141
FBgn0038547	-0.6053	-0.7515	-0.4403	-0.3664	-0.1612	-0.0106	-0.3341	-0.1308	-0.5146	-0.3959	-0.2788	-0.5707	-0.0033	-0.6142	-0.7546	-0.6673	-0.5677	-0.4208	-0.5923	-0.3432	-0.6032	-0.8237	-0.6133	-0.307	-0.2181	-0.2425	-0.384	-0.284
FBgn0038548	0.0134	-0.4214	0.3918	-0.1882	-0.2934	-0.2728	-0.3359	-0.2833	-0.5368	-0.2316	-0.4739	-0.514	-0.304	-0.2898	-0.0025	-0.2396	-0.488	-0.3487	-0.5606	-0.2459	-0.514	-0.7901	-0.2323	-0.7148	-0.6751	-0.4195	-0.4093	-0.5389
FBgn0038549	0.8128	1.2137	0.9699	0.3914	0.4885	0.4482	0.3793	0.5123	0.4401	0.4074	0.2088	0.257	0.2634	0.451	0.5898	0.2489	0.3618	0.0967	-0.012	0.0796	0.0959	-0.0805	0.145	0.1592	-0.0888	0.0492	-0.0851	0.0082
FBgn0038550	-0.8713	-0.8383	-0.6342	-0.8633	-0.9526	-0.9241	-0.6297	-0.7901	-1.0174	-0.6237	-0.8067	-0.7841	-0.7006	-0.5078	-0.7124	-0.6936	-0.8765	-0.6673	-0.8855	-0.6559	-0.8513	-1.0902	-0.7588	-1.1446	-1.055	-0.9723	-0.8565	-1.2539
FBgn0038551	1.2532	2.0166	1.3765	0.9884	1.1028	1.0302	0.855	1.0536	1.5162	0.7632	0.9598	0.8494	0.7137	0.8486	1.2887	0.5782	0.2987	0.1823	-0.0272	-0.1849	0.2095	-0.3153	-0.0943	0.1007	-0.2004	-0.1078	-0.1187	-0.2054
FBgn0038592	-0.6104	-0.359	-0.234	-0.0518	-0.1981	-0.1861	0.1392	0.1379	-0.3456	-0.0729	-0.0751	0.0267	0.0598	-0.1293	-0.5536	-0.077	0.029	-0.0654	0.0552	0.2537	-0.1981	-0.2881	0.1747	-0.4719	-0.3196	-0.1214	-0.2299	-0.1525
FBgn0038626	0.0366	0.3991	0.669	0.6942	0.7436	0.6229	0.7933	0.7949	0.2971	0.6483	0.5224	0.4326	0.3726	0.4882	0.3741	0.3296	0.6708	0.4998	0.3146	0.4892	0.498	0.2971	0.3874	0.5779	0.4024	0.3881	0.4215	0.5467
FBgn0038661	-0.7139	-0.4907	-0.4834	-0.2154	-0.2693	-0.2198	-0.0281	-0.2188	-0.5347	-0.369	-0.3315	-0.2176	0.0918	-0.0126	0.2931	0.9777	1.3875	0.8669	0.652	1.3539	0.9607	1.263	0.7271	1.1501	0.9275	1.222	0.845	0.8878
FBgn0038741	0.8175	1.6402	0.7236	0.3223	0.4524	0.7448	0.8864	0.4629	0.3072	0.2702	0.3426	0.0408	0.498	0.3482	0.3852	0.2392	0.0804	-0.2992	-0.1289	-0.2758	-0.1062	-0.3383	-0.3649	-0.1001	-0.1461	-0.0152	-0.035	-0.0365
FBgn0038765	0.8394	0.5467	0.824	1.1135	0.719	0.5328	0.544	0.6535	0.3693	0.3804	0.2253	0.4629	-0.0669	0.2943	0.4857	0.1362	0.0176	0.4439	0.4977	0.3127	0.1088	0.0782	0.2746	-0.0959	-0.0684	0.029	0.0482	0.1483
FBgn0038766	1.0323	0.9247	0.5308	0.4967	0.3084	0.2738	-0.1261	0.2054	0.3892	0.0426	0.0426	0.2931	-0.3505	-0.0524	0.0025	-0.4106	-0.0634	-0.2408	-0.1693	-0.359	-0.0939	-0.5166	-0.5119	-0.3746	-0.251	-0.3322	-0.2863	-0.2875
FBgn0038767	1.0443	0.5993	1.2998	0.4222	0.7146	0.6366	0.7066	0.8626	1.1857	1.0055	0.8823	0.5496	0.7187	0.5453	1.3787	0.4957	0.2265	0.2253	0.0817	0.1519	0.2	-0.2009	0.2594	0.1798	-0.1741	0.212	0.044	0.2083
FBgn0038768	1.3531	2.0721	1.2638	1.2487	0.6751	1.0217	1.2296	1.489	1.8618	0.8844	1.125	1.3231	1.3004	1.5359	1.5973	1.205	0.8373	0.585	0.2396	0.2813	0.4176	0.0953	0.2013	0.4154	0.2711	0.0168	0.1957	0.2706
FBgn0038787	2.2544	2.1337	1.1829	1.1322	0.676	0.9336	1.0817	1.1292	1.6778	1.0316	1.2271	1.3724	1.2594	0.9857	1.7733	1.3336	0.9184	1.0969	0.978	0.513	1.1458	0.4882	0.2983	0.6918	0.6072	0.709	0.585	0.2849
FBgn0038805	2.3467	1.8159	1.8344	1.5503	1.484	1.1701	0.9772	0.8416	0.761	0.9341	0.8945	1.2845	0.9105	1.3212	1.4012	1.2102	0.9486	1.168	1.5262	0.8538	0.9333	1.0433	1.3524	0.7732	0.7822	0.8341	0.7816	0.7782
FBgn0038833	-0.1681	0.0663	-0.098	0.2425	0.0831	0.3196	0.4933	0.1405	-0.0805	0.0076	0.1358	-0.3728	0.0999	-0.1741	-0.1047	0.0139	-0.1828	-0.2311	-0.3359	-0.0996	0.145	-0.2345	-0.2469	-0.2004	0.0262	0.0831	-0.0745	0.1266
FBgn0038851	-0.075	-0.1779	0.2726	0.1353	0.0496	0.3239	-0.0296	0.1618	-0.4794	0.108	-0.1114	-0.234	-0.3142	-0.035	-0.1746	-0.2204	0.0176	-0.0946	0.4128	0.3561	-0.0189	0.0538	0.466	-0.226	-0.1467	0.1154	0.1309	0.2379
FBgn0038852	-0.3934	-0.3437	-0.4834	-0.3715	-0.4137	-0.1856	0.1652	-0.3516	-0.55	-0.4955	-0.403	-0.703	-0.0529	-0.0189	-0.6904	0.1313	0.539	0.0253	0.0403	0.0714	0.2877	-0.0675	-0.2076	0.0366	0.1683	-0.0801	-0.2763	-0.0645
FBgn0038978	-0.6252	-0.2969	-0.1531	-0.0888	-0.0365	0.0809	0.0115	0.1007	-0.7108	-0.2379	-0.5528	-0.2164	-0.3795	-0.4915	-0.907	-0.7186	-0.3328	-0.4087	-0.5264	-0.2092	-0.3572	-0.5741	-0.4794	-0.4286	-0.3171	-0.2758	-0.4364	-0.2538
FBgn0038979	-0.2441	-0.4794	-0.5756	-0.3851	-0.4988	-0.4338	-0.2671	-0.2215	-0.6705	-0.4383	-0.4907	-0.5187	-0.3795	-0.3183	-1.0431	-0.7353	-0.7612	-0.4705	-0.5649	-0.0296	-0.5201	-0.7637	-0.0214	-0.7941	-0.7274	-0.4773	-0.48	-0.4834
FBgn0039019	1.8811	1.7634	1.2762	1.4974	1.5116	1.3839	1.6304	1.2024	1.4076	1.1693	1.1676	1.2312	1.171	0.9146	0.7966	1.2988	0.751	0.6264	0.7225	0.8554	0.3632	0.2497	0.4566	0.0755	0.0431	0.2079	-0.0291	0.1392
FBgn0039039	-0.3316	-0.2589	0.0318	0.4841	0.2651	0.5001	0.2513	0.1515	-0.3045	0.0176	0.2998	0.4468	0.9199	0.4316	0.9872	0.5551	-0.1515	-0.2159	-0.2198	-0.2969	-0.2054	-0.3359	-0.3548	-0.6032	-0.2379	-0.3833	-0.3702	-0.1381
FBgn0039044	0.3554	0.6063	0.33	0.2522	-0.0291	-0.1114	-0.1001	0.0704	-0.3232	0.0667	-0.1151	-0.097	-0.2289	-0.1735	-0.0469	-0.2916	-0.4927	-0.3383	-0.4461	-0.4976	-0.482	-0.6765	-0.5871	-0.2562	-0.3548	-0.3609	-0.3946	-0.4586
FBgn0039078	-0.001	-0.1219	0.2833	0.4841	0.257	0.255	0.6076	0.4212	-0.0882	0.1881	0.1695	-0.013	0.0576	-0.0247	-0.6574	0.3411	0.3643	0.4415	0.0048	0.5529	-0.0599	-0.035	0.0473	-0.1011	-0.0751	0.0139	0.0272	-0.0474
FBgn0039169	0.5045	0.7084	0.4103	0.4792	0.5274	0.6257	0.696	0.5244	0.5281	0.2872	0.5545	0.4255	0.6697	0.6747	0.7119	0.6119	0.8534	0.4251	0.3547	0.1541	0.4636	0.2445	0.294	0.4521	0.4397	0.3947	0.4733	0.6855
FBgn0039201	-0.4982	-0.1031	-0.1509	-0.0272	-0.1547	0.2277	-0.1429	0.1545	-0.1334	-0.0827	-0.1413	-0.4022	-0.0311	-0.6797	-0.6394	-0.277	-0.5368	-0.2396	-0.3346	0.0566	-0.284	-0.5243	-0.3833	-0.3524	-0.2735	-0.4228	-0.3992	-0.2447
FBgn0039209	0.0468	0.1353	0.112	-0.1525	-0.0563	-0.2323	0.0201	0.0417	-0.0062	-0.001	0.0895	0	0.1454	0.0694	0.2898	0.2465	0.261	0.2372	0.1626	0.1725	0.0639	0.1053	0.2489	0.5512	-0.0346	0.2642	0.3223	0.275
FBgn0039211	2.0349	1.4131	1.3311	1.075	0.9217	0.9148	0.9593	0.9351	0.9194	0.6443	0.986	0.7439	0.927	0.6226	1.1557	1.3857	0.8963	0.9993	0.7933	1.3792	0.6348	0.7131	0.8464	0.7681	0.6817	0.753	0.6978	1.0706
FBgn0039225	-0.4182	-0.3908	0.0994	0.1767	0.4233	0.52	0.044	0.1012	-0.4397	-0.045	-0.045	-0.0548	-0.2092	-0.5016	-0.749	-0.2121	-0.2579	-0.1297	-0.2875	-0.2851	-0.1203	-0.1948	-0.0781	-0.1784	0.0861	-0.0518	-0.2109	0.2943
FBgn0039329	-0.2805	-0.2464	-0.1541	-0.4814	-0.4745	-0.5119	-0.2188	-0.3908	-0.4594	-0.1823	-0.2619	-0.4247	-0.1735	-0.0649	-0.4079	-0.3492	-0.277	-0.1981	-0.3833	-0.2486	-0.5458	-0.5243	-0.3124	-0.7322	-0.4785	-0.6104	-0.458	-0.4442
FBgn0039355	0.9333	0.9051	0.2766	0.6038	0.4158	0.6906	0.4675	0.0885	0.5268	-0.1403	-0.1297	-0.1849	0.057	-0.1702	-0.0664	0.1975	0.0566	-0.2193	-0.2706	0.0459	-0.1784	-0.2718	-0.4253	-0.567	-0.3058	-0.3022	-0.2735	-0.3214
FBgn0039411	1.4761	1.0942	1.0644	1.1124	1.3142	0.9637	0.9686	1.4215	1.1274	0.9857	1.0519	1.0363	0.9884	1.151	1.0661	1.0612	1.6392	1.5797	1.0582	1.0136	0.8466	1.24	0.9806	0.7717	0.7726	0.6267	0.7338	0.7277
FBgn0039509	0.8616	0.236	0.4262	0.1388	0.5211	0.4287	0.7306	0.6535	0.7066	0.9376	0.8057	0.8576	0.685	0.7283	1.339	0.8137	0.5383	0.3715	0.4899	0.2311	0.4636	0.4114	1.2808	0.6922	0.9755	1.3041	1.1082	1.5205
FBgn0039530	-0.2567	-0.8924	-0.433	-0.5284	-0.4112	-0.2333	-0.2946	-0.5023	-0.6045	-0.5105	-0.6297	-0.5297	-0.6215	-1.0224	-0.8424	-0.3715	0.0276	-0.2964	-0.3383	-0.3377	-0.1525	-0.2464	-0.2987	-0.3183	-0.1058	-0.3709	-0.2277	-0.1011
FBgn0039602	1.3363	1.6668	0.6772	0.7604	0.4644	0.7379	0.6341	0.3146	0.9341	0.2948	0.5795	0.0058	0.757	0.4287	0.563	0.7058	0.4671	0.2666	0.1084	0.4465	0.3334	0.2224	0.1874	0.1801	0.069	0.3077	0.283	0.2948
FBgn0039683	0.2992	0.181	0.1579	0.4436	0.4049	0.3494	0.0375	-0.051	0.1434	-0.1665	-0.0897	0.24	0.0349	0.4737	0.3998	0.0658	0.0823	-0.1625	-0.045	-0.0376	0.1962	0.1164	-0.0805	0.1106	0.2842	-0.2555	-0.1573	-0.0214
FBgn0039712	2.399	2.863	2.0784	1.6411	1.4735	1.4708	1.1706	1.4392	2.0105	1.3507	1.5952	1.262	1.6139	1.5974	2.0965	1.2782	1.2382	0.9694	0.8852	0.6862	1.0093	0.7436	0.7424	0.8327	0.5157	0.6173	0.5756	0.6922
FBgn0039740	1.4505	1.0825	1.8113	1.477	1.6725	1.2102	1.2319	1.1288	1.4608	1.3218	1.1699	1.017	1.101	0.9186	1.5084	0.6173	0.6283	0.847	0.5011	0.7433	0.5107	0.3718	0.8389	0.3242	0.2794	0.4524	0.4555	0.451
FBgn0039808	0.0949	-0.0489	0.6185	0.4813	0.4226	0.3107	0.3707	0.4587	0.0082	0.2666	0.1626	-0.0539	-0.3414	-0.0695	0.145	0.0247	0.2404	0.0506	0.1631	0.1146	0.308	-0.0252	0.3257	0.3655	0.1088	0.4179	0.4074	0.6781
FBgn0039816	-0.7242	-0.5291	-0.2851	-0.1042	-0.2746	-0.2706	-0.0414	-0.1644	-0.1499	-0.3094	-0.234	-0.1976	-0.4175	-0.3733	-0.3124	-0.3279	-0.2486	-0.1021	-0.3561	-0.4241	-0.0923	-0.2401	0.1128	0.0813	0.5268	0.4664	0.3239	0.1437
FBgn0039831	2.0733	2.3571	1.6318	1.465	1.373	1.2778	1.3408	1.1488	1.8517	1.1618	1.0465	1.2584	1.2726	1.3642	0.9493	0.7874	1.1086	1.1607	0.8018	0.6434	0.2853	0.8065	0.84	0.8984	0.7321	0.5649	0.5624	0.7816
FBgn0039860	1.3815	0.887	0.269	0.5555	0.1483	0.4172	0.5334	0.4144	0.6597	0.2343	0.7146	0.3704	0.3599	0.6593	0.2904	0.4093	0.4492	0.3319	0.1953	0.1953	0.2857	0.0033	-0.2435	-0.0897	-0.2147	0.0782	-0.1621	-0.0218
FBgn0039905	0.8005	0.8453	1.1616	1.4372	1.1148	1.4914	1.2851	0.9424	1.4062	1.1403	1.089	0.8345	0.6783	0.8721	0.5536	0.4813	0.9419	1.0738	0.9343	0.5624	0.5804	0.6538	0.7905	0.8316	0.7968	0.5377	0.8354	0.8621
FBgn0039937	-1.2065	-1.2287	-0.6355	-0.7329	-0.5528	-0.5793	-0.5907	-0.5892	-0.536	-0.5037	-0.3255	-0.507	-0.3383	-0.3364	-0.1477	-0.55	-0.6461	-0.5579	-0.7257	-0.695	-0.7661	-0.9743	-0.6259	-0.737	-0.8502	-0.7834	-0.7314	-0.8391
FBgn0039938	0.2928	0.6063	0.5301	0.7516	0.779	0.6624	0.6702	0.4872	0.8453	0.2562	0.4168	0.2936	0.3242	0.4909	0.7958	0.5059	0.6984	0.3951	0.2606	0.2666	0.6729	0.2104	0.2558	0.7004	0.2892	0.1801	0.3777	0.3418
FBgn0040305	-0.5713	-0.5549	-0.3529	-0.5988	-0.4175	-0.2345	-0.1334	-0.1451	-0.1156	-0.2723	-0.0311	-0.3171	-0.1208	-0.2188	0.1253	-0.1214	-0.0469	-0.3529	-0.4705	-0.2735	-0.4247	-0.46	-0.4228	-0.1203	-0.3081	-0.0939	-0.1877	-0.1392
FBgn0040318	-0.2951	-0.3437	0.3648	0.292	0.0731	0.1657	0.4269	0.3663	0.2473	0.3494	0.3976	0.2412	0.4974	0.4326	0.5984	0.496	0.857	0.6669	0.9664	1.0077	0.8737	0.3208	0.4688	0.6823	0.2639	0.3863	0.389	0.2711
FBgn0040355	-1.8177	-1.4317	-1.4913	-1.3328	-1.3733	-1.1016	-0.9963	-1.0589	-1.0508	-0.9241	-1.2166	-0.9269	-0.9791	-1.0195	-1.6976	-0.897	-0.8882	-1.1056	-1.0107	-1.0853	-1.3559	-1.0933	-0.9593	-1.5437	-1.1659	-1.1275	-1.0598	-1.3137
FBgn0040366	0.6304	0.6229	-0.2645	-0.3183	-0.7329	-0.4894	-0.5827	-0.5416	-0.5579	-0.3897	-0.557	-0.4526	-0.5326	-0.8041	-0.7507	-0.6659	-0.3635	-0.9132	-0.9233	-1.0029	-0.9509	-0.8034	-0.9214	-1.1649	-0.8513	-1.0508	-0.897	-0.9808
FBgn0040465	1.1784	1.6468	1.1926	1.3925	1.092	0.7436	0.6617	0.7905	1.4107	0.6772	0.7889	0.8953	0.9343	1.2035	1.319	1.3111	1.0954	1.0798	1.1812	0.5853	1.6186	1.1469	0.676	1.0575	0.7303	0.6904	0.8478	0.543
FBgn0040918	0.5123	0.3899	-0.1047	-0.6126	-0.737	-0.2031	-0.4709	-0.2868	0.2534	0.0741	0.1979	0.1519	0.3202	-0.1353	0.146	0.3277	0.69	0.0727	0.1554	0.5594	-0.0082	0.2618	-0.0336	0.3947	0.5089	0.7726	0.2347	-0.1145
FBgn0041092	0.1704	0.2339	0.3815	0.1674	0.3677	0.3943	0.2711	0.41	0.3181	0.4107	0.4957	0.1631	0.6255	0.3153	0.6864	0.3377	0.3246	0.2237	0.2506	0.3273	0.352	0.4612	0.4027	0.8813	0.3921	0.4294	0.6072	0.5617
FBgn0041105	-0.0365	-0.0684	0.2157	0.2497	0.2412	0.1742	0.2016	0.0417	-0.0608	0.0777	0.0694	-0.0036	-0.3063	-0.072	-0.1282	-0.039	0.069	0.0062	0.3888	-0.0145	0.3663	0.904	0.7248	0.181	0.1596	0.0899	0.1509	0.0346
FBgn0041111	1.0647	0.4702	1.3355	0.7161	0.7007	0.8026	0.4699	0.7166	0.605	0.7292	0.7499	0.5099	0.6787	0.3488	0.9051	0.419	0.2889	0.5717	0.5824	0.5898	0.1945	0.2825	0.7413	0.2877	0.0918	0.4279	0.617	0.3002
FBgn0041145	1.0403	1.8308	1.1255	1.6148	1.6836	1.5294	1.1768	1.4321	2.083	1.7429	2.1795	2.0248	2.2833	2.626	2.8769	2.2239	1.0445	1.2618	0.8005	0.4758	0.9313	0.3973	-0.0695	0.5539	0.4933	0.1515	0.355	0.2768
FBgn0041156	0.1061	0.2615	0.4244	0.7905	0.7205	0.9311	0.978	0.5898	0.5987	0.3542	0.4717	0.5092	0.6295	0.599	0.5324	0.8345	0.9092	0.5724	0.4834	0.6751	0.5011	0.4555	0.4706	0.4193	0.3877	0.4772	0.5015	0.4967
FBgn0042630	0.6285	0.8125	0.9275	1.1999	1.129	1.1166	0.8106	0.2821	0.8512	0.6332	0.8254	-0.0072	0.3107	0.4878	0.6376	0.2818	0.4441	0.6003	0.3482	0.7301	0.5015	0.3296	0.2542	0.6107	0.6636	0.3361	0.4052	0.7596
FBgn0042650	-0.9762	-0.9086	-0.7742	-0.7377	-0.4247	-0.8211	-0.7425	-0.6016	-0.5228	-0.4749	-0.4319	-0.3585	-0.8186	-0.4968	-0.5064	-0.4233	-0.8314	-0.2104	-0.0518	-0.3603	-0.5201	-0.4725	-0.1541	-0.415	-0.4947	-0.2014	-0.0218	-0.56
FBgn0043364	-0.7147	-0.7138	-1.4632	-1.4266	-1.441	-1.415	-1.2595	-1.2437	-1.4687	-1.1319	-1.055	-1.2243	-0.5901	-0.7991	-0.5201	-0.8052	0.3614	-0.6943	-0.9836	-0.9582	-0.9771	-0.46	-0.5643	0.0994	-0.3542	-0.0058	-0.2964	-0.7329
FBgn0043472	1.6083	1.6755	1.8989	0.8974	0.4733	0.4436	0.2525	0.3848	1.1059	0.5008	0.6835	0.3696	0.8974	0.706	1.364	0.2869	-0.1104	-0.1693	-0.4927	-0.4266	-0.3437	-0.8193	-0.623	-0.2042	-0.5395	-0.5291	-0.5479	-0.4272
FBgn0045759	-0.3554	-0.3572	-0.1313	0.167	0.0205	0.0649	-0.2805	-0.0589	-0.3045	0.255	0.5734	0.1243	0.112	-0.0414	0.3718	0.0672	-0.125	-0.0019	0.2477	-0.2746	0.112	-0.1955	0.169	0.1721	0.0445	0.1674	0.167	0.4692
FBgn0050011	-0.1297	0.0478	0.119	0.3925	-0.0484	-0.3142	-0.226	0.0959	0.13	-0.0459	0.1506	0.3987	0.1785	0.2606	0.6987	0.5082	0.1181	0.7192	0.5984	0.3991	0.364	0.5039	0.6593	0.7066	1.0477	0.6796	0.7075	0.6544
FBgn0050020	0.7776	1.0172	0.6832	0.8514	0.2726	0.5522	0.5214	0.8578	1.5324	0.4362	0.8281	0.3196	0.4816	0.4998	0.9896	0.2013	-0.0007	0.051	0.038	-0.1644	0.1941	-0.1397	-0.2545	0.0459	0.1767	0.0062	0.0033	-0.1676
FBgn0050077	-0.1488	0.2943	-0.3328	0.0496	0.0899	-0.0654	-0.0619	0.1012	0.2687	-0.0355	-0.016	-0.0311	0.0735	-0.3709	0.2207	-0.2031	-0.3973	-0.4534	-0.2452	-0.6758	-0.1493	-0.4614	-0.4189	-0.6432	-0.1036	-0.3437	-0.3094	-0.7226
FBgn0050420	-0.356	-0.1183	-0.0214	0.0352	-0.2114	0.0286	0.2347	0.1313	0.236	-0.034	0.0201	0.1903	-0.0425	-0.2357	-0.4325	0.0759	-0.0539	-0.1531	-0.3715	0.2066	-0.2452	-0.1313	-0.2567	-0.3142	-0.1109	0.1168	-0.099	-0.0101
FBgn0050426	0.5001	0.0033	0.4471	0.5607	0.5541	0.4265	0.5341	0.645	1.4378	0.3925	0.6554	0.094	0.184	-0.1746	0.4813	0.2586	-0.063	-0.0459	-0.5193	-0.1563	-0.4846	-0.462	-0.4397	-0.6155	-0.433	-0.3237	-0.4383	-0.3585
FBgn0050431	-0.6506	0.1287	0.229	0.2133	0.5673	0.2249	0.2742	0.5207	1.0391	0.5698	1.1549	1.1099	0.8589	1.2981	1.8261	0.9224	0.3285	0.3855	0.3907	-0.0695	0.2975	0.0967	-0.1456	-0.0325	0.2314	0.261	-0.0786	0.4071
FBgn0050443	1.302	0.8071	0.6276	0.7598	0.5801	0.6715	0.9831	0.8971	0.8906	0.9426	1.1219	1.4339	0.7922	1.1414	1.5805	1.2677	1.075	1.3221	1.2916	0.9383	1.0188	0.987	0.9603	0.8264	0.8671	0.6556	0.8057	0.7436
FBgn0051169	-0.1303	0.3135	0.2182	0.1592	0.2232	0.1194	0.0576	0.1712	0.0182	-0.017	0.0314	-0.2316	0.1066	0.0191	0.2363	-0.2589	-0.1955	-0.2693	-0.4145	-0.4461	-0.372	-0.6266	-0.46	-0.3063	-0.486	-0.406	-0.4305	-0.4886
FBgn0051224	0.9125	0.8914	0.6464	0.3643	0.3818	0.308	0.6119	0.6363	0.7353	0.4447	0.6556	0.3793	1.159	0.576	1.2012	0.7897	0.5486	0.451	0.2978	0.2658	0.4182	0.1818	0.2133	0.5702	0.2219	0.2416	0.2948	0.4947
FBgn0051258	1.2408	1.6317	0.7126	0.2518	0.2506	0.539	0.5082	0.617	0.8079	0.6584	0.8488	0.8016	0.8734	0.8057	1.1243	0.4696	0.0048	-0.1573	-0.2898	-0.2728	-0.0504	-0.6364	-0.4806	-0.2009	-0.3297	-0.2987	-0.4364	-0.1971
FBgn0051365	1.8237	1.4156	1.5987	1.556	1.5708	1.3692	1.5609	1.6563	2.2006	1.7022	1.8233	1.3918	1.6448	0.881	1.7136	1.206	0.2845	0.6012	0.2113	0.3774	-0.017	-0.0578	0.2658	-0.1114	-0.1067	0.0029	-0.0082	-0.179
FBgn0051388	0.6495	1.1482	0.5197	0.6805	0.8589	0.9199	1.424	0.6736	1.282	0.6422	0.7613	0.7064	1.231	0.4962	0.987	0.5591	0.2363	0.403	0.3383	0.051	0.2445	-0.0439	0.1074	0.3165	0.1852	0.2249	0.2133	0.434
FBgn0051392	0.9593	0.4602	0.8697	0.3722	0.3505	0.3383	0.3947	0.2872	0.3357	0.3766	0.3947	0.3881	0.4507	0.1912	0.1313	0.115	0.0538	0.0281	-0.0266	0.157	-0.2114	-0.2863	0.0858	-0.1456	-0.2572	-0.1981	-0.1234	-0.0014
FBgn0051441	0.3565	-0.0608	0.481	0.0542	-0.0745	-0.0106	0.0653	0.0562	0.1034	0.0196	-0.1856	-0.1483	0.0566	-0.0033	0.2924	-0.0578	-0.1036	-0.1477	-0.1746	-0.0649	-0.3702	-0.5381	-0.0604	-0.6148	-0.6728	-0.4586	-0.4634	-0.5243
FBgn0051481	-0.4501	-0.3111	0.197	0.3718	0.115	0.361	0.2971	0.0356	-0.1125	-0.0346	0.123	-0.0277	0.3277	0.0389	0.0384	0.429	0.4005	0.1447	-0.0439	0.0431	0.384	0.0229	0.0534	0.33	0.1987	0.0845	0.0594	0.3722
FBgn0051510	-0.0415	-0.3505	0.2269	-0.4208	-0.3135	-0.5536	-0.3827	-0.3461	-0.0444	-0.2693	-0.2294	-0.3978	-0.1435	-0.1424	0.1648	-0.0311	-0.5907	-0.1461	-0.509	-0.2706	-0.8855	-0.9574	-0.4247	-0.7876	-0.8244	-0.6522	-0.5858	-0.7243
FBgn0051612	-0.2131	0.33	0.275	0.0885	0.269	0.1423	0.2634	-0.0847	0.5092	-0.1735	0.0025	-0.1429	-0.1849	0.394	0.24	0.0809	0.7027	-0.1302	-0.167	-0.1429	-0.038	-0.0518	-0.1109	-0.135	-0.0014	-0.2054	-0.1356	-0.0695
FBgn0051632	1.0167	1.0312	1.1903	1.3577	1.4228	1.3277	1.6732	1.3515	1.044	0.9028	0.9593	1.1871	1.2308	1.0834	1.0538	1.0621	1.1964	1.0656	0.8354	1.0208	0.9679	1.103	0.9573	1.0298	0.7799	0.9476	0.9288	1.2071
FBgn0051666	0.1283	-0.0699	-0.0311	0.2546	0.1583	0.0528	-0.0755	0.1332	-0.0705	0.0043	-0.0053	0	-0.3022	0.0417	0.0735	0.1535	0.4139	0.4049	0.627	0.3818	0.6523	0.7335	1.1968	1.2143	1.0795	0.9107	1.3952	1.1674
FBgn0052105	2.1322	1.9599	1.7967	1.9309	2.0698	1.7557	1.8888	1.863	2.2123	1.6398	1.7613	1.7825	1.8157	1.7022	2.148	1.6927	1.938	1.9157	1.745	1.6472	1.5347	1.9032	1.6866	1.6056	1.3974	1.4158	1.655	1.3647
FBgn0052296	-3.7434	-4.5564	-3.5513	-3.1976	-3.3614	-3.035	-3.2069	-2.2176	-3.3511	-1.9983	-2.4166	-3.6171	-1.8024	-1.5299	-1.7051	-2.1629	-1.6113	-1.9051	-2.7112	-2.4982	-3.0673	-2.3585	-1.835	-2.152	-1.8298	-2.3076	-2.1059	-3.2835
FBgn0052532	0.32	0.2534	0.6666	0.4844	0.6835	0.5059	0.6095	0.6357	0.5193	0.5358	0.5597	0.7353	0.5682	0.6542	0.1789	0.5271	0.928	0.9538	0.9915	1.1268	1.0356	1.3059	1.0002	0.7636	0.7838	0.7683	0.8088	1.0927
FBgn0052611	1.8172	1.3798	1.6561	1.6541	1.7971	1.7345	1.6973	1.8161	1.9442	1.4256	1.7106	2.1578	1.8119	1.9983	1.889	1.7769	1.8475	1.9912	1.8813	1.8039	1.7913	1.9245	1.8935	1.4723	1.6115	1.4065	1.5944	1.6975
FBgn0052767	1.0208	1.2914	0.8842	0.4772	0.4995	0.4365	0.3569	0.1919	0.669	0.2658	0.4222	0.0219	0.0342	0.2872	0.4528	0.0763	-0.1596	-0.045	-0.166	-0.46	0.2869	-0.4272	-0.0649	-0.0004	-0.2004	-0.1167	-0.1898	0.0328
FBgn0052772	0.3648	0.303	0.0868	0.1012	0.3354	-0.0669	-0.3984	-0.077	-0.0196	-0.2992	-0.2579	0.2095	-0.3978	-0.307	0.0105	-0.0058	-0.3377	-0.167	0.0589	-0.2659	0.2726	0.1181	-0.1198	0.22	0.0191	0.1012	0.1865	0.2615
FBgn0052778	-1.4422	-1.0954	-1.2664	-0.6712	-1.2413	-0.6904	-0.6416	-0.9233	-1.2481	-0.7661	-0.7353	-1.0136	-0.7686	-1.0195	-1.1456	-1.0963	-0.5181	-0.9434	-0.8424	-0.8476	-0.7966	-0.8102	-0.8391	-0.749	-0.6758	-0.7091	-0.9005	-1.1575
FBgn0053213	1.6242	1.3565	0.6864	0.438	0.3153	0.4041	0.5177	0.5965	0.7593	0.8158	0.5489	0.569	1.0429	0.2138	0.4394	0.3896	-0.2215	0.0134	-0.1223	0.0932	-0.243	-0.1429	-0.2413	-0.2602	-0.3553	-0.3511	-0.4325	-0.3597
FBgn0061173	1.5752	1.4072	1.5239	1.5294	1.6309	1.461	1.5591	1.7904	1.8005	1.2158	1.4505	1.5435	1.474	1.5555	1.7985	1.9077	2.431	1.8401	1.4636	1.4009	1.457	1.5861	1.3192	1.1812	0.8281	0.9087	0.9464	0.7398
