# Supplementary material for: The developmental expression dynamics of Drosophila melanogaster transcription factors
Source: Genome Biol. 2010 Apr 12;11(4):R40. doi: 10.1186/gb-2010-11-4-r40 (PMC2884543; doi:10.1186/gb-2010-11-4-r40)
Supplement: Additional file 2 — Mini-website: raw data and intermediate results. A self-contained website to browse and retrieve all primary data used in this study, as well as intermediate results such as clustering results. [file gb-2010-11-4-r40-S2.ZIP › raw data/Manak_time_course.txt]

	1	2	3	4	5	6	7	8	9	10	11	12
CG10002	1	1	1	1	1	1	1	1	1	1	1	1
CG10016	1	1	1	1	1	1	1	1	1	1	1	1
CG10021	1	1	1	1	1	1	1	1	1	1	1	1
CG10034	0	0	0	0	0	0	0	0	1	0	0	0
CG10036	1	1	1	1	1	1	1	1	1	1	1	1
CG10037	0	1	1	1	1	1	1	1	1	1	1	1
CG10042	1	1	1	1	1	1	1	1	1	1	1	1
CG10052	1	1	0	1	1	1	1	1	1	1	1	0
CG1007	1	1	1	1	1	1	1	1	1	1	1	1
CG10147	1	1	0	1	1	1	1	1	1	0	0	1
CG10159	1	1	1	1	1	1	1	1	1	1	1	0
CG10197	0	1	1	1	1	1	1	1	1	1	1	1
CG10209	1	1	1	1	1	1	1	1	1	1	0	1
CG1024	1	1	1	1	1	1	1	0	0	0	0	0
CG10250	0	0	0	1	0	1	1	1	1	1	0	0
CG10267	1	1	1	1	1	1	1	1	1	1	0	1
CG10269	1	1	0	1	1	1	1	1	1	1	1	1
CG10270	1	1	1	1	1	1	1	1	1	1	1	1
CG10274	1	1	0	1	1	1	1	1	1	0	0	1
CG10278	0	1	1	1	1	1	1	1	1	1	1	1
CG1028	1	1	1	1	1	1	1	1	1	1	1	1
CG10296	1	0	0	0	0	1	0	1	0	0	0	0
CG1030	1	1	1	1	1	1	1	1	1	1	1	1
CG10309	1	1	1	1	1	1	0	1	1	1	1	0
CG10318	1	1	1	1	1	1	1	1	1	0	0	1
CG10321	1	1	1	1	1	1	1	1	1	1	1	1
CG10325	1	1	1	1	1	1	1	1	1	1	1	1
CG1034	1	1	1	1	1	1	1	1	1	0	1	1
CG10348	1	1	0	1	1	1	1	1	1	1	1	1
CG10366	1	1	0	1	1	1	1	1	1	1	0	1
CG10388	1	1	1	1	1	1	1	1	1	1	1	1
CG10393	1	1	0	1	0	0	0	0	0	0	0	0
CG10431	1	1	0	1	0	0	0	1	0	0	0	0
CG10446	0	1	1	1	0	1	1	1	1	1	1	0
CG1046	1	1	0	0	0	0	0	0	0	0	0	0
CG10462	1	1	1	1	1	1	1	1	1	1	1	1
CG1048	0	1	0	0	0	0	0	0	0	0	0	0
CG10488	0	0	0	1	1	1	0	1	0	0	0	0
CG10543	1	1	1	1	1	1	1	1	1	1	1	1
CG10565	1	1	1	1	1	1	1	1	1	1	1	1
CG10571	0	0	0	1	1	1	1	1	1	0	1	1
CG10601	1	1	1	1	1	1	1	1	1	1	1	1
CG10604	1	0	0	1	1	0	1	1	1	1	1	1
CG10605	1	1	1	1	1	1	1	1	1	1	1	1
CG10619	1	1	1	1	1	1	1	1	1	1	1	1
CG10631	1	1	1	1	1	1	1	1	1	1	1	1
CG10654	1	0	1	1	1	1	1	1	1	0	1	1
CG10669	1	1	0	0	1	1	0	0	0	0	0	1
CG10699	0	0	1	0	1	1	1	1	1	1	1	1
CG1070	1	1	1	1	1	1	1	1	1	1	1	1
CG10704	1	1	1	1	1	1	1	1	0	1	1	1
CG1071	1	1	1	1	1	1	1	1	1	1	1	1
CG1072	1	0	1	1	1	1	1	1	1	0	1	0
CG10798	1	1	1	1	1	1	1	1	1	1	1	1
CG10949	1	0	0	0	1	0	0	0	0	1	0	1
CG10959	1	0	0	0	0	1	0	0	0	0	0	0
CG10979	1	1	1	1	1	1	1	1	1	1	1	1
CG11033	1	1	1	1	1	1	1	1	1	1	1	1
CG11049	0	1	0	1	1	1	1	1	1	1	0	1
CG11071	1	0	0	0	0	0	0	0	0	1	0	0
CG11085	1	1	0	0	0	1	1	1	0	0	1	1
CG11094	1	1	0	1	1	1	1	1	0	1	1	0
CG11121	1	1	1	1	1	1	1	1	1	1	1	1
CG11122	1	1	1	1	1	1	1	1	1	1	1	1
CG11152	0	0	1	1	0	0	0	0	0	0	0	0
CG11153	0	1	1	1	1	1	1	1	1	1	1	1
CG11172	1	1	1	1	1	1	1	1	1	1	1	1
CG11186	0	0	1	1	1	1	1	1	1	1	1	1
CG1119	1	1	1	1	1	1	1	1	1	1	1	1
CG11194	1	0	0	1	1	1	1	1	1	1	1	1
CG11202	1	1	1	1	1	1	1	1	1	1	1	1
CG11247	1	1	1	1	1	1	1	1	1	1	1	1
CG1130	1	1	1	1	1	1	1	1	1	1	1	1
CG11317	0	0	0	0	0	0	0	0	0	1	1	1
CG1132	0	0	0	0	0	0	0	0	0	1	0	0
CG1133	1	1	1	1	1	1	1	1	1	1	1	1
CG11352	1	1	1	1	1	1	1	1	1	1	1	1
CG11354	1	1	1	1	1	1	1	1	1	1	1	1
CG11387	1	1	1	1	1	1	1	1	1	1	1	1
CG11398	1	1	0	0	0	0	0	0	0	0	0	0
CG11405	1	1	1	0	1	1	1	1	1	1	1	1
CG11414	1	1	1	1	1	1	1	1	1	1	1	1
CG11450	0	1	1	0	1	1	1	0	0	0	0	1
CG11456	1	1	0	1	1	1	0	0	1	0	0	0
CG11491	1	1	1	1	1	1	1	1	1	1	1	1
CG11494	1	1	1	1	1	1	1	1	1	1	1	1
CG11502	1	1	1	1	1	1	1	1	1	1	1	1
CG11551	0	1	1	1	0	0	0	0	0	0	0	0
CG11607	0	0	0	1	1	1	1	1	1	0	1	0
CG11617	0	0	0	0	0	0	1	1	1	0	0	0
CG11641	1	0	0	1	0	1	0	1	1	1	0	1
CG11648	1	1	1	1	1	1	1	1	1	1	1	1
CG11676	0	1	1	1	1	1	1	1	1	1	1	1
CG11695	1	0	0	1	1	1	0	1	1	1	0	0
CG11696	1	1	1	1	1	1	1	1	1	1	1	1
CG11723	1	1	1	1	1	1	1	1	0	0	0	0
CG11783	1	1	0	1	1	1	1	1	1	1	1	1
CG11798	1	1	1	1	1	1	1	1	1	1	1	1
CG11799	1	1	1	1	1	1	1	1	1	1	1	1
CG11902	1	1	1	1	1	1	1	1	1	1	1	0
CG11906	1	1	1	1	1	1	1	1	0	1	0	1
CG11921	1	0	0	1	0	1	1	0	0	0	0	0
CG11922	0	0	0	1	1	1	0	0	1	0	0	0
CG11924	1	1	1	1	1	1	1	1	1	1	1	1
CG11966	0	0	0	0	0	1	1	1	0	0	0	0
CG11971	1	1	1	1	1	1	1	1	1	0	0	1
CG11984	1	1	0	1	1	1	1	1	1	1	1	1
CG11987	1	1	1	1	1	1	1	1	1	1	1	1
CG11992	1	1	0	1	1	1	1	1	1	1	1	1
CG12029	0	0	0	1	1	1	1	1	0	1	0	1
CG12052	1	1	1	1	1	1	1	1	1	1	1	1
CG12054	1	1	1	1	1	1	1	1	1	1	1	1
CG12071	0	0	0	0	0	0	0	1	1	1	1	1
CG12075	0	1	0	0	1	1	1	1	1	1	1	1
CG12124	1	1	1	1	1	1	1	1	0	1	1	0
CG12154	1	1	1	1	1	1	1	1	1	1	1	1
CG12212	1	1	1	1	1	1	1	1	1	1	1	1
CG12219	1	1	1	1	1	1	1	1	1	1	1	1
CG12223	1	1	1	1	1	1	1	1	1	1	1	1
CG12236	1	1	1	1	1	1	1	1	1	1	1	1
CG12245	0	1	1	1	1	1	1	0	1	1	0	1
CG12287	1	1	1	1	1	1	1	1	1	1	1	1
CG12296	1	1	1	1	1	1	1	1	1	1	1	1
CG12299	1	1	1	1	1	1	1	1	1	1	1	1
CG1233	1	1	1	1	1	1	1	1	1	1	1	1
CG12361	0	0	0	1	0	1	1	0	1	0	1	0
CG12370	0	0	0	0	0	0	0	0	1	0	1	1
CG12391	1	1	1	1	1	1	1	1	1	1	1	1
CG12399	1	1	1	1	1	1	1	1	1	1	1	1
CG1244	1	1	1	1	1	1	1	1	1	1	1	1
CG12605	1	0	0	1	1	1	1	1	1	1	1	1
CG12630	0	0	0	1	1	1	1	1	1	0	1	1
CG12632	1	1	0	0	1	0	0	0	0	0	1	0
CG1264	1	1	1	1	1	1	1	1	1	1	1	1
CG12653	1	1	1	1	1	1	1	1	1	1	1	1
CG12690	1	1	1	1	1	1	1	1	1	1	1	1
CG12701	1	1	1	1	1	1	1	1	1	1	1	1
CG12744	1	1	1	1	1	1	1	0	0	0	0	0
CG12767	1	1	0	1	1	1	1	1	1	1	1	1
CG12769	1	1	1	1	1	1	1	1	1	1	1	0
CG12809	1	1	0	1	1	1	1	1	1	1	1	0
CG12942	1	1	1	1	1	1	1	0	0	0	0	0
CG12952	0	0	0	0	0	1	0	0	0	0	0	0
CG13109	1	1	1	1	1	1	1	1	1	1	1	1
CG13123	0	0	1	0	0	0	0	0	0	0	0	0
CG13204	1	0	0	1	1	1	1	1	1	1	0	1
CG1322	1	1	1	1	1	1	1	1	1	1	1	1
CG13287	0	0	0	0	1	1	1	1	1	0	0	0
CG13296	1	1	0	1	1	1	1	1	1	1	1	1
CG13316	1	1	1	1	1	1	1	1	1	1	1	1
CG13424	1	1	1	1	1	1	1	1	1	1	1	1
CG1343	0	0	0	1	1	1	1	1	1	0	0	0
CG13475	1	0	1	1	1	1	1	1	1	1	1	1
CG13493	0	1	0	0	0	0	0	0	0	0	0	0
CG13598	1	1	1	1	1	1	1	1	1	1	1	1
CG13617	0	0	1	1	0	0	0	0	0	0	0	0
CG13620	1	1	1	1	1	1	1	1	1	1	1	1
CG13624	1	1	1	1	1	1	1	1	1	1	1	1
CG1374	1	1	1	1	1	1	1	1	1	1	1	1
CG1378	1	1	0	1	1	1	0	0	0	0	0	0
CG1379	1	1	1	1	1	1	0	1	1	0	1	1
CG13897	1	1	0	0	1	1	0	0	0	0	1	0
CG13906	1	1	1	1	1	1	1	1	1	0	0	0
CG13951	1	1	0	0	1	0	0	0	1	0	1	1
CG14029	1	1	1	1	1	1	1	1	1	1	0	1
CG14117	1	0	1	0	0	0	0	0	0	0	0	0
CG14200	1	1	1	1	1	1	1	1	1	1	1	1
CG1429	1	1	1	1	1	1	1	1	1	1	1	1
CG14307	1	1	1	1	1	1	1	1	1	1	1	1
CG14438	1	1	1	1	1	1	1	1	1	1	1	1
CG14441	1	1	1	1	1	1	1	1	1	1	1	1
CG1447	1	1	0	1	1	1	1	1	1	1	1	1
CG1449	1	1	1	1	1	1	1	1	1	1	1	1
CG14513	1	1	1	1	1	1	1	1	0	1	1	1
CG1454	1	1	1	1	1	1	1	1	1	1	1	1
CG14548	0	1	1	1	1	1	1	1	0	0	1	0
CG1464	1	0	1	1	1	1	1	1	1	1	1	0
CG14655	1	1	0	0	1	1	1	1	1	1	0	1
CG14667	1	1	0	1	0	0	0	0	0	0	0	0
CG14710	1	1	1	1	1	1	1	1	1	0	1	0
CG14711	1	1	1	1	1	1	1	1	1	1	0	1
CG14938	1	1	1	1	1	1	1	1	1	1	1	1
CG14941	1	1	1	1	1	1	0	0	1	1	0	1
CG14962	1	0	0	1	0	0	0	0	1	0	0	1
CG15011	1	1	0	1	1	1	1	1	1	1	1	1
CG15073	1	0	0	1	1	1	0	1	1	1	0	1
CG15216	0	0	0	0	0	1	1	1	1	1	1	1
CG15286	0	0	0	1	1	0	0	0	0	0	0	0
CG1529	1	1	1	1	1	1	1	1	1	0	1	1
CG15319	1	1	1	1	1	1	1	1	1	1	1	1
CG15336	1	0	0	0	0	0	0	0	0	0	0	0
CG15435	1	1	1	1	1	1	1	0	1	0	0	0
CG15436	1	1	0	0	1	1	0	0	0	0	0	0
CG15504	1	0	1	1	1	1	0	0	0	1	1	1
CG15509	1	1	1	1	1	1	1	1	1	1	1	1
CG15514	1	1	1	1	1	1	1	0	1	0	0	0
CG15552	1	1	1	1	1	1	1	1	1	1	1	1
CG15715	1	1	1	1	1	1	1	1	1	1	1	1
CG15749	0	1	1	1	0	0	0	1	1	0	1	0
CG15782	0	1	0	1	1	1	1	1	0	1	1	1
CG15812	1	1	1	1	1	1	1	1	1	0	1	1
CG15845	1	1	1	1	1	1	1	1	1	1	1	1
CG15889	1	1	1	1	1	1	1	0	1	0	1	0
CG1602	1	1	0	0	0	1	0	1	0	0	0	0
CG1603	1	1	1	1	1	1	1	1	1	0	0	0
CG1605	1	1	1	1	1	1	0	1	1	0	0	0
CG1620	1	1	1	1	1	1	1	1	0	1	0	1
CG1621	1	1	1	1	1	1	1	0	0	1	0	0
CG1641	0	1	0	1	1	0	0	0	0	0	0	0
CG1647	1	1	1	1	1	1	1	1	1	1	1	1
CG1650	1	0	0	1	1	1	0	1	0	0	0	0
CG1663	1	0	1	1	1	1	0	0	0	1	1	1
CG16738	1	1	1	1	1	1	1	1	0	0	0	0
CG16778	1	1	1	1	1	1	1	1	1	1	1	1
CG16779	0	1	0	0	0	0	1	1	1	1	1	1
CG16801	0	0	1	1	0	0	0	0	1	0	0	1
CG16863	1	1	1	1	0	0	0	0	0	0	0	0
CG1689	1	1	0	1	1	1	1	1	1	1	1	1
CG16899	1	1	1	1	1	1	0	1	1	1	1	1
CG16902	1	1	1	1	1	1	1	1	1	1	0	0
CG1705	1	1	1	1	1	1	1	1	1	1	1	1
CG17077	1	1	1	1	1	1	1	1	1	1	1	1
CG17100	1	1	1	1	1	1	1	1	1	1	1	1
CG17117	1	1	1	1	1	1	1	1	1	1	1	1
CG17181	0	1	0	1	1	1	1	0	0	0	0	0
CG17186	1	1	0	1	1	1	0	0	1	0	0	1
CG17228	1	1	1	1	1	1	1	1	1	1	1	1
CG17328	1	1	1	1	1	1	0	0	0	0	1	1
CG17359	1	1	0	0	0	1	0	0	0	0	0	0
CG17361	1	1	0	1	1	1	0	0	0	0	0	0
CG17385	1	1	1	1	1	1	1	1	1	1	1	1
CG17390	0	0	0	0	1	1	0	1	0	0	0	0
CG17568	1	1	0	1	1	1	1	1	0	0	0	0
CG1759	1	1	1	1	1	1	1	1	1	1	1	1
CG17592	1	1	1	1	1	1	1	1	1	1	1	1
CG17612	1	1	1	1	1	1	1	1	1	0	0	0
CG1765	1	1	1	1	1	1	1	1	1	1	1	1
CG17743	1	1	1	1	1	1	1	1	1	1	1	1
CG1775	1	1	1	1	1	1	1	1	1	1	1	1
CG17802	1	1	0	1	1	1	0	0	0	0	0	0
CG17803	0	0	0	0	0	1	0	0	0	0	0	0
CG17806	1	1	0	1	1	1	0	0	0	0	0	1
CG17829	1	1	1	1	1	1	1	1	1	1	1	1
CG17835	1	1	1	1	1	1	1	1	1	1	1	1
CG17836	1	1	1	1	1	1	1	1	1	1	1	1
CG17888	1	1	1	1	1	1	1	1	1	1	1	1
CG17894	1	1	1	1	1	1	1	1	1	1	1	1
CG17912	1	1	1	1	1	1	1	1	1	1	1	1
CG1792	1	1	1	1	1	1	0	0	0	0	0	1
CG17921	1	1	1	1	1	1	1	1	1	1	1	1
CG17958	1	1	1	1	1	1	1	1	1	1	1	1
CG17964	1	1	1	1	1	1	1	1	1	1	1	1
CG18011	1	1	1	1	1	1	0	0	0	0	0	0
CG18023	1	1	0	1	1	1	1	1	1	1	1	1
CG18024	0	1	1	1	1	1	1	1	1	1	1	1
CG18262	1	0	0	0	0	1	0	0	0	0	0	0
CG18265	1	1	1	1	1	1	1	1	1	1	1	1
CG1832	1	1	1	1	1	1	1	1	1	1	1	1
CG18362	1	1	1	1	1	1	1	1	1	1	1	1
CG18389	1	1	1	1	1	1	1	1	1	1	1	1
CG18412	1	1	1	1	1	1	1	1	1	1	1	1
CG18446	1	1	1	1	1	1	1	1	0	0	0	0
CG1845	1	1	1	1	1	1	1	1	1	1	1	1
CG18455	1	1	1	1	1	1	1	1	1	1	1	1
CG18468	1	1	0	1	1	1	0	0	0	0	0	0
CG18476	1	1	1	1	1	1	1	1	1	1	1	1
CG1849	1	1	1	1	1	1	1	1	1	1	1	1
CG18555	1	0	0	0	0	0	0	0	0	0	0	0
CG1856	1	1	1	1	1	1	1	1	1	1	1	1
CG18599	1	0	0	0	0	0	0	1	1	1	0	0
CG18619	1	0	0	1	1	1	1	1	1	1	1	1
CG1864	1	1	1	0	1	1	0	1	0	0	1	1
CG18647	1	1	1	1	1	1	1	1	1	1	1	1
CG18764	1	1	1	1	1	0	0	1	0	0	0	0
CG18783	1	1	1	1	1	1	1	1	1	1	1	1
CG1897	1	1	1	1	1	1	1	1	1	1	1	1
CG1922	0	0	0	1	1	1	1	1	1	1	1	1
CG2047	1	1	1	1	1	1	1	1	1	1	1	1
CG2050	1	1	1	1	1	1	1	1	1	1	1	1
CG2052	0	0	0	0	0	0	1	1	1	1	1	1
CG2102	0	0	1	1	1	1	1	1	1	1	0	0
CG2116	1	1	1	1	1	1	1	1	1	1	1	1
CG2120	0	0	0	0	0	1	0	1	1	1	1	1
CG2125	1	1	1	1	1	1	1	1	1	1	1	1
CG2129	1	0	0	0	1	0	0	0	0	0	0	0
CG2189	1	1	1	1	1	1	1	1	1	1	1	1
CG2199	1	1	1	1	1	1	1	1	1	1	1	1
CG2202	1	1	1	1	1	1	1	1	1	1	1	1
CG2244	1	1	1	1	1	1	1	1	1	1	1	1
CG2262	1	1	1	1	1	1	1	1	1	1	1	1
CG2275	1	1	1	1	1	1	1	1	1	1	1	1
CG2328	1	1	1	1	1	1	1	1	1	1	1	1
CG2368	1	1	1	1	1	1	1	1	1	1	1	1
CG2380	0	0	0	0	0	0	1	1	1	1	1	1
CG2530	1	1	1	1	1	1	1	1	1	1	1	1
CG2678	1	1	0	0	0	0	0	0	0	0	0	0
CG2682	1	1	1	1	1	1	1	1	1	1	1	1
CG2692	1	1	0	1	1	1	1	1	1	1	0	0
CG2702	1	1	1	1	1	1	1	1	1	1	1	1
CG2711	1	1	1	1	1	1	1	1	1	0	0	0
CG2712	1	1	0	1	1	1	0	1	0	1	0	1
CG2714	1	1	1	1	1	1	1	0	0	0	0	0
CG2762	1	1	1	1	1	1	1	1	1	1	1	1
CG2790	1	1	1	1	1	1	1	0	1	1	1	1
CG2808	0	1	0	0	0	1	1	1	1	1	1	1
CG2819	0	0	0	0	0	0	0	0	0	1	0	0
CG2851	0	1	1	0	1	1	0	1	0	1	1	1
CG2889	1	1	1	1	1	1	1	1	1	1	1	1
CG2914	1	0	0	0	1	0	1	1	0	1	1	0
CG2939	1	1	1	1	1	1	1	1	0	1	1	0
CG2956	1	1	1	1	1	1	1	1	1	1	1	1
CG2988	1	1	1	1	1	1	1	1	1	1	1	1
CG30011	1	1	1	1	1	1	1	1	1	1	1	1
CG30020	1	1	1	1	1	1	1	1	1	1	1	1
CG30077	0	0	0	0	0	0	0	0	1	0	0	0
CG3032	0	1	0	0	0	0	0	0	0	0	0	0
CG30420	1	1	1	1	1	1	1	1	1	1	1	1
CG30426	1	1	1	1	1	1	1	1	1	1	0	1
CG30431	0	1	1	1	1	1	0	0	1	0	1	1
CG30443	1	1	1	1	1	1	1	0	1	0	1	0
CG3052	1	0	0	1	1	1	1	1	0	1	0	1
CG3065	1	1	1	1	1	1	1	1	1	1	1	1
CG3075	1	1	1	1	1	1	1	1	1	1	1	1
CG3090	1	1	1	1	1	1	1	1	1	1	1	1
CG3114	1	1	1	1	1	1	1	1	1	1	1	1
CG31169	1	1	1	1	0	0	0	0	0	0	0	0
CG31224	1	1	1	1	1	1	1	1	1	1	1	1
CG31240	1	0	0	1	1	1	1	1	1	1	0	1
CG31258	1	1	1	1	1	1	0	0	0	0	0	0
CG3136	1	1	1	1	1	1	1	1	1	1	1	1
CG31365	1	1	1	1	1	1	1	1	1	0	0	0
CG31388	1	1	1	1	1	1	0	0	0	0	0	0
CG31392	1	1	0	1	1	1	1	1	0	0	0	1
CG3143	1	1	1	1	1	1	1	1	1	1	1	1
CG31441	0	1	0	1	0	0	0	1	0	0	0	0
CG31460	1	1	1	1	1	0	0	0	0	0	0	0
CG31481	1	1	1	1	1	1	1	1	1	1	1	1
CG31510	1	1	1	1	1	1	1	1	1	1	1	1
CG3161	1	1	1	1	1	1	1	1	0	0	0	0
CG31612	0	1	1	1	1	1	1	1	0	1	1	0
CG31632	1	1	1	1	1	1	1	1	1	1	1	1
CG3166	1	1	1	1	1	1	1	1	1	1	1	1
CG31666	1	1	1	1	1	1	1	1	1	1	1	1
CG31670	1	0	1	1	0	1	0	0	0	0	0	0
CG31753	1	1	1	1	1	1	1	1	1	1	1	1
CG31782	1	1	1	1	1	1	1	1	1	1	1	1
CG31835	0	0	0	0	0	0	0	0	0	1	0	0
CG31875	1	1	0	0	0	0	0	0	0	0	0	0
CG32105	1	1	0	1	1	1	1	1	1	1	1	1
CG32120	0	0	1	1	1	1	0	0	0	0	0	0
CG32121	0	0	0	0	0	0	0	0	1	0	1	1
CG32139	1	1	1	1	1	1	1	1	1	1	1	1
CG32171	1	1	1	1	1	1	1	1	1	1	1	1
CG32180	1	1	1	1	1	1	1	1	1	1	1	1
CG32296	1	1	1	1	1	1	1	1	1	1	1	1
CG32346	1	1	1	1	1	1	1	1	1	1	1	1
CG3242	1	1	1	1	1	1	1	1	1	1	1	1
CG32466	1	1	1	1	1	1	1	1	1	1	1	1
CG32474	0	1	0	0	0	1	0	1	1	0	0	0
CG32532	1	1	1	1	1	1	1	1	1	1	1	1
CG32575	1	1	1	1	1	1	1	1	1	1	1	1
CG32577	1	1	0	1	1	1	1	1	1	1	1	1
CG3258	0	1	1	1	1	1	1	1	0	1	0	0
CG32611	1	1	1	1	1	1	1	1	1	1	1	1
CG32767	1	1	1	1	1	1	1	1	1	1	1	1
CG32772	1	1	1	1	1	1	1	1	1	1	1	1
CG32778	1	1	1	0	0	0	0	1	1	1	1	1
CG32788	1	1	1	1	1	1	1	1	1	1	1	1
CG3281	1	1	0	1	1	1	0	0	1	0	0	1
CG32830	0	0	1	1	1	1	1	1	1	1	1	1
CG33133	1	1	1	1	1	1	1	1	1	1	0	1
CG33152	0	1	1	1	1	1	1	1	1	1	1	0
CG33183	1	1	1	1	1	1	1	1	1	1	1	1
CG33213	1	1	0	1	0	0	0	0	0	0	0	0
CG33221	1	0	0	0	0	0	0	0	0	0	0	0
CG33323	0	1	0	1	0	1	1	0	1	0	0	0
CG33336	1	1	0	1	0	1	0	0	0	0	0	0
CG3340	1	1	1	1	1	1	1	1	1	1	1	1
CG33473	1	1	1	1	1	1	1	1	1	1	1	1
CG3350	1	1	0	1	1	1	1	1	1	1	1	1
CG3388	0	1	1	1	1	1	0	0	0	0	0	0
CG3407	1	1	0	1	1	1	0	1	0	0	1	0
CG3411	1	1	1	1	1	1	1	1	1	1	1	1
CG3445	1	1	1	1	1	1	1	1	1	1	1	1
CG3485	0	1	1	1	1	0	0	0	0	0	0	0
CG3491	0	0	0	0	0	0	0	0	0	0	0	1
CG3497	1	1	1	1	1	1	1	1	1	0	1	1
CG3576	1	1	1	1	1	1	1	1	1	1	1	1
CG3578	1	1	1	1	1	1	1	1	1	1	1	1
CG3629	0	1	1	1	1	1	1	1	1	1	1	1
CG3647	1	1	1	1	1	1	1	1	1	1	1	1
CG3654	1	1	1	1	1	1	1	1	1	1	1	1
CG3668	0	0	0	0	0	0	0	1	0	1	0	0
CG3726	1	1	1	1	1	1	0	0	1	1	1	1
CG3743	1	1	1	1	1	1	1	1	1	1	1	1
CG3758	1	1	1	1	1	1	1	1	1	1	1	1
CG3796	0	1	1	1	1	0	0	0	0	0	0	0
CG3815	1	1	1	1	1	1	1	1	1	1	1	1
CG3827	1	1	1	1	1	0	0	1	0	1	0	0
CG3836	1	1	1	1	1	1	1	1	1	1	1	1
CG3838	1	1	1	1	1	1	1	1	1	1	1	1
CG3839	0	1	1	1	1	1	0	0	0	0	0	0
CG3847	1	1	1	1	1	1	1	1	1	1	1	1
CG3848	1	1	1	1	1	1	1	1	1	1	1	1
CG3850	0	0	0	1	1	1	1	1	1	1	1	1
CG3851	1	1	1	1	1	1	1	1	1	1	1	1
CG3858	0	0	0	1	1	1	0	0	0	0	1	0
CG3871	0	0	1	0	0	0	0	0	0	0	0	0
CG3886	1	1	1	1	1	1	1	1	1	1	1	1
CG3891	1	1	1	1	1	1	1	1	1	1	1	1
CG3905	1	0	0	1	1	1	1	1	1	1	1	1
CG3919	1	1	0	0	0	1	0	1	0	0	0	0
CG3935	0	0	0	1	1	1	1	1	1	1	1	1
CG3941	1	1	1	1	1	1	1	1	1	1	1	1
CG3956	1	1	1	1	1	1	1	1	1	1	0	1
CG3978	0	1	1	1	1	1	1	1	1	1	1	1
CG3992	1	1	1	1	1	1	1	1	1	1	1	1
CG3995	1	1	1	1	1	1	0	0	1	0	0	1
CG3998	1	1	1	1	1	1	1	1	1	1	1	1
CG4029	1	1	1	1	1	1	1	1	1	1	1	1
CG4059	1	1	1	1	1	1	1	1	1	1	1	1
CG4136	1	1	1	1	1	1	1	1	0	1	1	1
CG4143	1	1	1	1	1	1	1	1	1	1	1	1
CG4148	1	1	1	1	1	1	0	1	1	0	1	0
CG4158	0	1	1	1	1	1	1	1	1	0	0	0
CG4185	1	1	1	1	1	1	1	0	0	1	1	1
CG4216	1	1	0	0	0	0	0	0	0	0	0	0
CG4217	1	1	1	1	1	1	1	1	1	1	1	1
CG4220	0	1	0	1	1	1	1	1	1	1	1	1
CG4257	1	1	1	1	1	1	1	1	1	1	1	1
CG4282	1	1	1	1	1	1	1	0	0	0	0	0
CG4328	0	0	0	0	1	0	0	1	0	0	1	1
CG4354	0	0	0	0	1	1	1	1	1	1	0	0
CG4360	1	1	1	1	1	1	1	1	1	1	1	1
CG4374	1	1	0	1	1	1	1	1	1	0	1	0
CG4380	1	1	1	1	1	1	1	1	1	1	1	1
CG4404	1	1	0	0	1	1	0	0	0	1	0	0
CG4413	1	1	1	1	1	1	0	0	0	0	0	0
CG4424	1	1	0	1	0	0	0	1	0	0	0	0
CG4427	1	1	1	1	1	1	1	1	1	1	1	1
CG4491	1	1	1	1	1	1	1	1	1	1	1	1
CG4496	1	1	0	0	0	0	0	0	0	0	0	0
CG4575	1	1	1	1	0	0	0	0	0	0	0	0
CG4621	1	1	1	1	1	1	1	1	1	1	1	1
CG4654	1	1	1	1	1	1	1	1	1	1	1	1
CG4677	1	1	1	1	1	1	1	1	1	1	1	1
CG4694	1	1	1	1	1	1	0	1	1	1	1	1
CG4707	1	1	1	1	1	1	1	1	1	1	0	1
CG4717	1	1	1	1	1	1	1	1	1	1	0	1
CG4730	1	1	0	0	0	0	0	0	0	0	0	0
CG4761	1	1	1	1	1	1	1	1	1	1	0	1
CG4807	1	1	1	1	1	1	1	1	1	1	1	1
CG4820	1	1	0	1	1	1	0	1	0	0	0	0
CG4854	1	1	1	1	1	1	0	0	0	0	0	0
CG4881	0	0	0	0	0	1	1	1	1	1	1	1
CG4903	1	1	1	1	1	1	1	1	1	1	1	1
CG4936	1	1	1	1	1	1	1	1	1	1	1	1
CG4952	1	1	1	1	1	1	1	1	1	1	1	1
CG5005	1	1	1	1	1	1	1	1	1	1	0	0
CG5034	1	1	1	1	1	1	1	1	1	1	1	1
CG5058	1	1	1	1	1	1	1	1	1	1	1	1
CG5067	1	1	1	1	1	1	1	1	1	1	1	1
CG5069	0	1	1	1	1	1	1	1	0	1	0	1
CG5083	1	1	1	1	1	0	0	1	0	1	0	1
CG5093	0	1	1	1	1	1	0	0	0	0	0	0
CG5102	1	1	1	1	1	1	1	1	1	1	1	1
CG5109	1	1	1	1	1	1	1	1	1	1	1	1
CG5124	1	1	0	1	1	1	1	1	1	0	0	0
CG5133	0	1	1	1	1	1	0	0	0	1	0	1
CG5187	1	1	1	1	1	1	0	0	0	0	0	0
CG5206	1	1	1	1	1	1	1	1	1	1	1	1
CG5229	1	1	1	1	1	1	1	1	1	1	1	1
CG5245	1	1	0	0	0	0	0	0	0	0	0	0
CG5247	1	1	1	1	1	1	0	1	1	0	0	1
CG5249	1	1	1	1	1	1	1	1	0	1	1	1
CG5264	1	1	1	1	1	1	1	1	1	1	1	1
CG5393	1	1	1	1	1	1	1	1	1	1	1	1
CG5403	1	1	1	1	1	1	1	1	1	1	1	1
CG5441	0	1	1	1	1	1	1	1	1	1	1	1
CG5461	1	1	1	1	1	1	1	1	1	1	1	1
CG5488	1	1	1	1	1	1	1	1	1	1	1	1
CG5529	0	0	1	1	1	1	1	1	1	1	1	1
CG5545	1	1	1	1	1	1	1	1	1	1	1	1
CG5557	1	1	1	1	1	1	1	1	1	1	1	1
CG5575	1	1	1	1	1	1	1	1	1	1	1	1
CG5580	1	1	1	1	1	1	1	1	1	1	1	1
CG5583	0	0	1	0	0	0	1	1	1	1	1	1
CG5586	0	0	0	0	0	0	1	1	1	1	1	1
CG5591	1	1	1	1	1	1	1	1	1	1	1	1
CG5649	1	1	1	1	1	1	1	1	1	1	1	1
CG5669	1	1	1	1	1	1	1	1	1	1	1	1
CG5683	1	1	1	1	1	1	1	1	1	1	1	1
CG5714	1	1	1	1	1	1	0	1	1	1	0	0
CG5737	0	0	1	0	0	0	0	0	0	0	0	0
CG5748	1	1	1	1	1	1	1	1	1	1	1	1
CG5799	1	1	1	1	1	1	1	1	1	1	1	1
CG5832	0	0	0	1	0	0	0	1	1	1	0	0
CG5838	1	1	1	1	1	1	1	1	1	1	1	1
CG5893	1	1	1	1	1	1	1	1	1	1	1	1
CG5935	1	1	1	1	1	1	1	1	1	1	1	1
CG5952	0	0	0	0	0	1	0	1	0	1	0	0
CG5965	1	1	1	1	1	1	1	1	1	1	1	1
CG6061	1	1	1	1	1	1	1	1	1	1	1	1
CG6093	1	1	0	0	0	0	0	0	0	0	0	0
CG6096	0	1	1	1	1	1	0	0	0	0	0	0
CG6103	1	1	1	1	1	1	1	1	1	1	1	1
CG6121	1	1	1	1	1	1	1	1	1	1	1	1
CG6143	1	1	1	1	1	1	1	1	1	1	1	1
CG6172	1	1	1	1	1	1	1	1	1	1	1	1
CG6211	0	1	0	0	0	1	1	1	1	1	1	1
CG6215	1	1	0	1	1	1	0	0	1	0	0	0
CG6246	1	1	1	1	1	1	1	1	1	1	1	1
CG6254	1	1	1	1	1	1	1	0	1	1	0	0
CG6269	1	1	0	0	1	1	1	1	0	1	0	1
CG6272	1	1	0	1	1	1	1	1	1	0	1	0
CG6276	1	1	0	0	1	1	0	0	0	1	0	1
CG6312	1	1	0	1	1	1	1	1	1	1	1	1
CG6338	1	1	0	1	1	1	1	0	1	0	0	0
CG6352	1	1	1	1	1	1	1	1	1	1	1	0
CG6376	1	1	1	1	1	1	1	1	1	1	1	1
CG6464	1	1	1	1	1	1	1	1	1	1	1	1
CG6494	0	1	1	1	1	1	1	1	1	1	1	1
CG6534	1	1	1	1	1	1	1	1	1	1	1	1
CG6545	0	0	0	1	1	1	1	1	0	0	0	0
CG6570	1	1	0	1	1	1	1	1	1	1	1	1
CG6604	1	1	1	1	0	1	1	1	1	1	1	1
CG6634	1	1	1	1	1	1	1	1	1	1	1	1
CG6654	1	1	1	1	1	1	1	0	0	0	0	1
CG6667	1	1	0	0	0	1	1	1	1	1	1	1
CG6677	1	1	1	1	1	1	0	0	1	0	0	0
CG6686	1	1	1	1	1	1	1	1	1	1	1	1
CG6689	1	1	0	1	1	1	1	1	1	1	0	1
CG6701	1	1	1	1	1	1	1	1	1	1	1	1
CG6716	1	1	1	1	1	1	1	1	1	1	0	1
CG6765	1	1	1	1	1	1	1	1	1	1	1	1
CG6769	1	1	1	1	1	1	1	1	1	1	1	1
CG6791	1	1	1	1	1	1	1	1	1	1	1	1
CG6792	0	0	0	0	1	1	0	0	0	0	0	0
CG6794	1	1	1	1	1	1	1	1	1	1	1	1
CG6808	1	1	1	1	1	1	1	1	1	1	0	1
CG6813	1	1	0	0	0	1	0	0	0	0	1	0
CG6824	1	1	1	1	1	1	1	1	1	1	1	1
CG6854	1	1	1	1	1	1	1	1	1	1	1	1
CG6883	0	1	1	1	1	1	1	1	1	1	1	1
CG6892	0	1	0	0	0	0	0	1	1	1	1	1
CG6930	1	1	1	1	1	1	1	1	1	1	1	1
CG6964	1	1	1	1	1	1	1	1	1	1	1	1
CG6990	1	1	1	1	1	1	1	1	1	0	0	1
CG6993	1	1	1	1	1	1	1	1	1	1	1	1
CG7015	1	1	1	1	1	1	1	1	1	1	1	1
CG7018	1	1	1	1	1	1	1	1	1	1	1	1
CG7041	1	1	1	1	1	1	1	1	1	1	1	1
CG7056	0	0	0	0	0	0	0	0	0	1	0	0
CG7099	1	1	1	1	1	1	1	0	1	1	0	0
CG7101	1	1	0	1	1	1	1	1	1	0	0	1
CG7199	1	1	0	1	1	1	1	1	1	1	1	1
CG7204	1	1	0	0	0	0	0	0	0	0	0	0
CG7230	1	1	1	1	1	1	1	1	1	1	1	1
CG7233	0	0	0	0	0	1	1	1	1	1	1	1
CG7260	1	1	1	1	1	1	1	1	1	1	1	1
CG7271	1	1	0	0	0	0	0	0	0	0	0	0
CG7274	1	1	1	1	1	1	1	1	1	1	1	1
CG7345	1	1	1	1	1	1	1	1	1	1	1	0
CG7357	1	1	1	1	1	1	1	1	1	0	0	1
CG7368	1	1	0	0	0	0	0	0	0	0	0	0
CG7372	1	1	1	1	1	1	1	1	1	1	1	1
CG7383	1	0	1	1	0	1	0	1	0	1	0	0
CG7386	1	0	0	0	0	1	0	1	0	1	0	0
CG7391	0	1	0	0	0	1	0	0	0	1	0	1
CG7404	1	1	0	1	1	1	1	1	1	1	1	1
CG7413	1	1	1	1	1	1	1	1	1	1	1	1
CG7450	1	1	1	1	1	1	1	1	1	1	1	1
CG7508	0	0	1	1	0	0	0	0	0	0	0	0
CG7518	1	1	1	1	1	1	1	1	1	1	1	1
CG7562	1	1	0	1	0	1	0	0	0	0	0	0
CG7659	0	0	1	1	1	1	1	1	1	1	0	0
CG7664	1	1	1	1	1	1	1	1	1	1	1	1
CG7672	1	1	0	1	1	1	1	1	1	1	1	1
CG7734	1	1	1	1	1	1	1	1	1	1	1	1
CG7752	1	1	1	1	1	1	1	1	1	1	1	1
CG7771	1	0	1	1	1	1	1	1	1	1	1	0
CG7786	1	0	0	0	0	1	0	1	1	1	0	0
CG7803	1	1	1	1	1	1	1	1	1	1	1	1
CG7807	1	1	1	0	1	1	0	1	1	1	1	0
CG7839	1	1	1	1	1	1	1	1	1	1	1	1
CG7847	1	1	1	0	1	1	1	1	1	1	1	1
CG7895	0	1	1	1	1	1	0	0	0	1	0	0
CG7902	0	0	1	1	0	0	0	0	1	0	0	0
CG7928	1	1	1	1	1	1	1	1	1	1	1	1
CG7937	1	1	1	1	1	1	1	1	1	1	0	1
CG7938	1	1	1	1	1	1	1	1	1	1	1	1
CG7951	1	1	1	1	1	1	1	1	1	1	1	1
CG7952	1	1	1	1	1	0	0	0	0	0	0	0
CG7959	1	1	1	1	1	1	1	1	1	0	0	1
CG7960	1	1	0	0	0	1	0	0	1	0	1	0
CG7987	1	1	1	1	1	1	1	1	1	1	1	1
CG8013	1	1	1	1	1	1	1	1	1	1	1	1
CG8068	1	1	1	1	1	1	1	1	1	1	1	1
CG8089	1	1	0	1	1	1	1	1	0	0	0	0
CG8092	1	1	1	1	1	1	1	1	1	1	1	1
CG8103	1	1	1	1	1	1	1	1	1	1	1	1
CG8108	1	1	1	1	1	1	1	1	1	1	1	1
CG8119	0	0	0	0	0	0	0	1	0	0	0	0
CG8127	1	1	1	1	1	1	1	1	1	1	1	1
CG8145	1	1	0	1	1	1	0	0	0	0	0	0
CG8159	1	0	0	0	1	1	0	0	0	0	0	1
CG8208	1	1	1	1	1	1	1	1	1	1	0	0
CG8216	0	1	0	0	1	0	0	0	0	0	1	0
CG8228	1	1	0	1	1	1	1	1	1	1	1	1
CG8246	0	1	0	1	0	1	0	0	0	0	0	1
CG8254	0	0	0	1	1	1	1	1	1	1	1	1
CG8290	1	1	1	1	1	1	1	1	1	1	1	1
CG8301	1	1	0	0	0	0	0	0	0	0	0	1
CG8319	1	1	0	1	1	1	1	0	0	0	1	1
CG8328	0	1	1	1	1	1	0	0	0	0	0	0
CG8333	0	1	1	1	1	1	1	0	0	0	0	0
CG8346	0	0	1	1	1	1	1	1	1	0	0	0
CG8359	1	1	1	1	1	1	1	0	1	0	1	1
CG8361	1	1	1	1	1	1	1	1	1	0	1	0
CG8365	0	0	1	1	1	1	0	0	0	0	0	0
CG8367	1	1	1	1	1	1	1	1	1	1	1	1
CG8376	0	1	0	1	1	1	1	1	1	1	1	1
CG8388	1	1	1	1	1	1	1	1	0	0	0	0
CG8396	1	0	0	1	1	0	0	0	0	0	0	0
CG8404	1	1	1	1	1	1	1	1	1	1	1	1
CG8409	1	1	1	1	1	1	1	1	1	1	1	1
CG8478	1	1	1	1	1	1	1	0	1	1	0	0
CG8484	0	0	0	0	1	0	0	0	0	0	0	0
CG8506	1	0	0	1	1	1	1	1	1	1	1	1
CG8522	1	1	0	1	1	1	1	1	1	1	1	1
CG8524	1	1	1	1	1	1	1	1	1	1	1	1
CG8544	1	1	1	1	1	1	1	1	1	1	1	1
CG8567	1	1	1	1	1	1	1	1	1	1	1	1
CG8573	1	1	1	1	1	1	1	1	1	1	1	1
CG8591	1	1	1	1	1	1	1	1	1	0	0	0
CG8599	1	1	1	1	1	1	1	1	1	1	1	1
CG8643	1	1	0	1	1	1	1	1	1	1	1	1
CG8651	1	1	1	1	1	1	1	1	1	1	1	1
CG8667	0	0	0	1	0	0	1	0	0	0	1	0
CG8669	1	1	1	1	1	1	1	1	1	1	1	1
CG8676	1	1	1	1	1	1	1	1	1	1	1	1
CG8727	1	1	0	0	0	0	0	0	0	0	0	0
CG8765	1	1	1	1	1	1	1	1	1	1	1	1
CG8809	1	1	1	1	1	1	1	1	1	1	1	1
CG8817	1	1	1	1	1	1	1	1	1	1	1	1
CG8819	1	1	0	1	1	1	0	0	0	0	0	0
CG8821	1	1	0	1	1	1	0	0	0	0	0	0
CG8887	1	1	1	1	1	1	1	1	1	1	1	1
CG8924	1	1	1	1	1	1	1	1	1	1	0	0
CG8933	1	1	1	1	1	1	1	1	1	1	1	1
CG8944	1	1	1	1	1	1	1	1	1	1	1	1
CG8961	1	1	1	1	1	1	1	0	0	0	0	1
CG9015	1	1	1	1	1	1	1	1	1	1	0	1
CG9019	0	1	1	0	0	0	0	1	1	0	0	0
CG9045	1	1	1	1	1	1	1	1	1	1	1	1
CG9088	1	1	1	1	1	1	1	1	1	1	1	1
CG9097	1	1	1	1	1	1	1	1	1	1	0	1
CG9102	1	1	1	1	1	1	1	1	1	1	1	1
CG9139	1	1	1	1	1	1	1	1	1	1	1	1
CG9215	1	1	1	1	1	1	0	1	0	0	0	1
CG9233	1	1	1	1	1	1	0	0	0	0	0	0
CG9305	1	1	1	1	1	1	1	1	1	1	1	1
CG9310	1	1	0	1	1	1	1	1	1	1	1	1
CG9342	1	1	1	1	1	1	1	1	1	1	1	1
CG9398	1	1	1	1	1	1	1	1	1	1	1	1
CG9403	1	1	1	1	1	1	1	1	1	1	1	1
CG9415	1	1	1	1	1	1	1	1	1	1	1	1
CG9418	1	1	0	1	1	1	1	1	1	1	0	1
CG9437	1	1	0	1	1	1	0	0	1	0	0	0
CG9495	1	1	1	1	1	1	1	1	1	1	1	1
CG9571	0	1	0	0	0	0	0	0	0	0	0	0
CG9609	1	1	1	1	1	1	1	1	1	1	1	0
CG9610	0	0	0	1	1	1	0	0	1	0	0	0
CG9638	1	1	1	1	1	1	1	1	1	0	1	1
CG9648	1	1	1	1	1	1	1	1	1	1	1	1
CG9650	1	1	1	1	1	1	1	1	1	1	1	1
CG9653	0	1	1	1	1	1	1	1	1	1	1	1
CG9656	1	1	1	1	1	1	1	1	1	1	1	1
CG9696	1	1	1	1	1	1	1	1	1	1	1	1
CG9705	1	1	1	1	1	1	1	1	1	1	1	1
CG9727	1	1	1	1	1	1	1	1	1	1	1	1
CG9768	0	1	1	1	1	1	0	0	0	1	0	0
CG9776	1	1	1	1	1	1	1	1	1	1	1	1
CG9786	1	1	1	1	1	1	1	1	1	1	0	1
CG9793	1	1	0	0	0	0	0	0	0	0	0	0
CG9797	1	1	1	1	1	1	1	1	1	1	1	1
CG9817	1	1	1	1	1	1	1	1	1	1	1	1
CG9876	1	0	0	0	0	0	0	0	0	0	0	0
CG9890	1	1	0	1	1	1	0	0	1	0	0	1
CG9895	0	0	0	0	1	0	0	1	0	0	0	0
CG9908	1	1	1	1	1	1	1	1	1	1	1	1
CG9930	1	1	0	1	1	1	0	1	0	1	0	0
CG9932	1	1	0	1	1	1	1	1	1	1	1	1
CG9954	1	1	1	1	1	1	1	1	1	1	1	1
