# Supplementary material for: The developmental expression dynamics of Drosophila melanogaster transcription factors
Source: Genome Biol. 2010 Apr 12;11(4):R40. doi: 10.1186/gb-2010-11-4-r40 (PMC2884543; doi:10.1186/gb-2010-11-4-r40)
Supplement: Additional file 2 — Mini-website: raw data and intermediate results. A self-contained website to browse and retrieve all primary data used in this study, as well as intermediate results such as clustering results. [file gb-2010-11-4-r40-S2.ZIP › raw data/Manak_transfrag_raw.txt]

stage	transcript	perc_exon_expressed
1	CG9650-RB	0.549
1	CG11799-RA	0.773
1	CG14938-RC	0.534
1	CG4952-RC	0.082
1	CG8944-RB	0.897
1	CG6794-RA	0.125
1	CG12052-RX	0.756
1	CG14667-RA	0.583
1	CG15715-RA	0.933
1	CG10543-RA	0.861
1	CG4257-RG	0.949
1	CG9418-RA	0.712
1	CG7672-RA	0.070
1	CG14307-RB	0.036
1	CG2328-RA	0.302
1	CG4143-RA	0.781
1	CG7271-RA	0.961
1	CG31666-RA	0.031
1	CG12212-RB	0.071
1	CG8409-RB	0.999
1	CG13316-RA	0.876
1	CG8573-RB	0.813
1	CG32575-RB	0.946
1	CG7803-RA	0.764
1	CG9776-RB	0.938
1	CG10605-RA	0.050
1	CG7839-RA	0.881
1	CG1464-RC	0.048
1	CG9705-RB	0.970
1	CG7664-RA	0.858
1	CG5461-RC	0.691
1	CG18619-RA	0.179
1	CG14307-RL	0.062
1	CG12052-RH	1.001
1	CG4143-RB	0.784
1	CG10016-RA	0.093
1	CG3851-RA	0.047
1	CG12299-RA	0.866
1	CG8068-RA	0.982
1	CG15509-RA	0.108
1	CG8887-RA	0.980
1	CG5683-RC	0.884
1	CG8522-RA	0.803
1	CG9305-RA	0.639
1	CG3891-RA	0.672
1	CG17964-RF	0.116
1	CG17743-RA	0.888
1	CG7847-RA	0.048
1	CG8404-RA	0.083
1	CG1070-RB	0.812
1	CG4621-RA	0.702
1	CG1856-RD	0.726
1	CG3143-RB	0.609
1	CG6930-RA	0.049
1	CG1650-RA	0.061
1	CG14438-RA	0.940
1	CG7274-RA	0.906
1	CG3114-RF	0.507
1	CG7260-RA	0.044
1	CG6964-RD	0.820
1	CG8145-RA	0.476
1	CG6824-RB	0.591
1	CG2199-RA	0.850
1	CG32955-RE	0.839
1	CG11354-RA	0.001
1	CG1034-RA	0.928
1	CG8092-RB	0.929
1	CG12054-RA	0.855
1	CG4820-RA	0.363
1	CG32611-RB	0.078
1	CG32955-RD	0.509
1	CG17612-RB	0.647
1	CG6964-RC	0.813
1	CG7951-RA	0.839
1	CG17888-RE	0.023
1	CG8643-RA	0.465
1	CG12605-RA	0.031
1	CG11924-RD	0.641
1	CG11121-RA	0.043
1	CG32105-RB	0.065
1	CG9932-RA	0.078
1	CG33213-RA	0.418
1	CG7018-RB	0.048
1	CG12391-RA	0.925
1	CG32788-RB	0.140
1	CG9097-RB	0.023
1	CG9876-RA	0.081
1	CG3758-RA	0.064
1	CG6269-RA	0.024
1	CG10959-RA	0.731
1	CG5229-RA	0.666
1	CG17186-RA	0.920
1	CG18599-RA	0.038
1	CG11491-RE	0.026
1	CG9930-RA	0.080
1	CG12052-RO	0.598
1	CG7952-RB	0.172
1	CG14307-RJ	0.071
1	CG11494-RA	0.807
1	CG5393-RC	0.683
1	CG8676-RA	0.877
1	CG7199-RB	0.800
1	CG3065-RA	0.814
1	CG12767-RA	0.517
1	CG5935-RB	0.958
1	CG1529-RA	0.550
1	CG11924-RC	0.624
1	CG11094-RB	0.032
1	CG10296-RA	0.137
1	CG2368-RI	0.862
1	CG12052-RW	0.562
1	CG6824-RA	0.790
1	CG3114-RG	0.501
1	CG18647-RB	0.106
1	CG32767-RB	0.717
1	CG12052-RG	1.001
1	CG6215-RA	0.547
1	CG1429-RC	0.572
1	CG31670-RA	0.047
1	CG31169-RA	0.220
1	CG16902-RB	0.093
1	CG17802-RA	0.676
1	CG5393-RB	0.783
1	CG9890-RA	0.362
1	CG10366-RA	0.608
1	CG11921-RA	0.096
1	CG2988-RA	0.068
1	CG10631-RA	0.853
1	CG11799-RB	0.709
1	CG1130-RA	0.080
1	CG30443-RA	0.678
1	CG4952-RD	0.082
1	CG5393-RE	0.739
1	CG1765-RE	0.740
1	CG31666-RC	0.031
1	CG10348-RA	0.220
1	CG8573-RA	0.881
1	CG7959-RA	0.606
1	CG33133-RA	0.488
1	CG18619-RB	0.180
1	CG11094-RA	0.029
1	CG13475-RA	0.047
1	CG3992-RC	0.081
1	CG1030-RA	0.045
1	CG14307-RM	0.074
1	CG11696-RA	0.599
1	CG12154-RA	0.148
1	CG3886-RA	0.867
1	CG1464-RB	0.049
1	CG32575-RA	0.946
1	CG10309-RA	0.955
1	CG31169-RB	0.156
1	CG14307-RI	0.074
1	CG14655-RA	0.042
1	CG7199-RD	0.771
1	CG9403-RA	0.874
1	CG14307-RA	0.063
1	CG1856-RC	0.811
1	CG33261-RF	0.621
1	CG1374-RA	0.022
1	CG12212-RA	0.070
1	CG10604-RB	0.064
1	CG12052-RY	0.847
1	CG17964-RE	0.113
1	CG2244-RA	0.914
1	CG6061-RA	0.776
1	CG5247-RA	0.944
1	CG11906-RA	0.666
1	CG3114-RH	0.495
1	CG14941-RA	0.843
1	CG6143-RB	0.926
1	CG12942-RA	0.920
1	CG8821-RB	0.157
1	CG9088-RA	1.000
1	CG8092-RA	0.876
1	CG9045-RD	0.947
1	CG9310-RA	0.618
1	CG8478-RB	0.797
1	CG31510-RA	0.951
1	CG1605-RA	0.654
1	CG1322-RA	0.843
1	CG17361-RA	0.429
1	CG5109-RA	0.958
1	CG8567-RA	0.742
1	CG2368-RJ	0.770
1	CG12744-RA	0.178
1	CG17743-RB	0.918
1	CG4427-RA	0.709
1	CG5935-RC	0.921
1	CG9398-RA	0.121
1	CG6791-RB	0.912
1	CG1070-RA	0.896
1	CG8961-RA	0.947
1	CG15845-RA	0.824
1	CG4217-RA	0.911
1	CG3815-RA	0.809
1	CG11085-RA	0.168
1	CG5403-RA	0.841
1	CG14438-RB	0.977
1	CG10269-RA	0.747
1	CG18011-RA	0.431
1	CG8817-RA	0.805
1	CG15435-RA	0.716
1	CG10016-RB	0.098
1	CG4427-RB	0.467
1	CG4717-RA	0.053
1	CG15436-RA	0.661
1	CG14117-RA	0.243
1	CG11798-RA	0.800
1	CG8933-RA	0.991
1	CG17894-RF	0.767
1	CG32180-RA	0.025
1	CG5124-RA	0.756
1	CG9656-RA	0.060
1	CG8068-RE	0.986
1	CG8924-RA	0.839
1	CG14667-RB	0.562
1	CG8676-RB	0.611
1	CG12052-RP	0.730
1	CG13951-RA	0.775
1	CG10325-RB	0.044
1	CG5799-RB	0.062
1	CG14711-RA	0.807
1	CG8290-RA	0.949
1	CG1765-RA	0.676
1	CG2368-RK	0.859
1	CG14441-RA	0.266
1	CG10321-RA	0.823
1	CG7345-RA	0.160
1	CG7562-RA	0.201
1	CG11984-RC	0.819
1	CG3905-RA	0.079
1	CG8651-RD	0.837
1	CG7199-RC	0.783
1	CG1765-RC	0.567
1	CG7041-RA	0.841
1	CG31875-RA	0.420
1	CG11194-RA	0.053
1	CG17806-RA	0.463
1	CG31460-RA	0.392
1	CG9310-RB	0.650
1	CG13598-RA	0.562
1	CG12052-RV	0.746
1	CG17964-RH	0.141
1	CG10543-RC	0.838
1	CG16902-RA	0.091
1	CG31666-RB	0.032
1	CG32955-RB	0.462
1	CG5058-RA	0.079
1	CG1429-RE	0.585
1	CG3848-RC	0.821
1	CG8367-RC	0.791
1	CG32955-RG	0.480
1	CG4217-RB	0.846
1	CG6993-RA	0.086
1	CG10565-RA	0.937
1	CG7404-RB	0.482
1	CG17117-RE	0.058
1	CG5580-RB	0.819
1	CG12690-RA	0.795
1	CG11648-RB	0.024
1	CG1233-RA	0.748
1	CG9650-RC	0.583
1	CG7734-RB	0.775
1	CG6824-RC	0.759
1	CG5575-RA	0.826
1	CG8817-RC	0.816
1	CG33261-RA	0.566
1	CG10267-RA	0.704
1	CG3065-RC	0.808
1	CG11405-RA	0.055
1	CG3576-RA	0.719
1	CG8819-RA	0.330
1	CG11987-RA	0.920
1	CG3445-RA	0.977
1	CG5714-RA	0.570
1	CG8068-RD	0.980
1	CG4360-RA	0.954
1	CG7960-RA	0.195
1	CG15509-RB	0.090
1	CG2275-RB	0.600
1	CG6276-RA	0.688
1	CG32527-RB	0.877
1	CG15812-RA	0.872
1	CG8409-RA	0.994
1	CG1856-RF	0.755
1	CG1832-RA	0.854
1	CG6103-RD	0.687
1	CG8544-RC	0.162
1	CG8933-RC	0.906
1	CG9415-RA	0.980
1	CG8228-RA	0.824
1	CG5649-RA	0.636
1	CG17888-RC	0.062
1	CG7847-RB	0.051
1	CG10274-RA	0.611
1	CG3052-RA	0.067
1	CG8651-RE	0.936
1	CG11924-RA	0.609
1	CG32180-RD	0.085
1	CG17612-RA	0.649
1	CG1602-RA	0.356
1	CG9727-RA	0.932
1	CG1832-RB	0.860
1	CG12052-RB	0.962
1	CG5102-RA	0.971
1	CG8821-RA	0.202
1	CG17888-RG	0.019
1	CG8765-RB	0.539
1	CG16778-RD	0.030
1	CG9015-RB	0.045
1	CG3161-RC	0.963
1	CG1233-RB	0.739
1	CG17328-RA	0.751
1	CG12052-RI	0.878
1	CG33336-RB	0.088
1	CG5683-RA	0.886
1	CG5393-RA	0.749
1	CG13906-RA	0.060
1	CG8478-RA	0.797
1	CG33261-RD	0.633
1	CG1244-RE	0.890
1	CG3407-RA	0.635
1	CG17568-RA	0.771
1	CG1007-RA	0.732
1	CG9233-RA	0.695
1	CG9908-RA	0.011
1	CG9045-RE	0.948
1	CG11494-RB	0.795
1	CG3242-RA	0.131
1	CG17894-RE	0.746
1	CG7672-RB	0.062
1	CG5935-RD	0.898
1	CG4654-RB	0.814
1	CG9403-RD	0.863
1	CG8208-RA	0.560
1	CG31782-RA	0.276
1	CG7383-RA	0.049
1	CG11799-RD	0.736
1	CG5748-RA	0.937
1	CG30420-RA	0.334
1	CG3647-RA	0.960
1	CG3836-RA	0.904
1	CG1464-RD	0.046
1	CG6964-RA	0.819
1	CG2368-RG	0.882
1	CG3114-RD	0.461
1	CG33336-RA	0.156
1	CG32532-RA	0.033
1	CG5067-RA	0.892
1	CG31240-RA	0.058
1	CG7937-RA	0.080
1	CG31224-RA	0.877
1	CG7015-RA	0.892
1	CG7734-RA	0.762
1	CG18362-RC	0.891
1	CG12690-RB	0.795
1	CG13598-RB	0.580
1	CG14307-RC	0.042
1	CG8651-RC	0.911
1	CG6765-RA	0.051
1	CG32955-RC	0.543
1	CG12052-RU	0.805
1	CG17829-RC	0.931
1	CG11902-RA	0.813
1	CG15845-RB	0.836
1	CG7357-RA	0.740
1	CG3136-RC	0.916
1	CG8367-RB	0.805
1	CG2682-RA	0.917
1	CG1070-RC	0.502
1	CG10325-RA	0.036
1	CG7404-RA	0.552
1	CG10021-RB	0.057
1	CG2711-RA	0.531
1	CG17359-RA	0.765
1	CG8933-RB	0.952
1	CG4903-RA	0.969
1	CG3848-RD	0.818
1	CG31392-RA	0.867
1	CG2199-RB	0.909
1	CG12701-RA	0.740
1	CG15889-RA	0.577
1	CG32772-RA	0.616
1	CG10209-RA	0.812
1	CG15812-RB	0.850
1	CG17964-RG	0.116
1	CG6990-RA	0.908
1	CG3497-RA	0.757
1	CG11202-RA	0.053
1	CG5580-RA	0.839
1	CG31666-RD	0.026
1	CG1603-RA	0.859
1	CG1705-RA	0.544
1	CG8367-RA	0.792
1	CG15514-RA	0.820
1	CG32955-RF	0.839
1	CG1620-RA	0.784
1	CG1322-RB	0.624
1	CG17964-RD	0.112
1	CG33261-RB	0.522
1	CG5058-RD	0.068
1	CG1030-RB	0.047
1	CG4952-RF	0.082
1	CG3114-RE	0.465
1	CG5669-RA	0.708
1	CG2914-RA	0.072
1	CG11924-RB	0.623
1	CG8544-RB	0.144
1	CG4491-RA	0.039
1	CG7518-RB	0.881
1	CG8013-RA	0.838
1	CG9415-RB	0.982
1	CG1856-RE	0.739
1	CG15319-RB	0.857
1	CG18262-RA	0.321
1	CG3065-RB	0.809
1	CG2368-RE	0.885
1	CG17888-RD	0.043
1	CG1792-RA	0.753
1	CG7786-RA	0.178
1	CG1071-RA	0.894
1	CG6464-RA	0.018
1	CG6338-RA	0.810
1	CG32778-RA	0.047
1	CG7450-RB	0.070
1	CG18362-RA	0.882
1	CG12653-RA	0.171
1	CG11992-RA	0.592
1	CG18362-RB	0.833
1	CG8208-RB	0.432
1	CG1429-RD	0.561
1	CG17385-RA	1.004
1	CG2368-RH	0.827
1	CG18455-RA	0.048
1	CG9609-RA	0.933
1	CG6813-RA	0.248
1	CG32296-RA	0.778
1	CG1244-RF	0.892
1	CG2956-RA	0.229
1	CG33261-RC	0.884
1	CG12052-RA	0.635
1	CG3136-RA	0.747
1	CG9403-RC	0.804
1	CG16778-RC	0.032
1	CG4185-RA	0.310
1	CG14307-RK	0.043
1	CG8359-RA	0.687
1	CG7383-RB	0.056
1	CG2790-RA	0.739
1	CG6964-RB	0.813
1	CG3941-RB	0.816
1	CG4404-RA	0.879
1	CG18412-RA	0.251
1	CG4707-RA	0.731
1	CG9015-RA	0.051
1	CG33473-RB	0.120
1	CG5034-RA	0.989
1	CG18619-RC	0.179
1	CG32346-RA	0.982
1	CG18555-RA	0.383
1	CG10979-RA	0.964
1	CG2275-RA	0.662
1	CG12052-RJ	0.524
1	CG9310-RC	0.608
1	CG3166-RA	0.863
1	CG4029-RA	0.928
1	CG10798-RA	0.848
1	CG14307-RE	0.061
1	CG8068-RG	0.802
1	CG17829-RB	0.935
1	CG1034-RE	0.959
1	CG13897-RA	0.696
1	CG11071-RA	0.062
1	CG4413-RA	0.727
1	CG8651-RB	0.897
1	CG6143-RC	0.961
1	CG13624-RB	0.752
1	CG8819-RC	0.279
1	CG30011-RA	0.665
1	CG8319-RA	0.935
1	CG11247-RB	0.890
1	CG31753-RA	0.036
1	CG11491-RG	0.027
1	CG1034-RD	0.958
1	CG4059-RA	0.750
1	CG17117-RB	0.058
1	CG18362-RD	0.767
1	CG6701-RA	0.984
1	CG13624-RD	0.764
1	CG7987-RB	0.867
1	CG9786-RB	0.907
1	CG10462-RA	0.785
1	CG17117-RC	0.057
1	CG9045-RA	0.950
1	CG8544-RA	0.171
1	CG4694-RA	0.448
1	CG11387-RA	0.071
1	CG9696-RD	0.930
1	CG1119-RB	0.852
1	CG12744-RB	0.207
1	CG7752-RA	0.898
1	CG4807-RA	0.022
1	CG8676-RD	0.614
1	CG12219-RA	0.443
1	CG6121-RA	0.868
1	CG7204-RA	0.128
1	CG10021-RD	0.055
1	CG2530-RA	0.660
1	CG3114-RA	0.262
1	CG12236-RB	0.851
1	CG6677-RA	0.450
1	CG10393-RA	0.130
1	CG8127-RD	0.517
1	CG12052-RT	0.812
1	CG1264-RA	0.065
1	CG11641-RA	0.053
1	CG11398-RA	0.789
1	CG5083-RA	0.911
1	CG7771-RA	0.012
1	CG2368-RF	0.888
1	CG17964-RC	0.128
1	CG15845-RC	0.825
1	CG32346-RB	0.982
1	CG8727-RA	0.933
1	CG6534-RA	0.036
1	CG3838-RB	0.642
1	CG8013-RB	0.878
1	CG13620-RA	0.894
1	CG7928-RA	0.753
1	CG16778-RB	0.032
1	CG5249-RA	0.022
1	CG31365-RA	0.933
1	CG8301-RA	0.645
1	CG9786-RA	0.853
1	CG11352-RD	0.062
1	CG4575-RA	0.288
1	CG17829-RA	0.933
1	CG4257-RB	0.949
1	CG14710-RA	0.511
1	CG4380-RA	0.900
1	CG4952-RB	0.082
1	CG8108-RB	0.879
1	CG5245-RA	0.754
1	CG4952-RE	0.077
1	CG11033-RA	0.850
1	CG6667-RC	0.302
1	CG6093-RA	0.617
1	CG3726-RA	0.278
1	CG5965-RA	0.973
1	CG18362-RE	0.813
1	CG10318-RB	0.708
1	CG2129-RA	0.521
1	CG1030-RC	0.046
1	CG9817-RA	0.063
1	CG1244-RB	0.908
1	CG1759-RB	0.869
1	CG2050-RA	0.853
1	CG33188-RB	0.880
1	CG16863-RA	0.065
1	CG13204-RA	0.057
1	CG6103-RF	0.797
1	CG1897-RA	0.042
1	CG5005-RA	0.153
1	CG17077-RD	0.119
1	CG11992-RB	0.613
1	CG4136-RA	0.028
1	CG11414-RA	0.829
1	CG8068-RF	0.957
1	CG17888-RA	0.024
1	CG16738-RA	0.126
1	CG33221-RA	0.088
1	CG10270-RA	0.600
1	CG10021-RA	0.057
1	CG12052-RD	0.992
1	CG4654-RA	0.971
1	CG13316-RB	0.929
1	CG11491-RB	0.102
1	CG11783-RA	0.856
1	CG5799-RA	0.044
1	CG10543-RB	0.838
1	CG5488-RA	0.089
1	CG3075-RA	0.635
1	CG31388-RA	0.173
1	CG8506-RA	0.572
1	CG8068-RB	0.817
1	CG1621-RA	0.244
1	CG6791-RA	0.906
1	CG8704-RA	0.132
1	CG11387-RB	0.044
1	CG17894-RB	0.688
1	CG4854-RA	0.464
1	CG10949-RA	0.400
1	CG12223-RE	0.786
1	CG11491-RA	0.090
1	CG7099-RA	0.516
1	CG8651-RA	0.826
1	CG12399-RA	0.902
1	CG13109-RA	0.230
1	CG5838-RA	0.869
1	CG31258-RA	0.958
1	CG6716-RA	0.132
1	CG18764-RA	0.239
1	CG14307-RD	0.047
1	CG1024-RA	0.700
1	CG7938-RA	0.696
1	CG8817-RB	0.797
1	CG3161-RA	0.955
1	CG3114-RC	0.471
1	CG12769-RA	0.060
1	CG5461-RA	0.650
1	CG1775-RB	0.718
1	CG1034-RF	0.959
1	CG2125-RA	0.051
1	CG17964-RB	0.140
1	CG9648-RA	0.459
1	CG17958-RA	0.684
1	CG8396-RA	0.873
1	CG12052-RC	0.999
1	CG11491-RC	0.110
1	CG7368-RA	0.068
1	CG8103-RB	0.960
1	CG7734-RC	0.762
1	CG9793-RA	0.407
1	CG9696-RE	0.995
1	CG3340-RA	0.205
1	CG6376-RC	0.645
1	CG3166-RB	0.887
1	CG1765-RB	0.469
1	CG6808-RA	0.482
1	CG8367-RD	0.802
1	CG3847-RA	0.975
1	CG1775-RA	0.707
1	CG12052-RF	0.696
1	CG12052-RS	0.641
1	CG17724-RA	0.763
1	CG3114-RB	0.636
1	CG6254-RA	0.588
1	CG2047-RA	0.218
1	CG10654-RA	0.042
1	CG7734-RD	0.690
1	CG9342-RA	0.816
1	CG10704-RA	0.065
1	CG8068-RI	0.822
1	CG32466-RA	0.037
1	CG4059-RB	0.822
1	CG10159-RB	0.901
1	CG5580-RC	0.879
1	CG1429-RF	0.432
1	CG1849-RA	0.263
1	CG7987-RA	0.878
1	CG3136-RB	0.558
1	CG14029-RC	0.033
1	CG5264-RA	0.243
1	CG1378-RA	0.061
1	CG12052-RL	0.651
1	CG30020-RA	0.891
1	CG4730-RA	0.576
1	CG10159-RA	0.839
1	CG18446-RA	0.962
1	CG11491-RF	0.044
1	CG2368-RC	0.882
1	CG12236-RA	0.597
1	CG10021-RC	0.058
1	CG10318-RA	0.767
1	CG1619-RB	0.939
1	CG12154-RB	0.148
1	CG9495-RA	0.971
1	CG17888-RB	0.019
1	CG3838-RA	0.719
1	CG8127-RC	0.366
1	CG14938-RA	0.556
1	CG4807-RB	0.022
1	CG11992-RC	0.650
1	CG3090-RA	0.034
1	CG11799-RC	0.755
1	CG17894-RA	0.761
1	CG2682-RC	0.917
1	CG3827-RA	0.251
1	CG1647-RA	0.885
1	CG9638-RA	0.967
1	CG8388-RA	0.455
1	CG12223-RA	0.790
1	CG1133-RA	0.078
1	CG6854-RC	0.850
1	CG12223-RD	0.829
1	CG8599-RA	0.869
1	CG4148-RA	0.682
1	CG7386-RA	0.742
1	CG8765-RA	0.547
1	CG4952-RA	0.082
1	CG7101-RA	0.664
1	CG1759-RA	0.846
1	CG13316-RC	0.926
1	CG3161-RB	0.937
1	CG5403-RB	0.841
1	CG3919-RA	0.395
1	CG12769-RB	0.041
1	CG1244-RD	0.897
1	CG2889-RA	0.274
1	CG11247-RA	0.888
1	CG3992-RA	0.080
1	CG3143-RC	0.680
1	CG17117-RD	0.082
1	CG4257-RE	0.951
1	CG17888-RH	0.024
1	CG13624-RC	0.670
1	CG16778-RA	0.030
1	CG6103-RE	0.633
1	CG8669-RB	0.405
1	CG1429-RB	0.570
1	CG32139-RA	0.110
1	CG10002-RA	0.032
1	CG32466-RB	0.056
1	CG6172-RA	0.126
1	CG6854-RA	0.841
1	CG3743-RA	0.707
1	CG10052-RA	0.032
1	CG7230-RA	0.125
1	CG11491-RD	0.037
1	CG2189-RA	0.058
1	CG1464-RA	0.049
1	CG8127-RB	0.459
1	CG11456-RA	0.457
1	CG8103-RA	0.960
1	CG2368-RA	0.887
1	CG2702-RA	0.876
1	CG3647-RB	0.955
1	CG12809-RA	0.164
1	CG15011-RA	0.603
1	CG6667-RA	0.773
1	CG11502-RA	0.102
1	CG15504-RA	0.076
1	CG8522-RC	0.808
1	CG12052-RM	0.913
1	CG11695-RA	0.202
1	CG32767-RA	0.724
1	CG10147-RA	0.692
1	CG33188-RA	0.872
1	CG32346-RC	0.980
1	CG2714-RB	0.889
1	CG17077-RC	0.173
1	CG10036-RB	0.076
1	CG12605-RB	0.030
1	CG14029-RA	0.030
1	CG1244-RC	0.909
1	CG4496-RA	0.082
1	CG5591-RA	0.672
1	CG17894-RD	0.742
1	CG8089-RA	0.541
1	CG15336-RA	0.211
1	CG12052-RR	0.961
1	CG3161-RD	0.959
1	CG17964-RA	0.113
1	CG5893-RA	0.369
1	CG33261-RE	0.834
1	CG11352-RB	0.052
1	CG13296-RA	0.073
1	CG8591-RA	0.912
1	CG17100-RA	0.687
1	CG17888-RF	0.027
1	CG31632-RA	0.036
1	CG1119-RA	0.869
1	CG6686-RB	0.892
1	CG7450-RA	0.071
1	CG32527-RC	0.877
1	CG14200-RA	0.853
1	CG17592-RA	0.482
1	CG6143-RA	0.957
1	CG32577-RA	0.022
1	CG14513-RA	0.948
1	CG2678-RA	0.431
1	CG11798-RB	0.731
1	CG10042-RB	0.867
1	CG2368-RD	0.796
1	CG6769-RA	0.667
1	CG14307-RH	0.024
1	CG9797-RA	0.796
1	CG11992-RD	0.726
1	CG11502-RB	0.049
1	CG8068-RH	0.984
1	CG9215-RA	0.709
1	CG2202-RA	0.859
1	CG6103-RG	0.809
1	CG7771-RB	0.010
1	CG13204-RB	0.066
1	CG1856-RB	0.798
1	CG6689-RA	0.448
1	CG5058-RB	0.081
1	CG12124-RA	0.886
1	CG10619-RA	0.064
1	CG8068-RC	0.944
1	CG32180-RB	0.079
1	CG3578-RA	0.028
1	CG11122-RA	0.771
1	CG10042-RA	0.904
1	CG6716-RB	0.127
1	CG3350-RA	0.147
1	CG6677-RC	0.444
1	CG14962-RA	0.409
1	CG3956-RA	0.101
1	CG8924-RB	0.893
1	CG1454-RA	0.949
1	CG6794-RB	0.141
1	CG9045-RC	0.946
1	CG18455-RB	0.080
1	CG1034-RG	0.959
1	CG14938-RB	0.542
1	CG2368-RL	0.862
1	CG12701-RB	0.736
1	CG12223-RB	0.783
1	CG6376-RB	0.706
1	CG8669-RA	0.772
1	CG10669-RA	0.403
1	CG8159-RA	0.554
1	CG14307-RG	0.038
1	CG5461-RB	0.841
1	CG8290-RB	0.711
1	CG9696-RA	0.924
1	CG9776-RA	0.937
1	CG5393-RD	0.768
1	CG2116-RA	0.824
1	CG4936-RA	0.929
1	CG6854-RB	0.758
1	CG3743-RB	0.729
1	CG9650-RA	0.589
1	CG18265-RA	0.033
1	CG3995-RA	0.864
1	CG12052-RN	0.619
1	CG6604-RA	0.062
1	CG3941-RA	0.953
1	CG2714-RA	0.878
1	CG8944-RA	0.825
1	CG17894-RG	0.769
1	CG30011-RC	0.661
1	CG5683-RB	0.826
1	CG6272-RA	0.290
1	CG18468-RA	0.675
1	CG18783-RA	0.063
1	CG7518-RA	0.897
1	CG11799-RE	0.764
1	CG5557-RA	0.622
1	CG4257-RF	0.951
1	CG33183-RA	0.023
1	CG1046-RA	0.261
1	CG8522-RB	0.780
1	CG1070-RD	0.871
1	CG4424-RA	0.335
1	CG8676-RC	0.876
1	CG4952-RG	0.083
1	CG8108-RA	0.880
1	CG1322-RC	0.616
1	CG8127-RA	0.480
1	CG6677-RB	0.212
1	CG2368-RB	0.888
1	CG2939-RA	0.094
1	CG9088-RB	0.987
1	CG2712-RA	0.652
1	CG11723-RA	0.841
1	CG12052-RQ	0.744
1	CG31782-RB	0.284
1	CG14938-RD	0.637
1	CG7413-RA	0.910
1	CG9139-RA	0.772
1	CG1429-RA	0.567
1	CG6686-RA	0.887
1	CG5935-RA	0.925
1	CG17592-RB	0.590
1	CG11984-RB	0.851
1	CG10036-RA	0.081
1	CG18619-RD	0.178
1	CG18476-RA	0.436
1	CG1845-RA	0.974
1	CG6246-RA	0.111
1	CG11984-RA	0.850
1	CG1663-RA	0.702
1	CG3992-RB	0.081
1	CG11971-RA	0.817
1	CG12052-RK	0.924
1	CG2262-RA	0.891
1	CG17077-RB	0.161
1	CG12052-RE	0.994
1	CG3143-RA	0.601
1	CG4216-RA	0.926
1	CG8361-RA	0.260
1	CG10431-RA	0.469
1	CG3281-RA	0.812
1	CG9398-RB	0.091
1	CG9437-RA	0.361
1	CG4374-RA	0.060
1	CG6312-RA	0.430
1	CG2244-RB	0.939
1	CG11352-RC	0.047
1	CG17912-RA	0.890
1	CG1244-RA	0.911
1	CG9705-RA	0.976
1	CG11172-RA	0.606
1	CG6634-RA	0.135
1	CG32180-RC	0.025
1	CG3576-RB	0.716
1	CG7372-RA	0.878
1	CG1765-RD	0.747
1	CG7199-RA	0.773
1	CG17894-RC	0.786
1	CG12223-RC	0.827
1	CG1856-RA	0.707
1	CG3654-RD	0.994
1	CG4257-RC	0.950
1	CG13424-RA	0.362
1	CG12287-RB	0.026
1	CG13624-RA	0.700
1	CG5058-RC	0.069
1	CG9954-RA	0.740
1	CG16899-RA	0.109
1	CG30426-RA	0.822
1	CG14307-RF	0.023
1	CG5206-RA	0.842
1	CG3998-RA	0.966
1	CG5545-RA	0.009
1	CG9045-RB	0.945
1	CG18783-RB	0.080
1	CG18647-RA	0.044
1	CG8809-RA	0.577
1	CG3090-RB	0.043
1	CG15552-RA	0.247
1	CG6376-RA	0.698
1	CG6654-RA	0.779
1	CG15073-RA	0.124
1	CG2762-RA	0.159
1	CG3411-RA	0.557
1	CG4282-RA	0.865
1	CG10619-RB	0.062
1	CG32527-RA	0.883
1	CG6667-RB	0.741
2	CG9650-RB	0.381
2	CG11799-RA	0.775
2	CG14938-RC	0.421
2	CG4952-RC	0.055
2	CG12287-RA	0.468
2	CG10601-RA	0.311
2	CG8944-RB	0.916
2	CG6794-RA	0.125
2	CG1028-RK	0.133
2	CG12052-RX	0.789
2	CG14667-RA	0.148
2	CG15715-RA	0.886
2	CG12075-RA	0.026
2	CG10543-RA	0.844
2	CG4257-RG	0.961
2	CG9418-RA	0.718
2	CG7672-RA	0.038
2	CG14307-RB	0.037
2	CG10388-RA	0.062
2	CG2328-RA	0.814
2	CG30431-RA	0.146
2	CG1447-RC	0.033
2	CG4143-RA	0.659
2	CG7271-RA	1.001
2	CG31666-RA	0.022
2	CG12212-RB	0.182
2	CG8409-RB	0.999
2	CG13316-RA	0.833
2	CG8573-RB	0.816
2	CG32575-RB	0.949
2	CG7803-RA	0.799
2	CG1374-RB	0.572
2	CG9776-RB	0.939
2	CG10605-RA	0.087
2	CG7839-RA	0.904
2	CG9705-RB	0.970
2	CG7664-RA	0.901
2	CG5461-RC	0.888
2	CG14307-RL	0.032
2	CG12052-RH	0.996
2	CG4143-RB	0.647
2	CG3851-RA	0.717
2	CG10016-RA	0.751
2	CG12299-RA	0.933
2	CG8068-RA	1.004
2	CG15509-RA	0.146
2	CG31481-RA	0.029
2	CG8887-RA	0.904
2	CG5683-RC	0.874
2	CG11648-RD	0.030
2	CG8522-RA	0.126
2	CG9305-RA	0.335
2	CG17964-RF	0.893
2	CG3891-RA	0.817
2	CG17743-RA	0.847
2	CG7847-RA	0.037
2	CG8404-RA	0.049
2	CG1070-RB	0.859
2	CG17835-RC	0.047
2	CG4621-RA	0.747
2	CG1856-RD	0.718
2	CG3143-RB	0.590
2	CG6930-RA	0.689
2	CG14438-RA	0.940
2	CG7274-RA	0.944
2	CG3114-RF	0.307
2	CG7260-RA	0.693
2	CG6964-RD	0.849
2	CG8145-RA	0.358
2	CG6824-RB	0.621
2	CG2199-RA	0.893
2	CG32955-RE	0.887
2	CG11354-RA	0.072
2	CG1034-RA	0.924
2	CG8092-RB	0.975
2	CG12054-RA	0.773
2	CG4820-RA	0.321
2	CG8376-RB	0.056
2	CG32611-RB	0.033
2	CG32955-RD	0.750
2	CG17612-RB	0.600
2	CG6964-RC	0.841
2	CG7951-RA	0.832
2	CG8643-RA	0.054
2	CG1641-RA	0.332
2	CG11924-RD	0.274
2	CG8333-RA	0.950
2	CG11121-RA	0.251
2	CG32105-RB	0.052
2	CG9932-RA	0.014
2	CG33213-RA	0.539
2	CG12391-RA	0.925
2	CG32788-RB	0.163
2	CG9097-RB	0.023
2	CG3758-RA	0.859
2	CG6269-RA	0.024
2	CG11049-RF	0.029
2	CG5229-RA	0.677
2	CG17921-RB	0.735
2	CG33323-RA	0.078
2	CG17186-RA	0.477
2	CG9930-RA	0.069
2	CG12052-RO	0.647
2	CG7952-RB	0.723
2	CG14307-RJ	0.036
2	CG11494-RA	0.804
2	CG5393-RC	0.671
2	CG8676-RA	0.203
2	CG7199-RB	0.157
2	CG3065-RA	0.406
2	CG12767-RA	0.556
2	CG5935-RB	0.988
2	CG1529-RA	0.353
2	CG11924-RC	0.270
2	CG2368-RI	0.884
2	CG12052-RW	0.562
2	CG6824-RA	0.677
2	CG3114-RG	0.303
2	CG31481-RD	0.029
2	CG18647-RB	0.286
2	CG10601-RB	0.294
2	CG32767-RB	0.731
2	CG12052-RG	1.001
2	CG6215-RA	0.068
2	CG1429-RC	0.568
2	CG2808-RB	0.035
2	CG31169-RA	0.354
2	CG16902-RB	0.106
2	CG17802-RA	0.306
2	CG8376-RA	0.037
2	CG12075-RB	0.026
2	CG5393-RB	0.771
2	CG9890-RA	0.434
2	CG10366-RA	0.330
2	CG2988-RA	0.412
2	CG33187-RD	0.194
2	CG10631-RA	0.219
2	CG4220-RB	0.076
2	CG11799-RB	0.711
2	CG1028-RJ	0.185
2	CG1130-RA	0.170
2	CG5187-RA	0.197
2	CG30443-RA	0.063
2	CG4952-RD	0.055
2	CG5393-RE	0.727
2	CG1765-RE	0.801
2	CG31666-RC	0.022
2	CG10348-RA	0.137
2	CG8573-RA	0.884
2	CG7959-RA	0.605
2	CG33133-RA	0.511
2	CG3992-RC	0.460
2	CG1030-RA	0.036
2	CG14307-RM	0.038
2	CG11696-RA	0.640
2	CG12154-RA	0.600
2	CG3886-RA	0.918
2	CG32575-RA	0.949
2	CG10309-RA	0.259
2	CG31169-RB	0.321
2	CG14307-RI	0.038
2	CG14655-RA	0.042
2	CG7199-RD	0.153
2	CG10388-RB	0.063
2	CG9403-RA	0.941
2	CG14307-RA	0.064
2	CG1856-RC	0.787
2	CG33261-RF	0.692
2	CG1374-RA	0.608
2	CG12212-RA	0.181
2	CG17964-RE	0.898
2	CG12052-RY	0.865
2	CG2244-RA	0.966
2	CG6061-RA	0.705
2	CG5247-RA	0.686
2	CG11906-RA	0.561
2	CG4158-RA	0.147
2	CG3114-RH	0.299
2	CG14941-RA	0.763
2	CG6143-RB	0.990
2	CG12942-RA	0.532
2	CG8821-RB	0.175
2	CG9088-RA	1.000
2	CG8092-RA	0.896
2	CG9045-RD	0.935
2	CG9310-RA	0.186
2	CG8478-RB	0.882
2	CG31510-RA	0.983
2	CG1605-RA	0.201
2	CG1322-RA	0.724
2	CG17361-RA	0.629
2	CG5109-RA	0.850
2	CG8567-RA	0.872
2	CG2368-RJ	0.884
2	CG12744-RA	0.123
2	CG17743-RB	0.867
2	CG4427-RA	0.124
2	CG5935-RC	0.952
2	CG9398-RA	0.087
2	CG6791-RB	0.915
2	CG1070-RA	0.752
2	CG8961-RA	0.874
2	CG15845-RA	0.875
2	CG4217-RA	0.941
2	CG3815-RA	0.483
2	CG11085-RA	0.126
2	CG5403-RA	0.882
2	CG14438-RB	0.976
2	CG10269-RA	0.090
2	CG18011-RA	0.277
2	CG3485-RA	0.110
2	CG8817-RA	0.810
2	CG15435-RA	0.139
2	CG10016-RB	0.715
2	CG4427-RB	0.097
2	CG4717-RA	0.837
2	CG15436-RA	0.567
2	CG11798-RA	0.788
2	CG8933-RA	0.991
2	CG17894-RF	0.723
2	CG5124-RA	0.690
2	CG9656-RA	0.160
2	CG8068-RE	1.002
2	CG8924-RA	0.861
2	CG14667-RB	0.156
2	CG8676-RB	0.139
2	CG12052-RP	0.850
2	CG13951-RA	0.258
2	CG11648-RA	0.030
2	CG10325-RB	0.138
2	CG5799-RB	0.072
2	CG14711-RA	0.107
2	CG8290-RA	0.933
2	CG12296-RA	0.128
2	CG1765-RA	0.739
2	CG11049-RG	0.035
2	CG2368-RK	0.885
2	CG14441-RA	0.101
2	CG10321-RA	0.718
2	CG7345-RA	0.191
2	CG7562-RA	0.236
2	CG33187-RC	0.196
2	CG11984-RC	0.662
2	CG8651-RD	0.824
2	CG7199-RC	0.155
2	CG1765-RC	0.699
2	CG7041-RA	0.901
2	CG31875-RA	0.617
2	CG17806-RA	0.464
2	CG31460-RA	0.209
2	CG4220-RC	0.056
2	CG9310-RB	0.264
2	CG13598-RA	0.126
2	CG12052-RV	0.747
2	CG17964-RH	0.853
2	CG31481-RC	0.029
2	CG10543-RC	0.813
2	CG16902-RA	0.105
2	CG32955-RB	0.620
2	CG31666-RB	0.022
2	CG17228-RA	0.548
2	CG5058-RA	0.731
2	CG1429-RE	0.528
2	CG15782-RA	0.255
2	CG17835-RA	0.031
2	CG3848-RC	0.879
2	CG8367-RC	0.852
2	CG32955-RG	0.706
2	CG4217-RB	0.944
2	CG17228-RD	0.549
2	CG6993-RA	0.069
2	CG10565-RA	0.940
2	CG6096-RA	0.555
2	CG7404-RB	0.156
2	CG17117-RE	0.580
2	CG5580-RB	0.886
2	CG12690-RA	0.326
2	CG11648-RB	0.043
2	CG1233-RA	0.096
2	CG9650-RC	0.403
2	CG7734-RB	0.822
2	CG6824-RC	0.715
2	CG5575-RA	0.141
2	CG6883-RA	0.088
2	CG8817-RC	0.800
2	CG33261-RA	0.748
2	CG10267-RA	0.737
2	CG3065-RC	0.384
2	CG11405-RA	0.047
2	CG3576-RA	0.704
2	CG8819-RA	0.121
2	CG11987-RA	0.935
2	CG3445-RA	0.910
2	CG5714-RA	0.398
2	CG8068-RD	1.001
2	CG4360-RA	0.942
2	CG7960-RA	0.996
2	CG15509-RB	0.160
2	CG2275-RB	0.253
2	CG1447-RA	0.033
2	CG6276-RA	0.250
2	CG32527-RB	0.468
2	CG15812-RA	0.915
2	CG8409-RA	0.994
2	CG1856-RF	0.722
2	CG1832-RA	0.884
2	CG6103-RD	0.093
2	CG8544-RC	0.251
2	CG8933-RC	0.906
2	CG12245-RA	0.070
2	CG9415-RA	0.841
2	CG10388-RC	0.062
2	CG8228-RA	0.125
2	CG5649-RA	0.698
2	CG17888-RC	0.060
2	CG7847-RB	0.025
2	CG10274-RA	0.117
2	CG8651-RE	0.872
2	CG11924-RA	0.261
2	CG17612-RA	0.602
2	CG1602-RA	0.330
2	CG9727-RA	0.847
2	CG5058-RF	0.563
2	CG1832-RB	0.887
2	CG12052-RB	0.962
2	CG5102-RA	0.971
2	CG8821-RA	0.180
2	CG11049-RH	0.017
2	CG8765-RB	0.554
2	CG16778-RD	0.528
2	CG9015-RB	0.133
2	CG3161-RC	0.963
2	CG1233-RB	0.083
2	CG12052-RI	0.846
2	CG17328-RA	0.593
2	CG33336-RB	0.254
2	CG5683-RA	0.876
2	CG5393-RA	0.761
2	CG11049-RA	0.017
2	CG13906-RA	0.137
2	CG8478-RA	0.881
2	CG33261-RD	0.760
2	CG1244-RE	0.890
2	CG17568-RA	0.127
2	CG3407-RA	0.583
2	CG1007-RA	0.859
2	CG9233-RA	0.664
2	CG9908-RA	0.240
2	CG9045-RE	0.936
2	CG11494-RB	0.798
2	CG3242-RA	0.187
2	CG17894-RE	0.701
2	CG7672-RB	0.034
2	CG17181-RA	0.113
2	CG5935-RD	0.939
2	CG4654-RB	0.890
2	CG9403-RD	0.943
2	CG8208-RA	0.864
2	CG31782-RA	0.164
2	CG11799-RD	0.739
2	CG5748-RA	0.889
2	CG30420-RA	0.343
2	CG3647-RA	0.969
2	CG3836-RA	0.910
2	CG6964-RA	0.845
2	CG2368-RG	0.905
2	CG3114-RD	0.291
2	CG6892-RA	0.002
2	CG33336-RA	0.382
2	CG32532-RA	0.033
2	CG5067-RA	0.892
2	CG7937-RA	0.072
2	CG9102-RA	0.110
2	CG31224-RA	0.885
2	CG7015-RA	0.889
2	CG7734-RA	0.809
2	CG18362-RC	0.924
2	CG12690-RB	0.326
2	CG13598-RB	0.138
2	CG8328-RA	0.214
2	CG14307-RC	0.021
2	CG8651-RC	0.871
2	CG12052-RU	0.806
2	CG32955-RC	0.742
2	CG17829-RC	0.964
2	CG11902-RA	0.158
2	CG15845-RB	0.884
2	CG7357-RA	0.740
2	CG3136-RC	0.946
2	CG8367-RB	0.872
2	CG2682-RA	0.918
2	CG1070-RC	0.627
2	CG10325-RA	0.150
2	CG7404-RA	0.141
2	CG10021-RB	0.278
2	CG2711-RA	0.213
2	CG17359-RA	0.605
2	CG8933-RB	0.952
2	CG4903-RA	0.986
2	CG3848-RD	0.879
2	CG31392-RA	0.752
2	CG17835-RD	0.031
2	CG2199-RB	0.956
2	CG13493-RA	0.060
2	CG12701-RA	0.757
2	CG15889-RA	0.178
2	CG32772-RA	0.398
2	CG10209-RA	0.598
2	CG17964-RG	0.896
2	CG15812-RB	0.884
2	CG6990-RA	0.992
2	CG10388-RE	0.062
2	CG3497-RA	0.772
2	CG11202-RA	0.033
2	CG5580-RA	0.897
2	CG1603-RA	0.874
2	CG31666-RD	0.018
2	CG1705-RA	0.188
2	CG11648-RE	0.026
2	CG8367-RA	0.853
2	CG15514-RA	0.915
2	CG1620-RA	0.519
2	CG32955-RF	0.887
2	CG3388-RA	0.290
2	CG17964-RD	0.841
2	CG1322-RB	0.604
2	CG33261-RB	0.618
2	CG5058-RD	0.664
2	CG1030-RB	0.037
2	CG4952-RF	0.055
2	CG3114-RE	0.294
2	CG5669-RA	0.334
2	CG5069-RA	0.298
2	CG11924-RB	0.267
2	CG14548-RA	0.098
2	CG8544-RB	0.223
2	CG4491-RA	0.841
2	CG7518-RB	0.861
2	CG8013-RA	0.695
2	CG9415-RB	0.839
2	CG1856-RE	0.393
2	CG15319-RB	0.876
2	CG3065-RB	0.407
2	CG2368-RE	0.908
2	CG1792-RA	0.393
2	CG1071-RA	0.585
2	CG6464-RA	0.598
2	CG6338-RA	0.058
2	CG32778-RA	0.053
2	CG7450-RB	0.482
2	CG18362-RA	0.914
2	CG12653-RA	0.671
2	CG11992-RA	0.284
2	CG18362-RB	0.895
2	CG1028-RM	0.139
2	CG8208-RB	0.852
2	CG1028-RD	0.132
2	CG1429-RD	0.557
2	CG5058-RG	0.506
2	CG17385-RA	1.004
2	CG2368-RH	0.907
2	CG18455-RA	0.102
2	CG10446-RA	0.051
2	CG9609-RA	0.128
2	CG6813-RA	0.248
2	CG32296-RA	0.796
2	CG1244-RF	0.892
2	CG2956-RA	0.782
2	CG33261-RC	0.958
2	CG12052-RA	0.917
2	CG10388-RD	0.063
2	CG3136-RA	0.771
2	CG9403-RC	0.945
2	CG1379-RA	0.129
2	CG16778-RC	0.587
2	CG4185-RA	0.343
2	CG14307-RK	0.044
2	CG8359-RA	0.687
2	CG2790-RA	0.924
2	CG6964-RB	0.841
2	CG3941-RB	0.844
2	CG4404-RA	0.629
2	CG18412-RA	0.571
2	CG4707-RA	0.628
2	CG9015-RA	0.150
2	CG33473-RB	0.068
2	CG5034-RA	0.917
2	CG32346-RA	0.931
2	CG10979-RA	0.536
2	CG2275-RA	0.264
2	CG12052-RJ	0.524
2	CG9310-RC	0.227
2	CG3166-RA	0.940
2	CG4029-RA	0.957
2	CG10798-RA	0.845
2	CG4677-RB	0.036
2	CG14307-RE	0.031
2	CG8068-RG	0.869
2	CG17829-RB	0.968
2	CG1034-RE	0.957
2	CG13897-RA	0.532
2	CG33152-RA	0.386
2	CG4413-RA	0.693
2	CG5187-RB	0.152
2	CG9019-RA	0.048
2	CG8651-RB	0.857
2	CG6143-RC	0.989
2	CG13624-RB	0.599
2	CG8819-RC	0.102
2	CG30011-RA	0.834
2	CG8319-RA	0.490
2	CG11247-RB	0.537
2	CG31753-RA	0.069
2	CG1034-RD	0.956
2	CG4059-RA	0.656
2	CG17117-RB	0.580
2	CG18362-RD	0.770
2	CG6701-RA	0.981
2	CG13624-RD	0.608
2	CG7987-RB	0.666
2	CG9786-RB	0.900
2	CG10462-RA	0.634
2	CG17117-RC	0.574
2	CG9045-RA	0.937
2	CG5133-RA	0.615
2	CG8544-RA	0.266
2	CG4694-RA	0.481
2	CG11387-RA	0.040
2	CG9696-RD	0.926
2	CG1119-RB	0.448
2	CG12744-RB	0.078
2	CG7752-RA	0.902
2	CG8676-RD	0.139
2	CG4807-RA	0.128
2	CG12219-RA	0.290
2	CG2692-RA	0.103
2	CG11502-RC	0.083
2	CG6121-RA	0.846
2	CG7204-RA	1.001
2	CG10021-RD	0.300
2	CG2530-RA	0.724
2	CG3114-RA	0.152
2	CG12236-RB	0.769
2	CG6677-RA	0.721
2	CG10393-RA	0.578
2	CG8127-RD	0.149
2	CG12052-RT	0.813
2	CG1264-RA	0.132
2	CG11398-RA	0.389
2	CG5083-RA	0.907
2	CG2368-RF	0.910
2	CG17964-RC	0.912
2	CG15845-RC	0.876
2	CG32346-RB	0.931
2	CG8727-RA	0.235
2	CG6534-RA	0.077
2	CG31481-RB	0.029
2	CG3838-RB	0.697
2	CG8013-RB	0.719
2	CG13620-RA	0.841
2	CG7928-RA	0.771
2	CG15507-RA	0.191
2	CG16778-RB	0.558
2	CG5249-RA	0.326
2	CG17228-RC	0.541
2	CG31365-RA	0.949
2	CG8301-RA	0.580
2	CG9786-RA	0.888
2	CG11049-RD	0.019
2	CG11352-RD	0.049
2	CG4575-RA	0.814
2	CG17829-RA	0.964
2	CG4257-RB	0.960
2	CG14710-RA	0.752
2	CG4380-RA	0.510
2	CG8108-RB	0.905
2	CG17835-RB	0.046
2	CG4952-RB	0.055
2	CG4220-RA	0.073
2	CG5245-RA	0.693
2	CG4952-RE	0.051
2	CG11033-RA	0.490
2	CG6667-RC	0.142
2	CG6093-RA	0.250
2	CG3726-RA	0.416
2	CG5965-RA	0.943
2	CG18362-RE	0.816
2	CG10318-RB	0.464
2	CG1030-RC	0.036
2	CG9817-RA	0.063
2	CG1244-RB	0.908
2	CG1759-RB	0.869
2	CG2050-RA	0.853
2	CG33188-RB	0.880
2	CG16863-RA	0.048
2	CG6103-RF	0.108
2	CG1897-RA	0.154
2	CG5005-RA	0.153
2	CG17077-RD	0.303
2	CG11992-RB	0.297
2	CG4136-RA	0.028
2	CG11414-RA	0.615
2	CG8068-RF	0.961
2	CG16738-RA	0.620
2	CG10270-RA	0.642
2	CG10021-RA	0.280
2	CG11648-RC	0.028
2	CG4654-RA	0.971
2	CG12052-RD	0.994
2	CG13316-RB	0.873
2	CG11491-RB	0.041
2	CG11783-RA	0.115
2	CG5799-RA	0.051
2	CG10543-RB	0.813
2	CG5488-RA	0.077
2	CG3075-RA	0.468
2	CG31388-RA	0.393
2	CG1028-RE	0.141
2	CG8068-RB	0.908
2	CG1621-RA	0.833
2	CG6791-RA	0.909
2	CG7807-RA	0.052
2	CG8704-RA	0.835
2	CG17894-RB	0.628
2	CG4854-RA	0.464
2	CG12223-RE	0.841
2	CG7099-RA	0.564
2	CG8651-RA	0.814
2	CG12399-RA	0.908
2	CG13109-RA	0.186
2	CG1028-RL	0.132
2	CG5838-RA	0.938
2	CG31258-RA	0.891
2	CG6716-RA	0.670
2	CG18764-RA	0.130
2	CG14307-RD	0.049
2	CG1024-RA	0.828
2	CG7938-RA	0.930
2	CG1028-RF	0.133
2	CG3161-RA	0.955
2	CG8817-RB	0.801
2	CG3114-RC	0.297
2	CG12769-RA	0.037
2	CG5461-RA	0.636
2	CG1775-RB	0.688
2	CG1034-RF	0.956
2	CG17964-RB	0.904
2	CG2125-RA	0.833
2	CG9648-RA	0.564
2	CG17958-RA	0.788
2	CG12052-RC	0.855
2	CG11491-RC	0.045
2	CG11676-RA	0.115
2	CG7368-RA	0.068
2	CG8103-RB	0.964
2	CG7734-RC	0.809
2	CG9793-RA	0.202
2	CG3340-RA	0.831
2	CG9696-RE	0.993
2	CG11049-RC	0.019
2	CG6376-RC	0.676
2	CG1765-RB	0.615
2	CG3166-RB	0.927
2	CG6808-RA	0.149
2	CG17117-RA	0.386
2	CG8367-RD	0.861
2	CG3847-RA	0.975
2	CG1775-RA	0.676
2	CG12052-RF	0.697
2	CG12052-RS	0.811
2	CG10278-RA	0.035
2	CG17724-RA	0.789
2	CG3114-RB	0.358
2	CG6254-RA	0.643
2	CG2047-RA	0.866
2	CG4761-RA	0.225
2	CG7734-RD	0.733
2	CG10704-RA	0.047
2	CG9342-RA	0.503
2	CG8068-RI	0.909
2	CG32466-RA	0.037
2	CG4059-RB	0.744
2	CG5580-RC	0.881
2	CG10159-RB	0.810
2	CG1429-RF	0.301
2	CG1849-RA	0.969
2	CG7987-RA	0.677
2	CG3136-RB	0.577
2	CG2851-RA	0.053
2	CG4677-RA	0.035
2	CG14029-RC	0.033
2	CG5264-RA	0.243
2	CG7895-RA	0.060
2	CG1378-RA	0.881
2	CG12052-RL	1.002
2	CG30020-RA	0.877
2	CG4730-RA	0.579
2	CG10159-RA	0.839
2	CG10037-RA	0.061
2	CG18446-RA	0.930
2	CG3978-RB	0.143
2	CG2368-RC	0.903
2	CG12236-RA	0.542
2	CG10021-RC	0.285
2	CG10318-RA	0.530
2	CG1619-RB	0.958
2	CG2808-RA	0.125
2	CG12154-RB	0.599
2	CG31441-RA	0.215
2	CG9495-RA	0.803
2	CG3838-RA	0.733
2	CG8127-RC	0.093
2	CG10388-RF	0.063
2	CG14938-RA	0.416
2	CG4807-RB	0.129
2	CG11992-RC	0.327
2	CG11799-RC	0.757
2	CG3090-RA	0.189
2	CG17894-RA	0.715
2	CG2682-RC	0.918
2	CG3827-RA	0.857
2	CG1647-RA	0.905
2	CG9638-RA	0.948
2	CG8388-RA	0.314
2	CG12223-RA	0.837
2	CG1133-RA	0.810
2	CG6854-RC	0.816
2	CG12223-RD	0.868
2	CG8599-RA	0.856
2	CG4148-RA	0.800
2	CG8765-RA	0.564
2	CG6352-RA	0.053
2	CG4952-RA	0.055
2	CG7101-RA	0.504
2	CG1759-RA	0.865
2	CG13316-RC	0.884
2	CG3161-RB	0.937
2	CG5403-RB	0.883
2	CG3919-RA	0.484
2	CG1244-RD	0.903
2	CG12769-RB	0.048
2	CG3796-RA	0.751
2	CG2889-RA	0.160
2	CG11247-RA	0.527
2	CG18024-RA	0.591
2	CG3992-RA	0.419
2	CG3143-RC	0.659
2	CG17117-RD	0.913
2	CG4257-RE	0.964
2	CG13624-RC	0.536
2	CG16778-RA	0.523
2	CG6103-RE	0.086
2	CG8669-RB	0.536
2	CG1429-RB	0.571
2	CG32139-RA	0.152
2	CG3629-RB	0.046
2	CG10002-RA	0.711
2	CG32466-RB	0.056
2	CG1028-RG	0.141
2	CG6172-RA	0.542
2	CG3743-RA	0.296
2	CG9571-RA	0.252
2	CG10052-RA	0.037
2	CG3839-RA	0.825
2	CG7230-RA	0.931
2	CG2189-RA	0.070
2	CG8127-RB	0.149
2	CG11456-RA	0.296
2	CG8103-RA	0.964
2	CG2368-RA	0.907
2	CG2702-RA	0.793
2	CG3647-RB	0.965
2	CG12809-RA	0.104
2	CG15011-RA	0.057
2	CG6667-RA	0.478
2	CG11502-RA	0.077
2	CG11049-RE	0.017
2	CG8522-RC	0.126
2	CG12052-RM	0.978
2	CG32767-RA	0.738
2	CG10147-RA	0.133
2	CG33188-RA	0.872
2	CG32346-RC	0.987
2	CG2714-RB	0.863
2	CG17077-RC	0.228
2	CG6494-RB	0.692
2	CG10036-RB	0.076
2	CG1244-RC	0.907
2	CG14029-RA	0.030
2	CG5591-RA	0.505
2	CG4496-RA	0.002
2	CG17894-RD	0.697
2	CG1028-RH	0.157
2	CG3629-RA	0.039
2	CG8089-RA	0.054
2	CG12052-RR	0.962
2	CG17964-RA	0.897
2	CG33261-RE	0.965
2	CG5893-RA	0.615
2	CG3161-RD	0.959
2	CG11352-RB	0.041
2	CG8591-RA	0.860
2	CG13296-RA	0.117
2	CG1449-RA	0.366
2	CG17100-RA	0.235
2	CG1119-RA	0.457
2	CG7450-RA	0.484
2	CG6686-RB	0.954
2	CG8216-RA	0.113
2	CG32527-RC	0.468
2	CG14200-RA	0.176
2	CG17592-RA	0.359
2	CG9768-RA	0.809
2	CG6143-RA	0.988
2	CG32577-RA	0.013
2	CG14513-RA	0.816
2	CG2678-RA	0.684
2	CG11798-RB	0.711
2	CG9653-RA	0.504
2	CG10042-RB	0.505
2	CG2368-RD	0.910
2	CG6769-RA	0.555
2	CG14307-RH	0.025
2	CG9797-RA	0.815
2	CG11992-RD	0.366
2	CG33187-RB	0.175
2	CG1864-RB	0.031
2	CG11502-RB	0.061
2	CG8246-RA	0.062
2	CG8068-RH	1.000
2	CG9215-RA	0.056
2	CG2202-RA	0.591
2	CG6103-RG	0.110
2	CG1856-RB	0.458
2	CG6689-RA	0.680
2	CG1048-RA	0.857
2	CG5058-RB	0.726
2	CG12124-RA	0.806
2	CG10619-RA	0.112
2	CG8068-RC	0.949
2	CG3578-RA	0.035
2	CG6211-RA	0.070
2	CG6892-RB	0.002
2	CG11122-RA	0.127
2	CG10042-RA	0.527
2	CG6716-RB	0.779
2	CG3350-RA	0.239
2	CG6677-RC	0.727
2	CG11551-RA	0.086
2	CG3956-RA	0.868
2	CG8924-RB	0.916
2	CG1454-RA	0.949
2	CG6794-RB	0.141
2	CG9045-RC	0.934
2	CG1028-RN	0.140
2	CG18455-RB	0.170
2	CG1034-RG	0.956
2	CG2368-RL	0.884
2	CG14938-RB	0.406
2	CG12701-RB	0.753
2	CG12223-RB	0.832
2	CG6376-RB	0.738
2	CG8669-RA	0.885
2	CG10669-RA	0.035
2	CG14307-RG	0.039
2	CG5461-RB	0.832
2	CG8290-RB	0.738
2	CG9696-RA	0.920
2	CG9776-RA	0.970
2	CG5393-RD	0.769
2	CG2116-RA	0.909
2	CG6494-RA	0.732
2	CG4936-RA	0.884
2	CG6854-RB	0.677
2	CG3743-RB	0.305
2	CG9650-RA	0.345
2	CG3995-RA	0.834
2	CG3941-RA	0.890
2	CG12052-RN	0.632
2	CG6604-RA	0.118
2	CG2714-RA	0.852
2	CG8944-RA	0.842
2	CG17894-RG	0.717
2	CG30011-RC	0.829
2	CG5683-RB	0.815
2	CG6272-RA	0.290
2	CG18468-RA	0.738
2	CG18783-RA	0.048
2	CG7518-RA	0.876
2	CG11799-RE	0.767
2	CG5557-RA	0.077
2	CG5093-RA	0.262
2	CG4257-RF	0.964
2	CG33183-RA	0.023
2	CG1046-RA	0.980
2	CG8522-RB	0.122
2	CG1070-RD	0.737
2	CG4424-RA	0.316
2	CG8676-RC	0.247
2	CG8108-RA	0.906
2	CG4952-RG	0.055
2	CG1322-RC	0.600
2	CG8127-RA	0.171
2	CG6677-RB	0.603
2	CG2368-RB	0.908
2	CG9088-RB	0.987
2	CG2939-RA	0.691
2	CG2712-RA	0.143
2	CG11723-RA	0.779
2	CG12052-RQ	0.955
2	CG31782-RB	0.187
2	CG3978-RA	0.258
2	CG14938-RD	0.487
2	CG7413-RA	0.746
2	CG9139-RA	0.223
2	CG3258-RA	0.053
2	CG5935-RA	0.955
2	CG1429-RA	0.567
2	CG6686-RA	0.949
2	CG11450-RA	0.461
2	CG17592-RB	0.451
2	CG11984-RB	0.704
2	CG10036-RA	0.081
2	CG1028-RI	0.199
2	CG18476-RA	0.354
2	CG1845-RA	0.972
2	CG6246-RA	0.562
2	CG11984-RA	0.692
2	CG15749-RA	0.096
2	CG17921-RA	0.715
2	CG3992-RB	0.460
2	CG11971-RA	0.783
2	CG12052-RK	0.874
2	CG2262-RA	0.743
2	CG17077-RB	0.506
2	CG12052-RE	0.994
2	CG3143-RA	0.569
2	CG4216-RA	1.001
2	CG8361-RA	0.696
2	CG10431-RA	0.544
2	CG3281-RA	0.734
2	CG9398-RB	0.125
2	CG9437-RA	0.336
2	CG3032-RA	0.101
2	CG4374-RA	0.046
2	CG6312-RA	0.147
2	CG2244-RB	0.965
2	CG11352-RC	0.037
2	CG9705-RA	0.976
2	CG1244-RA	0.911
2	CG17912-RA	0.890
2	CG11172-RA	0.666
2	CG6634-RA	0.196
2	CG3576-RB	0.702
2	CG7372-RA	0.902
2	CG1765-RD	0.802
2	CG7199-RA	0.154
2	CG17894-RC	0.597
2	CG12223-RC	0.866
2	CG1856-RA	0.391
2	CG3654-RD	0.985
2	CG4257-RC	0.960
2	CG13424-RA	0.360
2	CG12287-RB	0.213
2	CG13624-RA	0.578
2	CG9954-RA	0.603
2	CG5058-RC	0.658
2	CG16899-RA	0.109
2	CG30426-RA	0.870
2	CG14307-RF	0.024
2	CG5206-RA	0.762
2	CG5545-RA	0.009
2	CG3998-RA	0.961
2	CG9045-RB	0.932
2	CG18783-RB	0.060
2	CG18647-RA	0.063
2	CG3090-RB	0.241
2	CG8809-RA	0.667
2	CG15552-RA	0.228
2	CG6376-RA	0.726
2	CG6654-RA	0.372
2	CG3411-RA	0.466
2	CG2762-RA	0.326
2	CG16779-RA	0.024
2	CG4282-RA	0.847
2	CG10619-RB	0.109
2	CG32527-RA	0.557
2	CG7807-RB	0.046
2	CG6667-RB	0.421
3	CG9650-RB	0.201
3	CG11799-RA	0.636
3	CG14938-RC	0.489
3	CG4952-RC	0.031
3	CG12287-RA	0.928
3	CG10601-RA	0.681
3	CG8944-RB	0.435
3	CG6794-RA	0.075
3	CG1028-RK	0.468
3	CG12052-RX	0.613
3	CG7902-RA	0.201
3	CG15715-RA	0.886
3	CG10543-RA	0.620
3	CG4257-RG	0.864
3	CG10388-RA	0.285
3	CG2328-RA	0.097
3	CG30431-RA	0.429
3	CG4143-RA	0.558
3	CG12212-RB	0.712
3	CG8409-RB	0.950
3	CG13316-RA	0.147
3	CG8573-RB	0.799
3	CG32575-RB	0.916
3	CG7803-RA	0.651
3	CG1374-RB	0.857
3	CG9776-RB	0.843
3	CG10605-RA	0.101
3	CG7839-RA	0.668
3	CG9705-RB	0.921
3	CG7664-RA	0.904
3	CG5461-RC	0.714
3	CG12052-RH	0.833
3	CG4143-RB	0.548
3	CG31612-RA	0.024
3	CG3851-RA	0.495
3	CG10016-RA	0.798
3	CG12299-RA	0.514
3	CG8068-RA	0.967
3	CG15509-RA	0.233
3	CG8887-RA	0.718
3	CG5683-RC	0.162
3	CG11648-RD	0.319
3	CG3871-RA	0.138
3	CG9305-RA	0.324
3	CG17964-RF	0.902
3	CG3891-RA	0.558
3	CG17743-RA	0.526
3	CG7847-RA	0.020
3	CG8404-RA	0.030
3	CG1070-RB	0.543
3	CG17835-RC	0.042
3	CG4621-RA	0.297
3	CG1856-RD	0.762
3	CG3143-RB	0.027
3	CG6930-RA	0.809
3	CG14438-RA	0.831
3	CG7274-RA	0.810
3	CG3114-RF	0.184
3	CG7260-RA	0.382
3	CG6964-RD	0.835
3	CG6824-RB	0.681
3	CG2199-RA	0.604
3	CG32955-RE	0.102
3	CG8092-RB	0.886
3	CG12054-RA	0.524
3	CG32611-RB	0.033
3	CG32955-RD	0.184
3	CG17612-RB	0.187
3	CG6964-RC	0.827
3	CG7951-RA	0.705
3	CG17888-RE	0.036
3	CG11924-RD	0.029
3	CG8333-RA	0.993
3	CG11121-RA	0.120
3	CG12391-RA	0.833
3	CG32788-RB	0.163
[truncated: 9,536 more rows]
