# Supplementary material for: The developmental expression dynamics of Drosophila melanogaster transcription factors
Source: Genome Biol. 2010 Apr 12;11(4):R40. doi: 10.1186/gb-2010-11-4-r40 (PMC2884543; doi:10.1186/gb-2010-11-4-r40)
Supplement: Additional file 2 — Mini-website: raw data and intermediate results. A self-contained website to browse and retrieve all primary data used in this study, as well as intermediate results such as clustering results. [file gb-2010-11-4-r40-S2.ZIP › raw data/Pilot_0-30min_Affymetrix_call.txt]

gene	replicate1	replicate2	replicate3	isExpressed
FBgn0000011	A	A	A	0
FBgn0000014	A	A	A	0
FBgn0000015	A	A	A	0
FBgn0000015	A	A	A	0
FBgn0000018	P	P	P	1
FBgn0000022	A	A	A	0
FBgn0000054	P	P	P	1
FBgn0000057	P	P	P	1
FBgn0000061	A	A	A	0
FBgn0000095	A	A	A	0
FBgn0000095	A	A	A	0
FBgn0000097	P	P	P	1
FBgn0000099	A	A	A	0
FBgn0000137	A	A	A	0
FBgn0000139	P	P	P	1
FBgn0000157	A	A	A	0
FBgn0000166	P	A	P	1
FBgn0000166	P	P	P	1
FBgn0000179	A	A	A	0
FBgn0000210	A	A	A	0
FBgn0000210	A	A	A	0
FBgn0000210	A	A	A	0
FBgn0000233	A	A	A	0
FBgn0000251	P	P	P	1
FBgn0000251	P	P	P	1
FBgn0000286	P	P	P	1
FBgn0000287	A	A	A	0
FBgn0000289	P	P	P	1
FBgn0000338	P	P	P	1
FBgn0000338	A	A	A	1
FBgn0000338	P	P	P	1
FBgn0000370	P	P	P	1
FBgn0000376	P	P	P	1
FBgn0000411	A	A	A	0
FBgn0000413	P	P	P	1
FBgn0000439	A	A	P	0
FBgn0000448	A	A	A	0
FBgn0000448	A	A	A	0
FBgn0000459	M	A	M	0
FBgn0000462	A	A	A	0
FBgn0000472	P	P	M	1
FBgn0000492	A	A	A	0
FBgn0000504	A	A	A	0
FBgn0000520	P	P	P	1
FBgn0000529	A	A	A	0
FBgn0000541	P	P	P	1
FBgn0000541	P	P	P	1
FBgn0000541	P	P	P	1
FBgn0000543	P	P	P	1
FBgn0000546	P	P	M	1
FBgn0000546	P	A	P	1
FBgn0000560	A	A	A	0
FBgn0000567	A	A	A	0
FBgn0000567	A	A	A	0
FBgn0000568	M	A	A	0
FBgn0000575	P	P	P	1
FBgn0000576	A	A	A	0
FBgn0000577	A	A	A	0
FBgn0000588	P	P	P	1
FBgn0000591	P	P	P	1
FBgn0000591	A	A	A	1
FBgn0000606	A	A	A	0
FBgn0000611	P	P	P	1
FBgn0000625	A	A	A	0
FBgn0000659	A	A	A	0
FBgn0000964	A	A	A	0
FBgn0001077	A	A	A	0
FBgn0001078	A	A	A	1
FBgn0001078	P	P	P	1
FBgn0001133	P	P	P	1
FBgn0001138	A	A	A	0
FBgn0001147	A	A	A	0
FBgn0001148	A	A	A	0
FBgn0001150	A	A	A	0
FBgn0001168	A	A	A	0
FBgn0001170	A	A	A	0
FBgn0001180	P	P	P	1
FBgn0001185	P	P	P	1
FBgn0001204	A	A	A	0
FBgn0001206	P	P	P	1
FBgn0001222	P	P	P	1
FBgn0001235	A	A	A	0
FBgn0001269	A	A	A	0
FBgn0001291	P	P	P	1
FBgn0001297	P	M	A	0
FBgn0001319	A	A	A	0
FBgn0001320	A	A	A	0
FBgn0001323	A	A	A	0
FBgn0001325	A	A	A	0
FBgn0001981	A	A	A	0
FBgn0001983	A	A	A	0
FBgn0001990	P	P	P	1
FBgn0001994	A	P	P	1
FBgn0002023	A	A	A	0
FBgn0002023	A	A	A	0
FBgn0002521	P	P	P	1
FBgn0002522	A	A	A	0
FBgn0002561	A	A	A	0
FBgn0002573	A	A	A	0
FBgn0002576	A	A	A	0
FBgn0002609	A	A	A	0
FBgn0002631	A	A	A	0
FBgn0002633	A	A	A	0
FBgn0002723	P	P	P	1
FBgn0002733	A	A	A	0
FBgn0002734	A	A	A	0
FBgn0002735	A	A	A	0
FBgn0002780	P	P	P	1
FBgn0002914	P	P	P	1
FBgn0002922	A	A	A	0
FBgn0002931	A	A	A	0
FBgn0002941	A	A	A	0
FBgn0002970	A	A	A	0
FBgn0002985	A	A	A	0
FBgn0003002	A	A	A	0
FBgn0003028	P	P	P	1
FBgn0003028	A	A	A	1
FBgn0003044	P	P	P	1
FBgn0003053	A	A	A	0
FBgn0003117	A	A	A	0
FBgn0003118	A	A	A	0
FBgn0003118	A	A	A	0
FBgn0003129	A	A	A	0
FBgn0003130	M	A	A	0
FBgn0003145	A	A	A	0
FBgn0003254	A	A	A	0
FBgn0003263	A	A	A	0
FBgn0003263	A	A	A	0
FBgn0003263	A	A	A	0
FBgn0003263	A	A	A	0
FBgn0003263	A	A	A	0
FBgn0003267	A	A	A	0
FBgn0003270	A	A	A	0
FBgn0003300	A	A	A	0
FBgn0003334	P	P	P	1
FBgn0003339	A	A	A	0
FBgn0003345	A	A	A	0
FBgn0003396	P	P	P	1
FBgn0003411	A	A	A	0
FBgn0003430	A	A	A	0
FBgn0003448	A	A	A	0
FBgn0003459	A	A	A	0
FBgn0003460	A	A	A	0
FBgn0003499	A	A	A	0
FBgn0003507	A	A	A	0
FBgn0003511	P	P	P	1
FBgn0003512	P	P	P	1
FBgn0003513	A	A	A	0
FBgn0003567	P	P	P	1
FBgn0003598	M	P	A	0
FBgn0003607	P	P	P	1
FBgn0003612	P	P	P	1
FBgn0003651	A	A	A	0
FBgn0003651	A	A	A	0
FBgn0003683	A	A	A	0
FBgn0003715	A	A	A	0
FBgn0003715	A	A	A	0
FBgn0003720	A	A	A	0
FBgn0003749	A	A	A	0
FBgn0003862	P	P	P	1
FBgn0003866	A	A	A	0
FBgn0003870	P	A	P	1
FBgn0003870	M	A	P	1
FBgn0003896	A	A	A	0
FBgn0003896	A	A	A	0
FBgn0003900	A	A	A	0
FBgn0003944	A	A	A	0
FBgn0003963	P	A	A	0
FBgn0003964	P	P	P	1
FBgn0003986	A	A	A	0
FBgn0003995	A	A	A	0
FBgn0004050	P	P	P	1
FBgn0004053	A	A	A	0
FBgn0004054	A	A	A	0
FBgn0004101	P	P	P	1
FBgn0004102	A	A	A	0
FBgn0004110	A	A	A	0
FBgn0004170	A	A	A	0
FBgn0004198	A	A	A	0
FBgn0004394	A	A	A	0
FBgn0004394	A	A	A	0
FBgn0004394	A	A	M	0
FBgn0004396	A	A	A	0
FBgn0004396	A	A	A	0
FBgn0004399	P	P	P	1
FBgn0004401	P	P	P	1
FBgn0004510	P	P	P	1
FBgn0004567	A	A	A	0
FBgn0004579	A	A	A	0
FBgn0004586	A	A	A	0
FBgn0004595	A	A	A	0
FBgn0004606	P	P	P	1
FBgn0004607	A	A	A	0
FBgn0004607	A	A	A	0
FBgn0004618	A	A	A	0
FBgn0004652	A	A	A	0
FBgn0004652	A	A	A	0
FBgn0004652	A	A	A	0
FBgn0004652	A	A	A	0
FBgn0004666	A	A	A	0
FBgn0004795	P	P	P	1
FBgn0004837	P	P	P	1
FBgn0004854	A	A	A	0
FBgn0004858	A	A	A	0
FBgn0004859	A	A	A	0
FBgn0004861	A	A	A	0
FBgn0004861	A	A	A	0
FBgn0004861	A	A	P	0
FBgn0004862	P	A	M	0
FBgn0004863	A	A	A	0
FBgn0004865	A	A	A	0
FBgn0004870	A	A	A	0
FBgn0004870	A	A	A	0
FBgn0004878	A	A	A	0
FBgn0004880	A	A	A	0
FBgn0004892	A	A	A	0
FBgn0004893	A	A	A	0
FBgn0004895	A	A	A	0
FBgn0004896	A	A	A	0
FBgn0004897	A	A	A	0
FBgn0004898	A	A	A	0
FBgn0004913	P	P	P	1
FBgn0004914	P	P	P	1
FBgn0005386	P	P	P	1
FBgn0005386	P	A	A	1
FBgn0005427	A	A	A	0
FBgn0005511	A	A	A	0
FBgn0005558	A	A	A	0
FBgn0005561	A	A	A	0
FBgn0005596	P	P	P	1
FBgn0005596	P	P	P	1
FBgn0005596	P	P	P	1
FBgn0005612	A	A	A	0
FBgn0005612	A	A	A	0
FBgn0005613	A	A	A	0
FBgn0005613	A	A	A	0
FBgn0005613	A	A	A	0
FBgn0005624	P	P	P	1
FBgn0005630	A	M	A	1
FBgn0005630	P	P	P	1
FBgn0005630	P	P	P	1
FBgn0005630	P	P	P	1
FBgn0005630	A	A	A	1
FBgn0005630	A	A	A	1
FBgn0005630	P	P	P	1
FBgn0005638	A	A	A	0
FBgn0005642	P	P	P	1
FBgn0005658	A	A	A	0
FBgn0005658	A	A	A	0
FBgn0005658	A	A	A	0
FBgn0005659	A	A	A	0
FBgn0005660	A	A	A	0
FBgn0005677	A	A	A	0
FBgn0005694	P	P	P	1
FBgn0005694	P	P	P	1
FBgn0005771	A	A	A	0
FBgn0008636	A	A	A	0
FBgn0008636	A	A	A	0
FBgn0008636	A	A	A	0
FBgn0008646	A	A	A	0
FBgn0008649	A	A	A	0
FBgn0008651	A	A	A	0
FBgn0008654	A	A	A	0
FBgn0010109	A	A	A	0
FBgn0010228	A	A	P	0
FBgn0010229	P	P	P	1
FBgn0010287	M	P	A	0
FBgn0010313	P	P	P	1
FBgn0010323	A	A	A	0
FBgn0010328	P	P	P	1
FBgn0010433	A	A	A	0
FBgn0010460	P	P	P	1
FBgn0010575	P	P	P	1
FBgn0010575	P	P	P	1
FBgn0010768	P	P	P	1
FBgn0010825	P	P	P	1
FBgn0011236	P	P	P	1
FBgn0011274	P	A	A	0
FBgn0011276	A	A	A	0
FBgn0011276	A	A	A	0
FBgn0011277	A	A	A	0
FBgn0011278	A	A	A	0
FBgn0011648	P	P	P	1
FBgn0011655	P	P	P	1
FBgn0011656	P	P	P	1
FBgn0011723	A	A	A	0
FBgn0011758	A	A	A	0
FBgn0011763	P	P	P	1
FBgn0011766	P	P	P	1
FBgn0012049	P	P	P	1
FBgn0013263	P	P	P	1
FBgn0013263	A	A	A	1
FBgn0013263	P	P	P	1
FBgn0013469	A	A	A	0
FBgn0013751	A	A	A	0
FBgn0013753	P	P	P	1
FBgn0013755	A	A	A	0
FBgn0013799	P	P	P	1
FBgn0013948	A	A	A	0
FBgn0014018	P	P	P	1
FBgn0014143	A	A	A	0
FBgn0014179	A	A	A	0
FBgn0014343	A	A	A	0
FBgn0014467	P	M	P	1
FBgn0014858	A	M	P	0
FBgn0014859	A	A	A	0
FBgn0014931	A	P	A	1
FBgn0014931	P	P	P	1
FBgn0014949	A	A	A	0
FBgn0015014	P	P	P	1
FBgn0015025	P	P	P	1
FBgn0015234	P	P	P	1
FBgn0015239	P	P	P	1
FBgn0015240	P	P	P	1
FBgn0015299	P	P	P	1
FBgn0015371	P	P	P	1
FBgn0015381	A	A	A	0
FBgn0015396	P	P	P	1
FBgn0015524	A	A	A	0
FBgn0015524	A	A	A	0
FBgn0015542	P	P	P	1
FBgn0015550	A	A	A	0
FBgn0015561	A	A	A	0
FBgn0015602	P	P	P	1
FBgn0015624	P	P	P	1
FBgn0015664	P	M	P	1
FBgn0015664	P	P	P	1
FBgn0015721	A	A	A	0
FBgn0015799	P	P	P	1
FBgn0015903	P	P	P	1
FBgn0015904	A	A	A	0
FBgn0015919	A	A	A	0
FBgn0016076	A	A	A	0
FBgn0016660	A	A	A	0
FBgn0016694	A	A	P	0
FBgn0016754	A	A	A	0
FBgn0016917	A	P	M	1
FBgn0016917	P	P	P	1
FBgn0016970	A	A	A	0
FBgn0016970	A	A	A	0
FBgn0016970	A	M	M	0
FBgn0017578	P	P	P	1
FBgn0019650	A	A	A	0
FBgn0019664	A	A	A	0
FBgn0019664	A	A	A	0
FBgn0019809	A	A	A	0
FBgn0020306	P	P	P	1
FBgn0020307	A	A	A	0
FBgn0020309	P	P	P	1
FBgn0020378	A	A	A	0
FBgn0020379	A	A	A	0
FBgn0020617	A	A	A	0
FBgn0020887	P	P	P	1
FBgn0020912	A	A	A	0
FBgn0021767	A	A	A	0
FBgn0021872	P	P	P	1
FBgn0022347	P	P	P	1
FBgn0022699	P	P	P	1
FBgn0022720	P	P	P	1
FBgn0022740	A	A	A	0
FBgn0022935	P	P	P	1
FBgn0023076	A	A	A	0
FBgn0023091	P	A	A	0
FBgn0023094	A	A	A	1
FBgn0023094	P	P	P	1
FBgn0023097	P	P	P	1
FBgn0023097	P	P	P	1
FBgn0023215	P	A	M	1
FBgn0023215	P	P	P	1
FBgn0023417	P	A	A	0
FBgn0023489	M	A	A	0
FBgn0023518	P	P	P	1
FBgn0023546	A	A	A	0
FBgn0024184	A	A	A	0
FBgn0024244	A	A	A	0
FBgn0024249	A	A	P	0
FBgn0024250	A	A	A	0
FBgn0024251	P	P	P	1
FBgn0024288	A	A	A	0
FBgn0024288	A	M	A	0
FBgn0024288	A	A	A	0
FBgn0024321	A	A	A	1
FBgn0024321	P	P	A	1
FBgn0024371	P	P	P	1
FBgn0024887	P	P	P	1
FBgn0024975	P	P	P	1
FBgn0025185	P	P	P	1
FBgn0025334	A	M	A	0
FBgn0025360	A	A	A	0
FBgn0025525	A	P	P	1
FBgn0025525	A	A	A	1
FBgn0025635	P	P	P	1
FBgn0025679	A	A	A	0
FBgn0025776	A	A	A	0
FBgn0025800	P	P	A	1
FBgn0026058	A	A	A	0
FBgn0026080	P	P	P	1
FBgn0026208	P	P	P	1
FBgn0026411	A	A	A	0
FBgn0026411	A	A	A	0
FBgn0026533	P	P	P	1
FBgn0026573	P	P	P	1
FBgn0026575	P	M	A	1
FBgn0026575	P	P	P	1
FBgn0026582	P	P	P	1
FBgn0027339	A	A	A	0
FBgn0027364	A	A	A	0
FBgn0027514	A	A	A	0
FBgn0027567	P	P	P	1
FBgn0027599	P	P	P	1
FBgn0027788	A	A	A	0
FBgn0027866	P	P	P	1
FBgn0027950	P	P	P	1
FBgn0027951	P	P	P	1
FBgn0028386	P	P	P	1
FBgn0028387	P	P	P	1
FBgn0028420	A	A	A	0
FBgn0028531	A	A	A	0
FBgn0028550	A	A	A	0
FBgn0028647	M	P	P	1
FBgn0028789	A	A	A	0
FBgn0028878	A	A	A	1
FBgn0028878	P	P	P	1
FBgn0028887	A	A	A	0
FBgn0028895	P	P	P	1
FBgn0028926	P	P	P	1
FBgn0028931	A	A	A	0
FBgn0028979	A	A	A	0
FBgn0028991	P	P	P	1
FBgn0028991	A	A	A	1
FBgn0028991	M	A	M	1
FBgn0028996	A	A	A	0
FBgn0028999	A	A	A	0
FBgn0029123	A	A	A	0
FBgn0029173	P	P	P	1
FBgn0029504	P	P	P	1
FBgn0029711	P	P	P	1
FBgn0029773	A	A	A	0
FBgn0029775	A	A	A	0
FBgn0029822	P	A	A	0
FBgn0029824	P	P	P	1
FBgn0029861	P	P	P	1
FBgn0029867	P	P	P	1
FBgn0029895	A	A	A	0
FBgn0029899	P	P	P	1
FBgn0029899	A	A	A	1
FBgn0029899	A	A	A	1
FBgn0029905	P	P	P	1
FBgn0029920	A	A	A	0
FBgn0029920	A	A	A	0
FBgn0029928	P	P	P	1
FBgn0029939	A	A	P	0
FBgn0030003	P	P	P	1
FBgn0030005	A	A	A	0
FBgn0030008	P	P	P	1
FBgn0030009	A	A	A	0
FBgn0030010	P	P	P	1
FBgn0030012	A	P	P	1
FBgn0030058	A	A	A	0
FBgn0030065	A	A	A	0
FBgn0030082	P	P	P	1
FBgn0030112	P	P	P	1
FBgn0030206	P	M	P	1
FBgn0030219	A	A	A	0
FBgn0030240	P	P	P	1
FBgn0030266	P	A	A	0
FBgn0030314	P	P	P	1
FBgn0030316	P	P	P	1
FBgn0030408	A	A	A	0
FBgn0030432	P	P	P	1
FBgn0030455	A	A	A	0
FBgn0030477	A	A	A	0
FBgn0030505	P	P	P	1
FBgn0030532	A	A	A	0
FBgn0030627	A	A	A	0
FBgn0030659	P	P	P	1
FBgn0030664	A	A	A	0
FBgn0030680	A	A	A	0
FBgn0030710	P	P	P	1
FBgn0030787	P	P	P	1
FBgn0030878	P	P	P	1
FBgn0030899	A	A	A	0
FBgn0030933	A	A	A	0
FBgn0030963	P	P	P	1
FBgn0030965	A	A	P	0
FBgn0031023	P	A	A	0
FBgn0031071	P	P	P	1
FBgn0031086	A	A	A	0
FBgn0031121	A	A	A	0
FBgn0031124	A	A	A	0
FBgn0031144	P	P	P	1
FBgn0031232	A	A	A	0
FBgn0031375	A	A	A	0
FBgn0031391	P	P	P	1
FBgn0031510	P	P	P	1
FBgn0031511	A	A	A	0
FBgn0031556	A	A	A	0
FBgn0031573	P	P	P	1
FBgn0031597	P	P	P	1
FBgn0031608	P	P	P	1
FBgn0031610	P	P	P	1
FBgn0031706	A	A	A	0
FBgn0031759	P	P	P	1
FBgn0031874	A	A	M	0
FBgn0031894	A	A	A	0
FBgn0031967	A	A	A	0
FBgn0031991	P	P	P	1
FBgn0032130	P	P	P	1
FBgn0032150	P	P	P	1
FBgn0032202	P	P	P	1
FBgn0032209	A	A	A	0
FBgn0032223	P	P	P	1
FBgn0032227	A	A	A	0
FBgn0032295	P	P	P	1
FBgn0032321	P	P	P	1
FBgn0032388	P	P	P	1
FBgn0032401	A	A	M	0
FBgn0032469	A	A	A	0
FBgn0032473	A	A	P	0
FBgn0032512	A	A	A	1
FBgn0032512	P	P	P	1
FBgn0032517	P	P	P	1
FBgn0032600	A	A	A	1
FBgn0032600	P	P	P	1
FBgn0032651	A	A	A	0
FBgn0032707	A	A	A	0
FBgn0032730	A	A	A	0
FBgn0032741	A	A	A	0
FBgn0032763	P	P	P	1
FBgn0032814	P	P	P	1
FBgn0032815	P	P	P	1
FBgn0032817	P	P	P	1
FBgn0032858	P	P	P	1
FBgn0032904	P	P	P	1
FBgn0032940	P	P	P	1
FBgn0032978	A	A	A	0
FBgn0032979	P	P	P	1
FBgn0033010	P	P	P	1
FBgn0033015	P	P	P	1
FBgn0033155	P	P	P	1
FBgn0033182	A	A	A	0
FBgn0033183	P	P	P	1
FBgn0033185	P	P	P	1
FBgn0033186	M	P	P	1
FBgn0033252	A	A	A	0
FBgn0033288	A	A	A	0
FBgn0033310	P	P	P	1
FBgn0033310	A	M	A	1
FBgn0033358	A	A	A	0
FBgn0033417	A	A	P	0
FBgn0033449	P	P	P	1
FBgn0033458	A	A	A	0
FBgn0033459	P	P	P	1
FBgn0033491	M	A	A	0
FBgn0033491	A	A	A	0
FBgn0033569	P	P	P	1
FBgn0033581	P	P	P	1
FBgn0033627	A	P	P	1
FBgn0033744	A	A	A	0
FBgn0033748	A	A	A	0
FBgn0033749	A	A	A	0
FBgn0033749	A	A	A	0
FBgn0033782	A	A	A	0
FBgn0033846	A	A	A	1
FBgn0033846	P	P	P	1
FBgn0033889	P	P	P	1
FBgn0033934	P	P	P	1
FBgn0033939	A	A	A	0
FBgn0033971	A	A	P	1
FBgn0033971	P	P	P	1
FBgn0033993	A	A	A	0
FBgn0033998	P	P	P	1
FBgn0034012	A	A	A	0
FBgn0034062	P	P	P	1
FBgn0034096	A	A	A	0
FBgn0034114	P	P	P	1
FBgn0034120	A	A	A	0
FBgn0034217	P	P	P	1
FBgn0034240	P	P	P	1
FBgn0034379	P	P	P	1
FBgn0034425	P	P	P	1
FBgn0034520	P	A	A	0
FBgn0034534	P	P	P	1
FBgn0034570	P	P	P	1
FBgn0034599	P	P	P	1
FBgn0034643	P	P	P	1
FBgn0034650	P	P	P	1
FBgn0034667	A	A	A	0
FBgn0034810	A	A	A	0
FBgn0034814	P	P	P	1
FBgn0034821	A	A	A	0
FBgn0034878	P	P	P	1
FBgn0034926	P	P	P	1
FBgn0034946	P	P	P	1
FBgn0035024	P	P	P	1
FBgn0035036	P	P	P	1
FBgn0035137	P	P	P	1
FBgn0035144	A	A	A	0
FBgn0035160	P	P	P	1
FBgn0035202	P	P	P	1
FBgn0035213	P	P	P	1
FBgn0035292	A	A	A	0
FBgn0035357	P	P	P	1
FBgn0035405	P	P	P	1
FBgn0035407	P	P	P	1
FBgn0035454	A	A	A	0
FBgn0035481	A	A	A	0
FBgn0035518	P	P	P	1
FBgn0035625	A	A	A	0
FBgn0035643	A	A	A	0
FBgn0035687	A	A	A	0
FBgn0035690	M	A	A	0
FBgn0035691	P	P	P	1
FBgn0035702	P	P	P	1
FBgn0035769	P	P	P	1
FBgn0035849	P	P	P	1
FBgn0035895	P	P	P	1
FBgn0035903	A	A	A	0
FBgn0035954	A	A	A	0
FBgn0035956	A	A	A	0
FBgn0035993	P	P	P	1
FBgn0035997	P	P	P	1
FBgn0036004	P	P	P	1
FBgn0036124	P	P	P	1
FBgn0036126	P	P	P	1
FBgn0036134	P	P	P	1
FBgn0036134	A	A	A	1
FBgn0036179	A	A	A	0
FBgn0036274	A	A	A	0
FBgn0036285	A	A	A	0
FBgn0036294	A	A	A	0
FBgn0036331	P	P	P	1
FBgn0036395	P	P	P	1
FBgn0036396	A	A	A	1
FBgn0036396	P	P	P	1
FBgn0036411	A	A	A	0
FBgn0036423	P	P	P	1
FBgn0036478	P	P	P	1
FBgn0036522	P	P	P	1
FBgn0036522	P	P	P	1
FBgn0036661	P	P	P	1
FBgn0036672	A	A	A	0
FBgn0036672	A	A	A	0
FBgn0036672	A	A	A	0
FBgn0036725	A	A	A	0
FBgn0036791	A	A	A	0
FBgn0036900	P	P	P	1
FBgn0037031	P	P	M	1
FBgn0037051	P	P	P	1
FBgn0037066	P	P	P	1
FBgn0037085	A	A	A	0
FBgn0037120	P	P	P	1
FBgn0037183	A	A	A	0
FBgn0037275	A	A	A	0
FBgn0037317	A	A	A	1
FBgn0037317	M	P	P	1
FBgn0037379	P	P	P	1
FBgn0037436	A	A	A	0
FBgn0037445	P	P	P	1
FBgn0037446	P	P	P	1
FBgn0037471	P	P	P	1
FBgn0037475	A	A	A	0
FBgn0037475	A	A	A	0
FBgn0037540	P	A	A	0
FBgn0037555	P	P	P	1
FBgn0037584	A	A	A	0
FBgn0037617	P	P	P	1
FBgn0037618	A	A	A	0
FBgn0037619	P	P	P	1
FBgn0037620	A	A	A	1
FBgn0037620	P	P	P	1
FBgn0037621	A	A	A	1
FBgn0037621	P	P	P	1
FBgn0037634	P	P	M	1
FBgn0037645	A	A	A	0
FBgn0037655	P	P	P	1
FBgn0037659	M	A	A	1
FBgn0037659	P	A	P	1
FBgn0037672	A	A	A	0
FBgn0037698	A	A	A	0
FBgn0037711	A	A	A	0
FBgn0037717	P	P	P	1
FBgn0037722	P	P	P	1
FBgn0037735	A	A	A	0
FBgn0037746	P	P	P	1
FBgn0037751	A	A	A	0
FBgn0037771	A	A	P	0
FBgn0037794	P	P	P	1
FBgn0037813	A	P	A	1
FBgn0037813	P	P	P	1
FBgn0037876	P	P	P	1
FBgn0037877	P	P	P	1
FBgn0037918	P	P	P	1
FBgn0037920	P	P	P	1
FBgn0037921	A	A	P	0
FBgn0037922	P	P	P	1
FBgn0037923	A	A	A	0
FBgn0037931	A	A	A	1
FBgn0037931	P	P	P	1
FBgn0037937	A	A	A	1
FBgn0037937	P	A	P	1
FBgn0037947	A	A	A	0
FBgn0037967	P	P	P	1
FBgn0038016	P	P	P	1
FBgn0038047	P	P	P	1
FBgn0038108	P	P	P	1
FBgn0038128	P	P	P	1
FBgn0038197	M	P	A	0
FBgn0038244	A	A	A	1
FBgn0038244	P	P	P	1
FBgn0038301	P	P	P	1
FBgn0038316	P	P	P	1
FBgn0038390	P	P	P	1
FBgn0038391	A	A	A	0
FBgn0038402	A	A	A	0
FBgn0038418	P	P	P	1
FBgn0038472	P	P	P	1
FBgn0038547	A	A	P	0
FBgn0038548	A	A	A	0
FBgn0038549	P	P	P	1
FBgn0038550	P	A	M	0
FBgn0038550	A	A	A	0
FBgn0038551	P	A	M	1
FBgn0038551	P	P	P	1
FBgn0038592	A	A	A	0
FBgn0038626	A	A	A	0
FBgn0038661	A	A	A	0
FBgn0038741	P	A	P	1
FBgn0038765	P	P	P	1
FBgn0038766	A	P	P	1
FBgn0038767	P	P	P	1
FBgn0038768	P	P	P	1
FBgn0038787	P	P	P	1
FBgn0038805	P	P	P	1
FBgn0038833	A	A	A	0
FBgn0038851	A	A	A	0
FBgn0038852	A	A	A	0
FBgn0038978	A	A	A	0
FBgn0038979	A	A	A	0
FBgn0039019	P	P	P	1
FBgn0039039	A	A	A	0
FBgn0039044	P	P	P	1
FBgn0039078	A	A	A	0
FBgn0039169	P	P	P	1
FBgn0039201	A	A	A	0
FBgn0039209	P	P	P	1
FBgn0039211	P	P	P	1
FBgn0039225	A	A	A	0
FBgn0039329	A	M	P	0
FBgn0039355	P	P	P	1
FBgn0039411	A	A	A	0
FBgn0039411	A	A	A	0
FBgn0039411	A	A	A	0
FBgn0039411	A	A	A	0
FBgn0039509	P	P	P	1
FBgn0039530	A	A	A	0
FBgn0039602	P	P	P	1
FBgn0039683	A	A	A	0
FBgn0039712	P	P	P	1
FBgn0039740	P	P	P	1
FBgn0039808	A	A	A	0
FBgn0039816	A	A	A	0
FBgn0039831	P	P	P	1
FBgn0039860	P	P	P	1
FBgn0039905	A	A	A	0
FBgn0039905	A	P	A	0
FBgn0039937	A	A	A	0
FBgn0039938	A	A	A	0
FBgn0040305	A	A	A	0
FBgn0040318	A	A	A	0
FBgn0040318	A	A	A	0
FBgn0040355	P	A	A	0
FBgn0040366	P	P	P	1
FBgn0040465	A	M	M	0
FBgn0040765	A	A	A	0
FBgn0040765	A	A	A	0
FBgn0040918	P	P	P	1
FBgn0040918	P	P	P	1
FBgn0041092	A	A	A	0
FBgn0041092	A	A	A	0
FBgn0041105	A	A	A	0
FBgn0041111	P	M	M	0
FBgn0041145	P	P	P	1
FBgn0041156	A	A	A	0
FBgn0042630	A	A	A	0
FBgn0042630	A	A	A	0
FBgn0042650	A	A	A	0
FBgn0042650	A	A	A	0
FBgn0042696	A	A	A	0
FBgn0043364	P	P	P	1
FBgn0043472	P	P	P	1
FBgn0043796	P	P	P	1
FBgn0045759	A	A	A	0
FBgn0045852	A	A	A	0
FBgn0045852	A	A	A	0
FBgn0045852	A	A	A	0
FBgn0050011	A	A	A	1
FBgn0050011	P	P	P	1
FBgn0050020	A	A	A	1
FBgn0050020	P	P	P	1
FBgn0050077	M	P	P	1
FBgn0050420	P	P	P	1
FBgn0050420	A	A	A	1
FBgn0050426	P	P	P	1
FBgn0050431	A	A	A	0
FBgn0050431	A	A	M	0
FBgn0050443	P	P	P	1
FBgn0051169	A	A	A	0
FBgn0051169	A	A	A	0
FBgn0051224	P	P	P	1
FBgn0051224	M	A	A	1
FBgn0051258	P	P	A	1
FBgn0051258	P	P	P	1
FBgn0051365	P	P	P	1
FBgn0051388	A	A	A	0
FBgn0051388	A	A	M	0
FBgn0051392	A	P	A	0
FBgn0051441	A	A	A	0
FBgn0051460	P	P	A	1
FBgn0051481	A	A	A	0
FBgn0051510	P	P	P	1
FBgn0051612	P	A	A	0
FBgn0051612	A	A	A	0
FBgn0051632	A	A	A	0
FBgn0051632	A	A	A	0
FBgn0051642	P	P	P	1
FBgn0051666	A	A	A	0
FBgn0051666	A	A	A	0
FBgn0051875	A	A	A	0
FBgn0052105	A	A	A	0
FBgn0052105	A	A	A	0
FBgn0052296	A	A	A	0
FBgn0052296	A	A	A	0
FBgn0052532	A	A	A	0
FBgn0052532	A	A	A	0
FBgn0052532	A	A	A	0
FBgn0052611	A	A	A	0
FBgn0052611	A	A	A	0
FBgn0052767	P	P	P	1
FBgn0052767	A	A	A	1
FBgn0052772	P	P	A	1
FBgn0052772	P	P	P	1
FBgn0052778	A	A	A	0
FBgn0052831	P	P	P	1
FBgn0052831	P	P	P	1
FBgn0053213	P	P	P	1
FBgn0053221	P	P	P	1
FBgn0061173	A	A	A	0
