# Supplementary material for: The developmental expression dynamics of Drosophila melanogaster transcription factors
Source: Genome Biol. 2010 Apr 12;11(4):R40. doi: 10.1186/gb-2010-11-4-r40 (PMC2884543; doi:10.1186/gb-2010-11-4-r40)
Supplement: Additional file 2 — Mini-website: raw data and intermediate results. A self-contained website to browse and retrieve all primary data used in this study, as well as intermediate results such as clustering results. [file gb-2010-11-4-r40-S2.ZIP › raw data/possible_interactions.txt]

UniqueID	CG10325	CG3796	CG15845	CG5124	CG3935	CG1028	CG3166	CG8376	CG3258	CG3629	CG1034	CG3578	CG11491	CG12653	CG1759	CG11924	CG4881	CG17894	CG8669	CG2714	CG5893	CG33183	CG9908	CG6667	CG10798	CG1897	CG11094	CG32346	CG5714	CG1765	CG32180	CG8127	CG1007	CG9015	CG8933	CG10488	CG10002	CG33133	CG2692	CG3388	CG11607	CG9786	CG9768	CG5748	CG17835	CG15509	CG4761	CG3340	CG4158
CG10325	0.0	3.0	5.0	1.0	4.0	5.0	3.0	3.0	2.0	0.0	2.0	0.0	1.0	5.0	4.0	0.0	1.0	4.0	0.0	5.0	5.0	1.0	5.0	0.0	5.0	5.0	0.0	6.0	6.0	1.0	1.0	2.0	6.0	5.0	6.0	2.0	2.0	4.0	2.0	5.0	1.0	5.0	5.0	6.0	6.0	1.0	4.0	4.0	4.0
CG3796	3.0	0.0	1.0	0.0	1.0	4.0	2.0	2.0	3.0	0.0	1.0	1.0	0.0	2.0	2.0	0.0	1.0	2.0	0.0	4.0	3.0	1.0	1.0	0.0	2.0	4.0	0.0	5.0	5.0	0.0	0.0	1.0	2.0	3.0	4.0	0.0	3.0	3.0	1.0	3.0	0.0	4.0	4.0	5.0	2.0	0.0	2.0	4.0	3.0
CG15845	5.0	1.0	0.0	1.0	2.0	2.0	2.0	2.0	1.0	0.0	2.0	0.0	1.0	2.0	5.0	0.0	1.0	4.0	0.0	5.0	4.0	2.0	2.0	0.0	5.0	3.0	0.0	5.0	5.0	1.0	1.0	2.0	5.0	4.0	5.0	0.0	4.0	4.0	1.0	1.0	0.0	4.0	2.0	5.0	3.0	2.0	4.0	3.0	2.0
CG5124	1.0	0.0	1.0	0.0	1.0	0.0	0.0	0.0	0.0	0.0	1.0	0.0	0.0	0.0	1.0	0.0	0.0	1.0	0.0	1.0	0.0	0.0	1.0	0.0	1.0	0.0	0.0	1.0	1.0	1.0	1.0	1.0	1.0	0.0	1.0	0.0	0.0	1.0	0.0	0.0	0.0	1.0	0.0	1.0	1.0	0.0	0.0	0.0	0.0
CG3935	4.0	1.0	2.0	1.0	0.0	2.0	0.0	3.0	2.0	0.0	1.0	0.0	0.0	3.0	1.0	0.0	1.0	2.0	0.0	3.0	1.0	1.0	3.0	0.0	2.0	2.0	0.0	4.0	4.0	1.0	1.0	2.0	4.0	2.0	4.0	2.0	1.0	2.0	0.0	3.0	1.0	1.0	0.0	4.0	3.0	1.0	3.0	1.0	0.0
CG1028	5.0	4.0	2.0	0.0	2.0	0.0	2.0	2.0	3.0	0.0	1.0	0.0	1.0	4.0	3.0	0.0	1.0	3.0	0.0	4.0	5.0	1.0	2.0	0.0	2.0	5.0	0.0	5.0	5.0	0.0	0.0	1.0	4.0	5.0	5.0	1.0	2.0	3.0	2.0	5.0	1.0	5.0	5.0	5.0	5.0	0.0	4.0	5.0	4.0
CG3166	3.0	2.0	2.0	0.0	0.0	2.0	0.0	0.0	0.0	0.0	1.0	0.0	0.0	2.0	2.0	0.0	0.0	2.0	0.0	3.0	2.0	0.0	2.0	0.0	3.0	2.0	0.0	3.0	3.0	0.0	0.0	0.0	3.0	2.0	3.0	0.0	2.0	2.0	0.0	2.0	0.0	2.0	2.0	3.0	2.0	1.0	2.0	2.0	2.0
CG8376	3.0	2.0	2.0	0.0	3.0	2.0	0.0	0.0	2.0	0.0	0.0	1.0	1.0	3.0	2.0	0.0	2.0	1.0	0.0	3.0	2.0	2.0	3.0	0.0	2.0	2.0	0.0	3.0	3.0	0.0	0.0	1.0	3.0	2.0	3.0	1.0	2.0	1.0	2.0	3.0	0.0	2.0	2.0	3.0	2.0	0.0	3.0	2.0	2.0
CG3258	2.0	3.0	1.0	0.0	2.0	3.0	0.0	2.0	0.0	0.0	0.0	2.0	1.0	2.0	0.0	0.0	2.0	0.0	0.0	3.0	2.0	1.0	0.0	0.0	2.0	3.0	0.0	3.0	3.0	0.0	0.0	1.0	2.0	2.0	3.0	2.0	2.0	1.0	2.0	1.0	0.0	3.0	3.0	3.0	0.0	0.0	2.0	3.0	2.0
CG3629	0.0	0.0	0.0	0.0	0.0	0.0	0.0	0.0	0.0	0.0	0.0	0.0	0.0	0.0	0.0	0.0	0.0	0.0	0.0	0.0	0.0	0.0	0.0	0.0	0.0	0.0	0.0	0.0	0.0	0.0	0.0	0.0	0.0	0.0	0.0	0.0	0.0	0.0	0.0	0.0	0.0	0.0	0.0	0.0	0.0	0.0	0.0	0.0	0.0
CG1034	2.0	1.0	2.0	1.0	1.0	1.0	1.0	0.0	0.0	0.0	0.0	0.0	0.0	0.0	1.0	0.0	0.0	2.0	0.0	2.0	0.0	0.0	2.0	0.0	2.0	0.0	0.0	2.0	2.0	1.0	1.0	1.0	2.0	0.0	2.0	0.0	1.0	2.0	0.0	0.0	0.0	2.0	1.0	2.0	1.0	0.0	1.0	0.0	1.0
CG3578	0.0	1.0	0.0	0.0	0.0	0.0	0.0	1.0	2.0	0.0	0.0	0.0	0.0	2.0	0.0	0.0	1.0	0.0	0.0	2.0	2.0	1.0	1.0	0.0	0.0	0.0	0.0	3.0	3.0	0.0	0.0	1.0	0.0	2.0	2.0	2.0	2.0	1.0	1.0	1.0	0.0	2.0	2.0	3.0	0.0	0.0	1.0	2.0	2.0
CG11491	1.0	0.0	1.0	0.0	0.0	1.0	0.0	1.0	1.0	0.0	0.0	0.0	0.0	1.0	0.0	0.0	1.0	0.0	0.0	1.0	1.0	1.0	0.0	0.0	0.0	1.0	0.0	1.0	1.0	0.0	0.0	1.0	1.0	1.0	1.0	0.0	1.0	0.0	1.0	0.0	0.0	1.0	1.0	1.0	0.0	0.0	0.0	1.0	1.0
CG12653	5.0	2.0	2.0	0.0	3.0	4.0	2.0	3.0	2.0	0.0	0.0	2.0	1.0	0.0	1.0	0.0	2.0	3.0	0.0	5.0	5.0	1.0	3.0	0.0	2.0	4.0	0.0	5.0	5.0	0.0	0.0	1.0	5.0	4.0	5.0	1.0	3.0	3.0	2.0	5.0	1.0	5.0	5.0	5.0	3.0	0.0	5.0	4.0	4.0
CG1759	4.0	2.0	5.0	1.0	1.0	3.0	2.0	2.0	0.0	0.0	1.0	0.0	0.0	1.0	0.0	0.0	0.0	5.0	1.0	5.0	5.0	2.0	3.0	0.0	5.0	4.0	0.0	6.0	6.0	1.0	1.0	2.0	5.0	5.0	5.0	1.0	5.0	5.0	1.0	4.0	0.0	4.0	2.0	6.0	5.0	1.0	4.0	3.0	2.0
CG11924	0.0	0.0	0.0	0.0	0.0	0.0	0.0	0.0	0.0	0.0	0.0	0.0	0.0	0.0	0.0	0.0	0.0	0.0	0.0	0.0	0.0	0.0	0.0	0.0	0.0	0.0	0.0	0.0	0.0	0.0	0.0	0.0	0.0	0.0	0.0	0.0	0.0	0.0	0.0	0.0	0.0	0.0	0.0	0.0	0.0	0.0	0.0	0.0	0.0
CG4881	1.0	1.0	1.0	0.0	1.0	1.0	0.0	2.0	2.0	0.0	0.0	1.0	1.0	2.0	0.0	0.0	0.0	0.0	0.0	2.0	2.0	2.0	0.0	0.0	1.0	1.0	0.0	2.0	2.0	0.0	0.0	1.0	1.0	2.0	2.0	0.0	2.0	0.0	2.0	0.0	0.0	2.0	2.0	2.0	0.0	0.0	2.0	2.0	2.0
CG17894	4.0	2.0	4.0	1.0	2.0	3.0	2.0	1.0	0.0	0.0	2.0	0.0	0.0	3.0	5.0	0.0	0.0	0.0	0.0	5.0	4.0	2.0	5.0	0.0	6.0	4.0	0.0	6.0	6.0	1.0	1.0	2.0	4.0	5.0	6.0	1.0	5.0	5.0	1.0	5.0	0.0	3.0	3.0	6.0	6.0	1.0	4.0	3.0	2.0
CG8669	0.0	0.0	0.0	0.0	0.0	0.0	0.0	0.0	0.0	0.0	0.0	0.0	0.0	0.0	1.0	0.0	0.0	0.0	0.0	0.0	0.0	1.0	0.0	0.0	0.0	0.0	0.0	1.0	1.0	0.0	0.0	1.0	0.0	0.0	0.0	0.0	1.0	0.0	0.0	0.0	0.0	0.0	0.0	1.0	0.0	1.0	0.0	0.0	0.0
CG2714	5.0	4.0	5.0	1.0	3.0	4.0	3.0	3.0	3.0	0.0	2.0	2.0	1.0	5.0	5.0	0.0	2.0	5.0	0.0	0.0	5.0	2.0	5.0	0.0	5.0	4.0	1.0	6.0	6.0	1.0	1.0	2.0	6.0	5.0	6.0	2.0	5.0	5.0	2.0	4.0	1.0	6.0	5.0	6.0	5.0	3.0	4.0	5.0	4.0
CG5893	5.0	3.0	4.0	0.0	1.0	5.0	2.0	2.0	2.0	0.0	0.0	2.0	1.0	5.0	5.0	0.0	2.0	4.0	0.0	5.0	0.0	2.0	3.0	0.0	4.0	4.0	0.0	5.0	5.0	0.0	0.0	1.0	5.0	5.0	5.0	1.0	5.0	3.0	2.0	5.0	1.0	5.0	5.0	5.0	4.0	1.0	5.0	5.0	4.0
CG33183	1.0	1.0	2.0	0.0	1.0	1.0	0.0	2.0	1.0	0.0	0.0	1.0	1.0	1.0	2.0	0.0	2.0	2.0	1.0	2.0	2.0	0.0	1.0	0.0	2.0	1.0	1.0	2.0	2.0	0.0	0.0	1.0	2.0	2.0	2.0	1.0	2.0	1.0	1.0	1.0	1.0	1.0	1.0	2.0	1.0	1.0	2.0	1.0	1.0
CG9908	5.0	1.0	2.0	1.0	3.0	2.0	2.0	3.0	0.0	0.0	2.0	1.0	0.0	3.0	3.0	0.0	0.0	5.0	0.0	5.0	3.0	1.0	0.0	0.0	2.0	3.0	0.0	6.0	6.0	1.0	1.0	2.0	5.0	5.0	5.0	1.0	3.0	4.0	1.0	5.0	0.0	4.0	2.0	6.0	5.0	1.0	4.0	2.0	2.0
CG6667	0.0	0.0	0.0	0.0	0.0	0.0	0.0	0.0	0.0	0.0	0.0	0.0	0.0	0.0	0.0	0.0	0.0	0.0	0.0	0.0	0.0	0.0	0.0	0.0	0.0	0.0	0.0	0.0	0.0	0.0	0.0	0.0	0.0	0.0	0.0	0.0	0.0	0.0	0.0	0.0	0.0	0.0	0.0	0.0	0.0	0.0	0.0	0.0	0.0
CG10798	5.0	2.0	5.0	1.0	2.0	2.0	3.0	2.0	2.0	0.0	2.0	0.0	0.0	2.0	5.0	0.0	1.0	6.0	0.0	5.0	4.0	2.0	2.0	0.0	0.0	5.0	0.0	6.0	6.0	1.0	1.0	2.0	5.0	5.0	6.0	2.0	5.0	5.0	1.0	3.0	1.0	2.0	4.0	6.0	4.0	2.0	5.0	4.0	2.0
CG1897	5.0	4.0	3.0	0.0	2.0	5.0	2.0	2.0	3.0	0.0	0.0	0.0	1.0	4.0	4.0	0.0	1.0	4.0	0.0	4.0	4.0	1.0	3.0	0.0	5.0	0.0	0.0	5.0	5.0	0.0	0.0	1.0	5.0	5.0	5.0	2.0	3.0	3.0	2.0	4.0	1.0	4.0	5.0	5.0	5.0	0.0	4.0	5.0	3.0
CG11094	0.0	0.0	0.0	0.0	0.0	0.0	0.0	0.0	0.0	0.0	0.0	0.0	0.0	0.0	0.0	0.0	0.0	0.0	0.0	1.0	0.0	1.0	0.0	0.0	0.0	0.0	0.0	2.0	2.0	0.0	0.0	1.0	0.0	0.0	0.0	0.0	0.0	0.0	0.0	0.0	0.0	0.0	0.0	2.0	0.0	0.0	1.0	0.0	0.0
CG32346	6.0	5.0	5.0	1.0	4.0	5.0	3.0	3.0	3.0	0.0	2.0	3.0	1.0	5.0	6.0	0.0	2.0	6.0	1.0	6.0	5.0	2.0	6.0	0.0	6.0	5.0	2.0	0.0	6.0	1.0	1.0	2.0	6.0	5.0	6.0	3.0	5.0	5.0	2.0	5.0	2.0	6.0	5.0	6.0	6.0	4.0	5.0	5.0	4.0
CG5714	6.0	5.0	5.0	1.0	4.0	5.0	3.0	3.0	3.0	0.0	2.0	3.0	1.0	5.0	6.0	0.0	2.0	6.0	1.0	6.0	5.0	2.0	6.0	0.0	6.0	5.0	2.0	6.0	0.0	1.0	1.0	2.0	6.0	5.0	6.0	3.0	5.0	5.0	2.0	5.0	2.0	6.0	5.0	6.0	6.0	4.0	5.0	5.0	4.0
CG1765	1.0	0.0	1.0	1.0	1.0	0.0	0.0	0.0	0.0	0.0	1.0	0.0	0.0	0.0	1.0	0.0	0.0	1.0	0.0	1.0	0.0	0.0	1.0	0.0	1.0	0.0	0.0	1.0	1.0	0.0	1.0	1.0	1.0	0.0	1.0	0.0	0.0	1.0	0.0	0.0	0.0	1.0	0.0	1.0	1.0	0.0	0.0	0.0	0.0
CG32180	1.0	0.0	1.0	1.0	1.0	0.0	0.0	0.0	0.0	0.0	1.0	0.0	0.0	0.0	1.0	0.0	0.0	1.0	0.0	1.0	0.0	0.0	1.0	0.0	1.0	0.0	0.0	1.0	1.0	1.0	0.0	1.0	1.0	0.0	1.0	0.0	0.0	1.0	0.0	0.0	0.0	1.0	0.0	1.0	1.0	0.0	0.0	0.0	0.0
CG8127	2.0	1.0	2.0	1.0	2.0	1.0	0.0	1.0	1.0	0.0	1.0	1.0	1.0	1.0	2.0	0.0	1.0	2.0	1.0	2.0	1.0	1.0	2.0	0.0	2.0	1.0	1.0	2.0	2.0	1.0	1.0	0.0	2.0	1.0	2.0	1.0	1.0	1.0	1.0	1.0	1.0	2.0	1.0	2.0	2.0	1.0	1.0	1.0	1.0
CG1007	6.0	2.0	5.0	1.0	4.0	4.0	3.0	3.0	2.0	0.0	2.0	0.0	1.0	5.0	5.0	0.0	1.0	4.0	0.0	6.0	5.0	2.0	5.0	0.0	5.0	5.0	0.0	6.0	6.0	1.0	1.0	2.0	0.0	5.0	6.0	1.0	5.0	5.0	1.0	4.0	0.0	5.0	3.0	6.0	4.0	3.0	5.0	5.0	3.0
CG9015	5.0	3.0	4.0	0.0	2.0	5.0	2.0	2.0	2.0	0.0	0.0	2.0	1.0	4.0	5.0	0.0	2.0	5.0	0.0	5.0	5.0	2.0	5.0	0.0	5.0	5.0	0.0	5.0	5.0	0.0	0.0	1.0	5.0	0.0	5.0	2.0	4.0	3.0	2.0	5.0	1.0	5.0	4.0	5.0	5.0	1.0	5.0	5.0	4.0
CG8933	6.0	4.0	5.0	1.0	4.0	5.0	3.0	3.0	3.0	0.0	2.0	2.0	1.0	5.0	5.0	0.0	2.0	6.0	0.0	6.0	5.0	2.0	5.0	0.0	6.0	5.0	0.0	6.0	6.0	1.0	1.0	2.0	6.0	5.0	0.0	2.0	5.0	5.0	2.0	4.0	1.0	6.0	5.0	6.0	5.0	3.0	4.0	5.0	4.0
CG10488	2.0	0.0	0.0	0.0	2.0	1.0	0.0	1.0	2.0	0.0	0.0	2.0	0.0	1.0	1.0	0.0	0.0	1.0	0.0	2.0	1.0	1.0	1.0	0.0	2.0	2.0	0.0	3.0	3.0	0.0	0.0	1.0	1.0	2.0	2.0	0.0	2.0	1.0	0.0	2.0	0.0	1.0	2.0	3.0	1.0	0.0	2.0	2.0	1.0
CG10002	2.0	3.0	4.0	0.0	1.0	2.0	2.0	2.0	2.0	0.0	1.0	2.0	1.0	3.0	5.0	0.0	2.0	5.0	1.0	5.0	5.0	2.0	3.0	0.0	5.0	3.0	0.0	5.0	5.0	0.0	0.0	1.0	5.0	4.0	5.0	2.0	0.0	4.0	2.0	2.0	0.0	5.0	5.0	5.0	2.0	1.0	5.0	5.0	4.0
CG33133	4.0	3.0	4.0	1.0	2.0	3.0	2.0	1.0	1.0	0.0	2.0	1.0	0.0	3.0	5.0	0.0	0.0	5.0	0.0	5.0	3.0	1.0	4.0	0.0	5.0	3.0	0.0	5.0	5.0	1.0	1.0	1.0	5.0	3.0	5.0	1.0	4.0	0.0	0.0	3.0	0.0	4.0	3.0	5.0	4.0	2.0	3.0	3.0	2.0
CG2692	2.0	1.0	1.0	0.0	0.0	2.0	0.0	2.0	2.0	0.0	0.0	1.0	1.0	2.0	1.0	0.0	2.0	1.0	0.0	2.0	2.0	1.0	1.0	0.0	1.0	2.0	0.0	2.0	2.0	0.0	0.0	1.0	1.0	2.0	2.0	0.0	2.0	0.0	0.0	2.0	0.0	2.0	2.0	2.0	1.0	0.0	1.0	2.0	2.0
CG3388	5.0	3.0	1.0	0.0	3.0	5.0	2.0	3.0	1.0	0.0	0.0	1.0	0.0	5.0	4.0	0.0	0.0	5.0	0.0	4.0	5.0	1.0	5.0	0.0	3.0	4.0	0.0	5.0	5.0	0.0	0.0	1.0	4.0	5.0	4.0	2.0	2.0	3.0	2.0	0.0	1.0	4.0	4.0	5.0	5.0	1.0	5.0	3.0	3.0
CG11607	1.0	0.0	0.0	0.0	1.0	1.0	0.0	0.0	0.0	0.0	0.0	0.0	0.0	1.0	0.0	0.0	0.0	0.0	0.0	1.0	1.0	1.0	0.0	0.0	1.0	1.0	0.0	2.0	2.0	0.0	0.0	1.0	0.0	1.0	1.0	0.0	0.0	0.0	0.0	1.0	0.0	0.0	0.0	2.0	1.0	0.0	1.0	0.0	0.0
CG9786	5.0	4.0	4.0	1.0	1.0	5.0	2.0	2.0	3.0	0.0	2.0	2.0	1.0	5.0	4.0	0.0	2.0	3.0	0.0	6.0	5.0	1.0	4.0	0.0	2.0	4.0	0.0	6.0	6.0	1.0	1.0	2.0	5.0	5.0	6.0	1.0	5.0	4.0	2.0	4.0	0.0	0.0	5.0	6.0	3.0	0.0	3.0	5.0	4.0
CG9768	5.0	4.0	2.0	0.0	0.0	5.0	2.0	2.0	3.0	0.0	1.0	2.0	1.0	5.0	2.0	0.0	2.0	3.0	0.0	5.0	5.0	1.0	2.0	0.0	4.0	5.0	0.0	5.0	5.0	0.0	0.0	1.0	3.0	4.0	5.0	2.0	5.0	3.0	2.0	4.0	0.0	5.0	0.0	5.0	2.0	0.0	3.0	5.0	4.0
CG5748	6.0	5.0	5.0	1.0	4.0	5.0	3.0	3.0	3.0	0.0	2.0	3.0	1.0	5.0	6.0	0.0	2.0	6.0	1.0	6.0	5.0	2.0	6.0	0.0	6.0	5.0	2.0	6.0	6.0	1.0	1.0	2.0	6.0	5.0	6.0	3.0	5.0	5.0	2.0	5.0	2.0	6.0	5.0	0.0	6.0	4.0	5.0	5.0	4.0
CG17835	6.0	2.0	3.0	1.0	3.0	5.0	2.0	2.0	0.0	0.0	1.0	0.0	0.0	3.0	5.0	0.0	0.0	6.0	0.0	5.0	4.0	1.0	5.0	0.0	4.0	5.0	0.0	6.0	6.0	1.0	1.0	2.0	4.0	5.0	5.0	1.0	2.0	4.0	1.0	5.0	1.0	3.0	2.0	6.0	0.0	1.0	4.0	3.0	2.0
CG15509	1.0	0.0	2.0	0.0	1.0	0.0	1.0	0.0	0.0	0.0	0.0	0.0	0.0	0.0	1.0	0.0	0.0	1.0	1.0	3.0	1.0	1.0	1.0	0.0	2.0	0.0	0.0	4.0	4.0	0.0	0.0	1.0	3.0	1.0	3.0	0.0	1.0	2.0	0.0	1.0	0.0	0.0	0.0	4.0	1.0	0.0	1.0	1.0	1.0
CG4761	4.0	2.0	4.0	0.0	3.0	4.0	2.0	3.0	2.0	0.0	1.0	1.0	0.0	5.0	4.0	0.0	2.0	4.0	0.0	4.0	5.0	2.0	4.0	0.0	5.0	4.0	1.0	5.0	5.0	0.0	0.0	1.0	5.0	5.0	4.0	2.0	5.0	3.0	1.0	5.0	1.0	3.0	3.0	5.0	4.0	1.0	0.0	5.0	2.0
CG3340	4.0	4.0	3.0	0.0	1.0	5.0	2.0	2.0	3.0	0.0	0.0	2.0	1.0	4.0	3.0	0.0	2.0	3.0	0.0	5.0	5.0	1.0	2.0	0.0	4.0	5.0	0.0	5.0	5.0	0.0	0.0	1.0	5.0	5.0	5.0	2.0	5.0	3.0	2.0	3.0	0.0	5.0	5.0	5.0	3.0	1.0	5.0	0.0	4.0
CG4158	4.0	3.0	2.0	0.0	0.0	4.0	2.0	2.0	2.0	0.0	1.0	2.0	1.0	4.0	2.0	0.0	2.0	2.0	0.0	4.0	4.0	1.0	2.0	0.0	2.0	3.0	0.0	4.0	4.0	0.0	0.0	1.0	3.0	4.0	4.0	1.0	4.0	2.0	2.0	3.0	0.0	4.0	4.0	4.0	2.0	1.0	2.0	4.0	0.0
CG4148	5.0	4.0	4.0	1.0	3.0	4.0	3.0	2.0	2.0	0.0	2.0	2.0	0.0	4.0	5.0	0.0	1.0	5.0	0.0	5.0	4.0	1.0	5.0	0.0	5.0	4.0	1.0	5.0	5.0	1.0	1.0	1.0	5.0	4.0	5.0	2.0	4.0	5.0	1.0	4.0	1.0	5.0	4.0	5.0	5.0	3.0	4.0	4.0	3.0
CG7664	6.0	5.0	5.0	1.0	4.0	5.0	3.0	3.0	3.0	0.0	2.0	3.0	1.0	5.0	6.0	0.0	2.0	6.0	1.0	6.0	5.0	2.0	6.0	0.0	6.0	5.0	2.0	6.0	6.0	1.0	1.0	2.0	6.0	5.0	6.0	3.0	5.0	5.0	2.0	5.0	2.0	6.0	5.0	6.0	6.0	4.0	5.0	5.0	4.0
CG10699	1.0	1.0	1.0	0.0	1.0	1.0	0.0	1.0	1.0	0.0	0.0	0.0	1.0	1.0	0.0	0.0	1.0	1.0	0.0	1.0	1.0	1.0	0.0	0.0	1.0	1.0	0.0	1.0	1.0	0.0	0.0	1.0	1.0	1.0	1.0	0.0	1.0	0.0	1.0	0.0	0.0	1.0	1.0	1.0	0.0	1.0	1.0	1.0	1.0
CG17743	6.0	5.0	5.0	1.0	4.0	5.0	3.0	3.0	3.0	0.0	2.0	3.0	1.0	5.0	6.0	0.0	2.0	6.0	1.0	6.0	5.0	2.0	6.0	0.0	6.0	5.0	2.0	6.0	6.0	1.0	1.0	2.0	6.0	5.0	6.0	3.0	5.0	5.0	2.0	5.0	2.0	6.0	5.0	6.0	6.0	4.0	5.0	5.0	4.0
CG1264	1.0	1.0	4.0	0.0	1.0	1.0	2.0	1.0	0.0	0.0	1.0	0.0	0.0	1.0	3.0	0.0	0.0	3.0	0.0	4.0	1.0	2.0	1.0	0.0	5.0	1.0	0.0	5.0	5.0	0.0	0.0	1.0	4.0	1.0	5.0	0.0	5.0	4.0	0.0	4.0	0.0	1.0	2.0	5.0	1.0	1.0	1.0	2.0	2.0
CG3839	5.0	5.0	4.0	0.0	1.0	5.0	2.0	2.0	3.0	0.0	0.0	2.0	1.0	5.0	4.0	0.0	2.0	3.0	0.0	5.0	5.0	2.0	2.0	0.0	5.0	5.0	0.0	5.0	5.0	0.0	0.0	1.0	5.0	5.0	5.0	1.0	4.0	4.0	2.0	4.0	0.0	5.0	5.0	5.0	2.0	0.0	5.0	5.0	4.0
CG6096	4.0	3.0	1.0	0.0	1.0	4.0	2.0	1.0	1.0	0.0	0.0	2.0	0.0	4.0	2.0	0.0	1.0	3.0	0.0	4.0	4.0	1.0	3.0	0.0	2.0	4.0	0.0	5.0	5.0	0.0	0.0	1.0	3.0	4.0	4.0	2.0	2.0	3.0	1.0	4.0	0.0	4.0	4.0	5.0	3.0	0.0	4.0	3.0	3.0
CG14548	4.0	4.0	1.0	0.0	2.0	4.0	1.0	2.0	3.0	0.0	0.0	3.0	0.0	4.0	3.0	0.0	2.0	3.0	0.0	3.0	4.0	1.0	3.0	0.0	2.0	4.0	0.0	4.0	4.0	0.0	0.0	1.0	3.0	4.0	4.0	3.0	3.0	2.0	2.0	4.0	1.0	3.0	3.0	4.0	4.0	1.0	4.0	4.0	3.0
CG2050	6.0	5.0	5.0	1.0	4.0	5.0	3.0	3.0	3.0	0.0	2.0	3.0	1.0	5.0	6.0	0.0	2.0	6.0	1.0	6.0	5.0	2.0	6.0	0.0	6.0	5.0	2.0	6.0	6.0	1.0	1.0	2.0	6.0	5.0	6.0	3.0	5.0	5.0	2.0	5.0	2.0	6.0	5.0	6.0	6.0	4.0	5.0	5.0	4.0
CG9045	6.0	5.0	5.0	1.0	4.0	5.0	3.0	3.0	3.0	0.0	2.0	3.0	1.0	5.0	6.0	0.0	2.0	6.0	1.0	6.0	5.0	2.0	6.0	0.0	6.0	5.0	2.0	6.0	6.0	1.0	1.0	2.0	6.0	5.0	6.0	3.0	5.0	5.0	2.0	5.0	2.0	6.0	5.0	6.0	6.0	4.0	5.0	5.0	4.0
CG11450	4.0	1.0	4.0	0.0	0.0	1.0	3.0	0.0	0.0	0.0	0.0	0.0	0.0	1.0	1.0	0.0	0.0	1.0	0.0	4.0	3.0	1.0	2.0	0.0	5.0	4.0	0.0	5.0	5.0	0.0	0.0	1.0	4.0	3.0	4.0	1.0	2.0	3.0	0.0	2.0	0.0	1.0	2.0	5.0	2.0	2.0	3.0	2.0	2.0
CG6246	5.0	5.0	3.0	0.0	1.0	5.0	2.0	2.0	3.0	0.0	0.0	2.0	1.0	4.0	4.0	0.0	2.0	5.0	0.0	5.0	5.0	2.0	3.0	0.0	4.0	4.0	0.0	5.0	5.0	0.0	0.0	1.0	4.0	5.0	5.0	1.0	3.0	4.0	2.0	5.0	0.0	5.0	4.0	5.0	4.0	1.0	3.0	5.0	4.0
CG3851	5.0	3.0	3.0	0.0	3.0	5.0	2.0	3.0	2.0	0.0	1.0	1.0	0.0	5.0	4.0	0.0	1.0	4.0	0.0	4.0	4.0	1.0	5.0	0.0	5.0	5.0	1.0	5.0	5.0	0.0	0.0	1.0	5.0	5.0	4.0	2.0	5.0	3.0	0.0	5.0	1.0	3.0	3.0	5.0	5.0	1.0	5.0	4.0	2.0
CG1133	6.0	5.0	5.0	1.0	4.0	5.0	3.0	3.0	3.0	0.0	2.0	3.0	1.0	5.0	6.0	0.0	2.0	6.0	1.0	6.0	5.0	2.0	6.0	0.0	6.0	5.0	2.0	6.0	6.0	1.0	1.0	2.0	6.0	5.0	6.0	3.0	5.0	5.0	2.0	5.0	2.0	6.0	5.0	6.0	6.0	4.0	5.0	5.0	4.0
CG6824	6.0	5.0	5.0	1.0	4.0	5.0	3.0	3.0	3.0	0.0	2.0	3.0	1.0	5.0	6.0	0.0	2.0	6.0	1.0	6.0	5.0	2.0	6.0	0.0	6.0	5.0	2.0	6.0	6.0	1.0	1.0	2.0	6.0	5.0	6.0	3.0	5.0	5.0	2.0	5.0	2.0	6.0	5.0	6.0	6.0	4.0	5.0	5.0	4.0
CG5109	6.0	5.0	5.0	1.0	4.0	5.0	3.0	3.0	3.0	0.0	2.0	2.0	1.0	4.0	6.0	0.0	2.0	6.0	0.0	5.0	5.0	2.0	5.0	0.0	6.0	5.0	2.0	6.0	6.0	1.0	1.0	2.0	6.0	5.0	6.0	2.0	5.0	5.0	2.0	4.0	1.0	6.0	5.0	6.0	6.0	4.0	5.0	5.0	4.0
CG12212	5.0	2.0	4.0	0.0	3.0	1.0	2.0	2.0	2.0	0.0	0.0	1.0	0.0	2.0	3.0	0.0	2.0	3.0	0.0	4.0	3.0	2.0	3.0	0.0	5.0	2.0	0.0	5.0	5.0	0.0	0.0	1.0	5.0	4.0	5.0	2.0	5.0	4.0	0.0	4.0	0.0	1.0	2.0	5.0	3.0	4.0	5.0	4.0	4.0
CG6716	4.0	2.0	1.0	0.0	2.0	4.0	2.0	1.0	1.0	0.0	0.0	0.0	0.0	3.0	3.0	0.0	0.0	4.0	0.0	4.0	3.0	1.0	4.0	0.0	2.0	4.0	0.0	5.0	5.0	0.0	0.0	1.0	3.0	4.0	4.0	2.0	1.0	3.0	0.0	4.0	0.0	2.0	2.0	5.0	4.0	1.0	4.0	2.0	2.0
CG7230	4.0	2.0	3.0	0.0	2.0	3.0	3.0	2.0	2.0	0.0	1.0	0.0	0.0	3.0	4.0	0.0	1.0	4.0	0.0	4.0	5.0	2.0	4.0	0.0	5.0	4.0	0.0	5.0	5.0	0.0	0.0	1.0	5.0	5.0	4.0	1.0	5.0	4.0	2.0	3.0	2.0	3.0	2.0	5.0	3.0	0.0	5.0	5.0	2.0
CG1849	5.0	4.0	3.0	0.0	2.0	5.0	2.0	3.0	3.0	0.0	1.0	2.0	1.0	5.0	3.0	0.0	2.0	3.0	0.0	5.0	5.0	1.0	4.0	0.0	2.0	5.0	0.0	5.0	5.0	0.0	0.0	1.0	5.0	5.0	5.0	1.0	5.0	3.0	2.0	4.0	0.0	5.0	5.0	5.0	4.0	1.0	4.0	5.0	4.0
CG9495	6.0	4.0	5.0	1.0	3.0	5.0	3.0	3.0	3.0	0.0	2.0	2.0	1.0	5.0	5.0	0.0	2.0	5.0	0.0	6.0	5.0	2.0	5.0	0.0	5.0	5.0	1.0	6.0	6.0	1.0	1.0	2.0	6.0	5.0	6.0	2.0	5.0	5.0	2.0	4.0	1.0	6.0	5.0	6.0	5.0	3.0	4.0	5.0	4.0
CG8544	4.0	4.0	3.0	0.0	3.0	4.0	2.0	3.0	3.0	0.0	0.0	3.0	1.0	4.0	4.0	0.0	2.0	4.0	1.0	4.0	4.0	2.0	4.0	0.0	4.0	4.0	2.0	4.0	4.0	0.0	0.0	1.0	4.0	4.0	4.0	3.0	4.0	3.0	2.0	4.0	2.0	4.0	4.0	4.0	4.0	4.0	4.0	4.0	3.0
CG16738	5.0	3.0	3.0	0.0	3.0	5.0	2.0	3.0	3.0	0.0	1.0	1.0	1.0	5.0	3.0	0.0	1.0	5.0	0.0	4.0	5.0	1.0	5.0	0.0	3.0	5.0	0.0	5.0	5.0	0.0	0.0	1.0	5.0	5.0	5.0	2.0	3.0	3.0	1.0	5.0	1.0	4.0	4.0	5.0	5.0	2.0	5.0	5.0	4.0
CG3956	5.0	3.0	2.0	0.0	1.0	4.0	2.0	2.0	3.0	0.0	1.0	2.0	1.0	3.0	1.0	0.0	2.0	2.0	0.0	5.0	3.0	1.0	2.0	0.0	3.0	3.0	0.0	5.0	5.0	0.0	0.0	1.0	4.0	5.0	5.0	2.0	5.0	3.0	2.0	2.0	0.0	3.0	5.0	5.0	2.0	0.0	4.0	4.0	4.0
CG3836	5.0	4.0	4.0	1.0	3.0	4.0	3.0	2.0	2.0	0.0	2.0	2.0	0.0	4.0	5.0	0.0	1.0	5.0	0.0	5.0	4.0	2.0	5.0	0.0	5.0	4.0	2.0	6.0	6.0	1.0	1.0	2.0	5.0	4.0	5.0	2.0	4.0	5.0	1.0	4.0	1.0	5.0	4.0	6.0	5.0	3.0	5.0	4.0	3.0
CG11121	4.0	1.0	1.0	0.0	3.0	1.0	2.0	2.0	1.0	0.0	1.0	1.0	0.0	2.0	1.0	0.0	1.0	2.0	0.0	4.0	2.0	1.0	3.0	0.0	4.0	3.0	0.0	5.0	5.0	0.0	0.0	1.0	5.0	4.0	4.0	2.0	4.0	3.0	0.0	2.0	0.0	2.0	3.0	5.0	1.0	0.0	5.0	3.0	2.0
CG3992	4.0	2.0	3.0	0.0	1.0	2.0	2.0	1.0	1.0	0.0	1.0	1.0	1.0	3.0	2.0	0.0	1.0	2.0	1.0	5.0	3.0	1.0	2.0	0.0	4.0	4.0	2.0	5.0	5.0	0.0	0.0	1.0	5.0	4.0	4.0	1.0	4.0	3.0	1.0	3.0	1.0	3.0	3.0	5.0	2.0	3.0	4.0	3.0	3.0
CG7938	3.0	2.0	2.0	1.0	1.0	2.0	2.0	0.0	0.0	0.0	2.0	0.0	0.0	2.0	3.0	0.0	0.0	3.0	0.0	3.0	2.0	0.0	3.0	0.0	3.0	2.0	0.0	3.0	3.0	1.0	1.0	1.0	3.0	2.0	3.0	0.0	2.0	3.0	0.0	2.0	0.0	3.0	2.0	3.0	3.0	1.0	2.0	2.0	2.0
CG6993	0.0	0.0	0.0	0.0	2.0	0.0	0.0	0.0	2.0	0.0	0.0	1.0	0.0	1.0	0.0	0.0	0.0	0.0	0.0	2.0	1.0	1.0	1.0	0.0	0.0	0.0	0.0	3.0	3.0	0.0	0.0	1.0	0.0	1.0	1.0	3.0	1.0	1.0	0.0	2.0	0.0	1.0	1.0	3.0	0.0	0.0	1.0	1.0	0.0
CG8599	5.0	4.0	4.0	1.0	3.0	5.0	3.0	2.0	3.0	0.0	2.0	2.0	1.0	5.0	4.0	0.0	2.0	5.0	0.0	6.0	5.0	2.0	4.0	0.0	4.0	5.0	1.0	6.0	6.0	1.0	1.0	2.0	5.0	5.0	6.0	2.0	4.0	5.0	2.0	4.0	1.0	6.0	5.0	6.0	4.0	2.0	4.0	5.0	4.0
CG8409	6.0	4.0	5.0	1.0	4.0	5.0	3.0	3.0	3.0	0.0	2.0	2.0	1.0	5.0	5.0	0.0	2.0	6.0	0.0	6.0	5.0	2.0	5.0	0.0	6.0	5.0	2.0	6.0	6.0	1.0	1.0	2.0	6.0	5.0	6.0	2.0	5.0	5.0	2.0	4.0	1.0	6.0	5.0	6.0	5.0	4.0	5.0	5.0	4.0
CG8068	6.0	4.0	5.0	1.0	3.0	5.0	3.0	3.0	3.0	0.0	2.0	2.0	1.0	5.0	5.0	0.0	2.0	5.0	0.0	6.0	5.0	2.0	5.0	0.0	5.0	5.0	1.0	6.0	6.0	1.0	1.0	2.0	6.0	5.0	6.0	2.0	5.0	5.0	2.0	4.0	1.0	6.0	5.0	6.0	5.0	3.0	4.0	5.0	4.0
CG11502	0.0	0.0	0.0	0.0	0.0	0.0	0.0	0.0	0.0	0.0	0.0	0.0	0.0	0.0	0.0	0.0	0.0	0.0	0.0	0.0	0.0	0.0	0.0	0.0	0.0	0.0	0.0	0.0	0.0	0.0	0.0	0.0	0.0	0.0	0.0	0.0	0.0	0.0	0.0	0.0	0.0	0.0	0.0	0.0	0.0	0.0	0.0	0.0	0.0
CG4216	2.0	2.0	1.0	0.0	0.0	2.0	2.0	0.0	0.0	0.0	1.0	0.0	0.0	2.0	2.0	0.0	0.0	2.0	0.0	2.0	2.0	0.0	2.0	0.0	2.0	2.0	0.0	2.0	2.0	0.0	0.0	0.0	2.0	2.0	2.0	0.0	2.0	2.0	0.0	2.0	0.0	2.0	2.0	2.0	2.0	0.0	2.0	2.0	2.0
CG16778	2.0	1.0	2.0	0.0	0.0	2.0	2.0	1.0	1.0	0.0	0.0	1.0	1.0	4.0	0.0	0.0	1.0	1.0	0.0	4.0	3.0	1.0	2.0	0.0	1.0	1.0	0.0	4.0	4.0	0.0	0.0	1.0	3.0	3.0	4.0	1.0	2.0	3.0	1.0	2.0	0.0	3.0	3.0	4.0	0.0	0.0	2.0	3.0	3.0
CG6883	1.0	0.0	1.0	0.0	1.0	0.0	0.0	1.0	0.0	0.0	0.0	0.0	0.0	1.0	0.0	0.0	1.0	0.0	0.0	2.0	1.0	1.0	1.0	0.0	2.0	1.0	0.0	3.0	3.0	0.0	0.0	1.0	1.0	0.0	1.0	1.0	2.0	1.0	0.0	1.0	0.0	0.0	1.0	3.0	0.0	0.0	3.0	0.0	0.0
CG8651	6.0	4.0	4.0	1.0	2.0	5.0	2.0	2.0	3.0	0.0	1.0	2.0	1.0	4.0	4.0	0.0	2.0	4.0	0.0	6.0	5.0	1.0	4.0	0.0	4.0	5.0	0.0	6.0	6.0	1.0	1.0	2.0	6.0	5.0	6.0	1.0	3.0	4.0	2.0	4.0	0.0	6.0	4.0	6.0	5.0	0.0	3.0	5.0	4.0
CG1374	5.0	3.0	2.0	0.0	3.0	5.0	2.0	3.0	2.0	0.0	0.0	0.0	1.0	5.0	3.0	0.0	1.0	4.0	0.0	4.0	5.0	1.0	4.0	0.0	4.0	5.0	0.0	5.0	5.0	0.0	0.0	1.0	5.0	5.0	5.0	2.0	2.0	3.0	2.0	5.0	1.0	4.0	4.0	5.0	5.0	2.0	4.0	4.0	4.0
CG1856	4.0	2.0	5.0	1.0	3.0	3.0	2.0	2.0	2.0	0.0	2.0	0.0	0.0	3.0	4.0	0.0	2.0	4.0	0.0	5.0	3.0	2.0	4.0	0.0	6.0	3.0	0.0	6.0	6.0	1.0	1.0	2.0	5.0	3.0	6.0	1.0	5.0	5.0	1.0	3.0	1.0	2.0	3.0	6.0	4.0	1.0	5.0	3.0	2.0
CG10619	6.0	4.0	3.0	1.0	4.0	4.0	2.0	3.0	3.0	0.0	1.0	2.0	1.0	4.0	2.0	0.0	2.0	5.0	0.0	6.0	5.0	1.0	5.0	0.0	4.0	4.0	0.0	6.0	6.0	1.0	1.0	2.0	6.0	5.0	6.0	2.0	3.0	4.0	2.0	4.0	0.0	6.0	4.0	6.0	5.0	3.0	5.0	5.0	4.0
CG2956	4.0	1.0	3.0	0.0	0.0	1.0	3.0	0.0	0.0	0.0	1.0	0.0	0.0	1.0	1.0	0.0	0.0	1.0	0.0	4.0	1.0	1.0	1.0	0.0	4.0	3.0	0.0	5.0	5.0	0.0	0.0	1.0	4.0	3.0	4.0	0.0	2.0	3.0	0.0	1.0	0.0	1.0	2.0	5.0	1.0	1.0	3.0	1.0	2.0
CG10388	5.0	4.0	4.0	0.0	1.0	5.0	3.0	3.0	3.0	0.0	1.0	0.0	1.0	4.0	3.0	0.0	1.0	3.0	0.0	4.0	5.0	1.0	3.0	0.0	5.0	4.0	0.0	5.0	5.0	0.0	0.0	1.0	5.0	5.0	5.0	1.0	2.0	3.0	2.0	4.0	0.0	5.0	5.0	5.0	3.0	1.0	2.0	5.0	4.0
CG2762	5.0	1.0	4.0	0.0	3.0	1.0	2.0	2.0	1.0	0.0	0.0	1.0	0.0	3.0	1.0	0.0	1.0	2.0	0.0	4.0	3.0	1.0	3.0	0.0	4.0	2.0	0.0	5.0	5.0	0.0	0.0	1.0	5.0	4.0	5.0	2.0	2.0	3.0	0.0	3.0	0.0	2.0	1.0	5.0	3.0	4.0	5.0	3.0	3.0
CG1046	1.0	1.0	1.0	0.0	0.0	1.0	2.0	0.0	0.0	0.0	0.0	0.0	0.0	1.0	1.0	0.0	0.0	1.0	0.0	2.0	1.0	0.0	1.0	0.0	1.0	1.0	0.0	2.0	2.0	0.0	0.0	0.0	2.0	1.0	1.0	0.0	1.0	2.0	0.0	1.0	0.0	1.0	1.0	2.0	1.0	0.0	1.0	1.0	2.0
CG1048	1.0	1.0	1.0	0.0	0.0	1.0	2.0	0.0	0.0	0.0	1.0	0.0	0.0	0.0	1.0	0.0	0.0	1.0	0.0	2.0	1.0	0.0	1.0	0.0	1.0	1.0	0.0	2.0	2.0	0.0	0.0	0.0	2.0	1.0	1.0	0.0	1.0	2.0	0.0	1.0	0.0	1.0	1.0	2.0	1.0	0.0	1.0	1.0	2.0
CG7895	4.0	1.0	3.0	0.0	0.0	1.0	3.0	0.0	0.0	0.0	1.0	0.0	0.0	1.0	1.0	0.0	0.0	3.0	0.0	4.0	1.0	1.0	2.0	0.0	5.0	3.0	0.0	5.0	5.0	0.0	0.0	1.0	4.0	4.0	4.0	0.0	3.0	3.0	0.0	2.0	1.0	1.0	2.0	5.0	2.0	0.0	3.0	2.0	2.0
CG11387	1.0	1.0	3.0	0.0	1.0	1.0	1.0	2.0	1.0	0.0	0.0	1.0	1.0	1.0	4.0	0.0	2.0	1.0	1.0	4.0	4.0	2.0	2.0	0.0	2.0	1.0	1.0	4.0	4.0	0.0	0.0	1.0	4.0	4.0	3.0	1.0	4.0	2.0	1.0	1.0	1.0	3.0	1.0	4.0	1.0	1.0	2.0	3.0	3.0
CG12287	5.0	5.0	4.0	0.0	2.0	5.0	2.0	2.0	3.0	0.0	1.0	3.0	1.0	5.0	4.0	0.0	2.0	5.0	0.0	5.0	5.0	2.0	4.0	0.0	4.0	5.0	0.0	5.0	5.0	0.0	0.0	1.0	5.0	5.0	5.0	3.0	4.0	4.0	2.0	4.0	0.0	5.0	5.0	5.0	4.0	2.0	5.0	5.0	4.0
CG7450	4.0	2.0	3.0	0.0	3.0	2.0	2.0	3.0	2.0	0.0	1.0	0.0	0.0	3.0	3.0	0.0	2.0	2.0	0.0	4.0	4.0	1.0	3.0	0.0	5.0	3.0	0.0	5.0	5.0	0.0	0.0	1.0	5.0	5.0	4.0	1.0	5.0	3.0	0.0	3.0	1.0	3.0	3.0	5.0	2.0	1.0	5.0	5.0	2.0
CG6338	4.0	3.0	4.0	1.0	4.0	3.0	1.0	3.0	3.0	0.0	1.0	3.0	1.0	3.0	4.0	0.0	2.0	4.0	1.0	4.0	3.0	2.0	4.0	0.0	4.0	3.0	2.0	4.0	4.0	1.0	1.0	2.0	4.0	3.0	4.0	3.0	3.0	3.0	2.0	3.0	2.0	4.0	3.0	4.0	4.0	3.0	3.0	3.0	2.0
CG2939	5.0	4.0	2.0	0.0	2.0	5.0	2.0	2.0	3.0	0.0	0.0	2.0	1.0	4.0	3.0	0.0	2.0	5.0	0.0	5.0	5.0	1.0	5.0	0.0	3.0	5.0	0.0	5.0	5.0	0.0	0.0	1.0	4.0	5.0	5.0	1.0	3.0	3.0	2.0	5.0	1.0	5.0	5.0	5.0	5.0	1.0	4.0	5.0	4.0
CG5058	4.0	1.0	1.0	0.0	2.0	3.0	2.0	1.0	0.0	0.0	0.0	0.0	0.0	4.0	1.0	0.0	2.0	2.0	0.0	3.0	3.0	1.0	3.0	0.0	2.0	3.0	0.0	4.0	4.0	0.0	0.0	1.0	4.0	4.0	3.0	1.0	1.0	2.0	0.0	4.0	1.0	2.0	2.0	4.0	4.0	1.0	4.0	3.0	2.0
CG17228	4.0	4.0	2.0	0.0	2.0	5.0	2.0	2.0	3.0	0.0	1.0	3.0	1.0	5.0	2.0	0.0	2.0	3.0	0.0	5.0	5.0	1.0	2.0	0.0	1.0	4.0	0.0	5.0	5.0	0.0	0.0	1.0	3.0	5.0	5.0	3.0	4.0	3.0	2.0	4.0	0.0	5.0	5.0	5.0	3.0	0.0	4.0	5.0	4.0
CG1322	6.0	4.0	5.0	1.0	2.0	5.0	3.0	2.0	3.0	0.0	2.0	0.0	1.0	3.0	3.0	0.0	1.0	3.0	0.0	6.0	4.0	1.0	2.0	0.0	6.0	4.0	0.0	6.0	6.0	1.0	1.0	2.0	6.0	5.0	6.0	0.0	3.0	4.0	2.0	3.0	0.0	6.0	5.0	6.0	3.0	2.0	4.0	5.0	4.0
CG1449	3.0	2.0	4.0	0.0	0.0	3.0	2.0	2.0	2.0	0.0	1.0	1.0	1.0	2.0	4.0	0.0	2.0	1.0	0.0	5.0	4.0	2.0	2.0	0.0	5.0	1.0	0.0	5.0	5.0	0.0	0.0	1.0	5.0	4.0	5.0	0.0	5.0	3.0	2.0	1.0	0.0	4.0	4.0	5.0	1.0	0.0	5.0	5.0	4.0
CG7672	0.0	0.0	0.0	0.0	1.0	0.0	0.0	0.0	1.0	0.0	0.0	0.0	0.0	1.0	0.0	0.0	0.0	1.0	0.0	1.0	1.0	1.0	1.0	0.0	1.0	1.0	0.0	2.0	2.0	0.0	0.0	1.0	0.0	1.0	0.0	1.0	1.0	0.0	0.0	1.0	0.0	0.0	0.0	2.0	1.0	0.0	1.0	2.0	0.0
CG7771	1.0	1.0	1.0	0.0	0.0	1.0	2.0	0.0	0.0	0.0	0.0	0.0	0.0	0.0	0.0	0.0	0.0	1.0	0.0	4.0	3.0	1.0	1.0	0.0	2.0	0.0	0.0	5.0	5.0	0.0	0.0	1.0	2.0	5.0	2.0	0.0	4.0	3.0	0.0	0.0	0.0	1.0	2.0	5.0	1.0	0.0	0.0	2.0	3.0
CG5403	3.0	1.0	2.0	1.0	1.0	1.0	2.0	1.0	0.0	0.0	2.0	0.0	0.0	2.0	2.0	0.0	0.0	2.0	0.0	3.0	2.0	1.0	3.0	0.0	3.0	2.0	0.0	4.0	4.0	1.0	1.0	2.0	3.0	2.0	4.0	0.0	1.0	3.0	0.0	2.0	1.0	3.0	2.0	4.0	3.0	1.0	2.0	2.0	2.0
CG3497	6.0	5.0	5.0	1.0	4.0	5.0	3.0	3.0	3.0	0.0	2.0	3.0	1.0	5.0	6.0	0.0	2.0	6.0	1.0	6.0	5.0	2.0	6.0	0.0	6.0	5.0	2.0	6.0	6.0	1.0	1.0	2.0	6.0	5.0	6.0	3.0	5.0	5.0	2.0	5.0	2.0	6.0	5.0	6.0	6.0	4.0	5.0	5.0	4.0
CG2125	5.0	2.0	1.0	0.0	2.0	5.0	2.0	1.0	0.0	0.0	1.0	1.0	0.0	5.0	3.0	0.0	1.0	4.0	0.0	4.0	5.0	1.0	4.0	0.0	2.0	5.0	0.0	5.0	5.0	0.0	0.0	1.0	4.0	5.0	4.0	2.0	3.0	3.0	0.0	5.0	1.0	3.0	3.0	5.0	5.0	1.0	5.0	3.0	2.0
CG7902	4.0	3.0	4.0	1.0	2.0	3.0	2.0	3.0	1.0	0.0	2.0	1.0	0.0	3.0	4.0	0.0	0.0	4.0	0.0	5.0	3.0	1.0	4.0	0.0	5.0	5.0	0.0	6.0	6.0	1.0	1.0	2.0	4.0	3.0	5.0	1.0	3.0	4.0	1.0	3.0	2.0	4.0	3.0	6.0	4.0	2.0	3.0	3.0	2.0
CG9097	0.0	0.0	0.0	0.0	0.0	0.0	0.0	0.0	0.0	0.0	0.0	0.0	0.0	0.0	0.0	0.0	0.0	0.0	0.0	0.0	0.0	0.0	0.0	0.0	0.0	0.0	0.0	0.0	0.0	0.0	0.0	0.0	0.0	0.0	0.0	0.0	0.0	0.0	0.0	0.0	0.0	0.0	0.0	0.0	0.0	0.0	0.0	0.0	0.0
CG2102	5.0	4.0	3.0	1.0	1.0	5.0	2.0	2.0	3.0	0.0	2.0	2.0	1.0	5.0	3.0	0.0	2.0	3.0	0.0	6.0	5.0	1.0	3.0	0.0	2.0	4.0	0.0	6.0	6.0	1.0	1.0	2.0	4.0	5.0	6.0	1.0	4.0	4.0	2.0	4.0	0.0	6.0	5.0	6.0	3.0	0.0	2.0	5.0	4.0
CG1130	2.0	2.0	1.0	0.0	0.0	3.0	0.0	2.0	3.0	0.0	0.0	2.0	1.0	2.0	0.0	0.0	2.0	0.0	0.0	3.0	2.0	1.0	0.0	0.0	0.0	2.0	0.0	3.0	3.0	0.0	0.0	1.0	1.0	2.0	3.0	1.0	2.0	1.0	2.0	1.0	0.0	3.0	3.0	3.0	0.0	0.0	0.0	3.0	2.0
CG3242	6.0	4.0	5.0	1.0	4.0	5.0	2.0	3.0	3.0	0.0	2.0	0.0	0.0	5.0	6.0	0.0	1.0	5.0	0.0	5.0	5.0	2.0	5.0	0.0	6.0	5.0	0.0	6.0	6.0	1.0	1.0	2.0	6.0	5.0	5.0	2.0	5.0	4.0	0.0	5.0	1.0	4.0	3.0	6.0	6.0	1.0	5.0	4.0	2.0
CG10021	4.0	2.0	4.0	0.0	3.0	4.0	2.0	3.0	2.0	0.0	1.0	0.0	0.0	5.0	5.0	0.0	1.0	5.0	0.0	4.0	5.0	2.0	5.0	0.0	5.0	4.0	0.0	5.0	5.0	0.0	0.0	1.0	5.0	5.0	5.0	2.0	5.0	4.0	1.0	5.0	1.0	3.0	4.0	5.0	4.0	1.0	5.0	5.0	2.0
CG11922	5.0	3.0	2.0	0.0	3.0	5.0	2.0	3.0	2.0	0.0	0.0	0.0	1.0	3.0	3.0	0.0	1.0	3.0	0.0	4.0	5.0	1.0	3.0	0.0	2.0	5.0	0.0	5.0	5.0	0.0	0.0	1.0	5.0	5.0	5.0	1.0	1.0	3.0	2.0	5.0	1.0	4.0	4.0	5.0	5.0	0.0	4.0	4.0	4.0
CG1119	3.0	2.0	3.0	1.0	2.0	2.0	1.0	1.0	2.0	0.0	1.0	2.0	0.0	2.0	3.0	0.0	1.0	2.0	0.0	3.0	2.0	2.0	3.0	0.0	3.0	2.0	2.0	4.0	4.0	1.0	1.0	2.0	3.0	2.0	3.0	2.0	2.0	3.0	1.0	2.0	1.0	3.0	2.0	4.0	2.0	2.0	3.0	2.0	1.0
CG9310	6.0	5.0	5.0	1.0	4.0	5.0	3.0	3.0	3.0	0.0	2.0	3.0	1.0	5.0	6.0	0.0	2.0	6.0	1.0	6.0	5.0	2.0	6.0	0.0	6.0	5.0	2.0	6.0	6.0	1.0	1.0	2.0	6.0	5.0	6.0	3.0	5.0	5.0	2.0	5.0	2.0	6.0	5.0	6.0	6.0	4.0	5.0	5.0	4.0
CG14513	6.0	5.0	5.0	1.0	4.0	5.0	3.0	3.0	3.0	0.0	2.0	3.0	1.0	5.0	6.0	0.0	2.0	6.0	1.0	6.0	5.0	2.0	6.0	0.0	6.0	5.0	2.0	6.0	6.0	1.0	1.0	2.0	6.0	5.0	6.0	3.0	5.0	5.0	2.0	5.0	2.0	6.0	5.0	6.0	6.0	4.0	5.0	5.0	4.0
CG12052	6.0	5.0	5.0	1.0	4.0	5.0	3.0	3.0	3.0	0.0	2.0	3.0	1.0	5.0	6.0	0.0	2.0	6.0	1.0	6.0	5.0	2.0	6.0	0.0	6.0	5.0	2.0	6.0	6.0	1.0	1.0	2.0	6.0	5.0	6.0	3.0	5.0	5.0	2.0	5.0	2.0	6.0	5.0	6.0	6.0	4.0	5.0	5.0	4.0
CG4354	1.0	0.0	0.0	0.0	1.0	1.0	0.0	0.0	0.0	0.0	0.0	0.0	0.0	1.0	0.0	0.0	2.0	1.0	0.0	1.0	1.0	2.0	0.0	0.0	0.0	1.0	0.0	2.0	2.0	0.0	0.0	1.0	1.0	1.0	0.0	0.0	1.0	0.0	0.0	1.0	1.0	0.0	0.0	2.0	1.0	0.0	1.0	1.0	0.0
CG1454	5.0	3.0	5.0	1.0	3.0	4.0	2.0	3.0	3.0	0.0	2.0	2.0	1.0	4.0	4.0	0.0	2.0	4.0	0.0	5.0	4.0	2.0	4.0	0.0	4.0	4.0	1.0	5.0	5.0	1.0	1.0	2.0	5.0	4.0	5.0	2.0	4.0	4.0	2.0	3.0	1.0	5.0	4.0	5.0	4.0	2.0	3.0	4.0	3.0
CG7018	2.0	1.0	1.0	0.0	1.0	2.0	0.0	2.0	2.0	0.0	0.0	2.0	1.0	2.0	0.0	0.0	2.0	0.0	0.0	2.0	2.0	1.0	0.0	0.0	0.0	1.0	0.0	2.0	2.0	0.0	0.0	1.0	1.0	2.0	2.0	1.0	2.0	0.0	2.0	1.0	0.0	2.0	2.0	2.0	0.0	0.0	0.0	2.0	2.0
CG2914	6.0	5.0	5.0	1.0	4.0	5.0	3.0	3.0	3.0	0.0	2.0	3.0	1.0	5.0	6.0	0.0	2.0	6.0	1.0	6.0	5.0	2.0	6.0	0.0	6.0	5.0	2.0	6.0	6.0	1.0	1.0	2.0	6.0	5.0	6.0	3.0	5.0	5.0	2.0	5.0	2.0	6.0	5.0	6.0	6.0	4.0	5.0	5.0	4.0
CG4952	1.0	1.0	1.0	0.0	1.0	1.0	0.0	2.0	2.0	0.0	0.0	2.0	1.0	3.0	1.0	0.0	2.0	1.0	0.0	3.0	3.0	1.0	2.0	0.0	1.0	1.0	0.0	3.0	3.0	0.0	0.0	1.0	1.0	3.0	3.0	2.0	3.0	1.0	2.0	2.0	0.0	3.0	3.0	3.0	2.0	0.0	2.0	2.0	2.0
CG5683	2.0	1.0	3.0	1.0	2.0	1.0	1.0	0.0	0.0	0.0	2.0	0.0	0.0	1.0	2.0	0.0	0.0	3.0	0.0	2.0	1.0	1.0	2.0	0.0	3.0	1.0	0.0	3.0	3.0	1.0	1.0	2.0	2.0	1.0	3.0	0.0	2.0	2.0	0.0	1.0	0.0	2.0	1.0	3.0	2.0	1.0	1.0	1.0	1.0
CG4491	4.0	2.0	4.0	0.0	1.0	3.0	3.0	1.0	1.0	0.0	1.0	1.0	0.0	3.0	4.0	0.0	1.0	5.0	0.0	4.0	4.0	2.0	3.0	0.0	5.0	5.0	0.0	5.0	5.0	0.0	0.0	1.0	4.0	4.0	5.0	1.0	5.0	4.0	0.0	3.0	1.0	3.0	3.0	5.0	3.0	1.0	4.0	4.0	2.0
CG5441	1.0	0.0	0.0	0.0	1.0	1.0	0.0	2.0	0.0	0.0	0.0	0.0	0.0	1.0	0.0	0.0	1.0	0.0	0.0	1.0	1.0	1.0	0.0	0.0	1.0	2.0	0.0	2.0	2.0	0.0	0.0	1.0	1.0	1.0	1.0	0.0	0.0	0.0	1.0	1.0	2.0	0.0	0.0	2.0	1.0	0.0	1.0	0.0	0.0
CG8704	5.0	4.0	4.0	0.0	1.0	5.0	2.0	2.0	3.0	0.0	0.0	2.0	1.0	3.0	4.0	0.0	2.0	4.0	0.0	5.0	5.0	2.0	3.0	0.0	4.0	5.0	0.0	5.0	5.0	0.0	0.0	1.0	5.0	5.0	5.0	3.0	4.0	4.0	2.0	4.0	0.0	5.0	4.0	5.0	4.0	1.0	3.0	5.0	4.0
CG8676	3.0	1.0	3.0	1.0	3.0	2.0	0.0	2.0	2.0	0.0	1.0	0.0	0.0	2.0	3.0	0.0	1.0	2.0	0.0	2.0	2.0	2.0	3.0	0.0	3.0	2.0	0.0	3.0	3.0	1.0	1.0	2.0	3.0	2.0	2.0	1.0	2.0	1.0	1.0	2.0	1.0	1.0	0.0	3.0	3.0	0.0	2.0	1.0	0.0
CG7562	5.0	4.0	4.0	1.0	3.0	4.0	3.0	2.0	2.0	0.0	2.0	2.0	0.0	4.0	5.0	0.0	1.0	5.0	0.0	5.0	4.0	1.0	5.0	0.0	5.0	4.0	1.0	5.0	5.0	1.0	1.0	1.0	5.0	4.0	5.0	2.0	4.0	5.0	1.0	4.0	1.0	5.0	4.0	5.0	5.0	3.0	4.0	4.0	3.0
CG2530	6.0	4.0	4.0	1.0	4.0	5.0	2.0	3.0	3.0	0.0	1.0	2.0	1.0	5.0	4.0	0.0	2.0	4.0	0.0	6.0	5.0	1.0	5.0	0.0	3.0	5.0	0.0	6.0	6.0	1.0	1.0	2.0	6.0	5.0	6.0	2.0	4.0	4.0	2.0	5.0	1.0	6.0	5.0	6.0	6.0	1.0	5.0	5.0	4.0
CG5461	6.0	5.0	5.0	1.0	4.0	5.0	3.0	3.0	3.0	0.0	2.0	3.0	1.0	5.0	6.0	0.0	2.0	6.0	1.0	6.0	5.0	2.0	6.0	0.0	6.0	5.0	2.0	6.0	6.0	1.0	1.0	2.0	6.0	5.0	6.0	3.0	5.0	5.0	2.0	5.0	2.0	6.0	5.0	6.0	6.0	4.0	5.0	5.0	4.0
CG5580	6.0	5.0	5.0	1.0	4.0	5.0	3.0	3.0	3.0	0.0	2.0	3.0	1.0	5.0	6.0	0.0	2.0	6.0	1.0	6.0	5.0	2.0	6.0	0.0	6.0	5.0	2.0	6.0	6.0	1.0	1.0	2.0	6.0	5.0	6.0	3.0	5.0	5.0	2.0	5.0	2.0	6.0	5.0	6.0	6.0	4.0	5.0	5.0	4.0
CG6964	5.0	3.0	4.0	1.0	2.0	4.0	2.0	2.0	2.0	0.0	2.0	1.0	1.0	4.0	4.0	0.0	1.0	4.0	0.0	5.0	4.0	1.0	4.0	0.0	4.0	4.0	0.0	5.0	5.0	1.0	1.0	2.0	5.0	4.0	5.0	1.0	4.0	4.0	1.0	3.0	0.0	5.0	4.0	5.0	4.0	2.0	3.0	4.0	3.0
CG5575	5.0	3.0	3.0	1.0	2.0	4.0	2.0	1.0	1.0	0.0	1.0	0.0	0.0	2.0	5.0	0.0	1.0	5.0	0.0	4.0	4.0	1.0	4.0	0.0	4.0	4.0	0.0	5.0	5.0	1.0	1.0	2.0	5.0	4.0	4.0	1.0	3.0	4.0	1.0	4.0	1.0	4.0	2.0	5.0	5.0	1.0	3.0	4.0	2.0
CG6794	0.0	0.0	0.0	0.0	0.0	0.0	0.0	0.0	0.0	0.0	0.0	0.0	0.0	0.0	0.0	0.0	1.0	0.0	0.0	0.0	0.0	1.0	0.0	0.0	1.0	0.0	0.0	1.0	1.0	0.0	0.0	1.0	0.0	0.0	0.0	0.0	0.0	0.0	0.0	0.0	0.0	0.0	0.0	1.0	0.0	0.0	0.0	0.0	0.0
CG12399	2.0	1.0	4.0	1.0	2.0	1.0	1.0	0.0	0.0	0.0	2.0	0.0	0.0	1.0	3.0	0.0	0.0	4.0	0.0	3.0	1.0	2.0	2.0	0.0	4.0	1.0	0.0	4.0	4.0	1.0	1.0	2.0	3.0	1.0	4.0	0.0	3.0	3.0	0.0	1.0	0.0	2.0	1.0	4.0	2.0	1.0	1.0	1.0	1.0
CG1429	5.0	1.0	4.0	1.0	1.0	1.0	3.0	2.0	0.0	0.0	2.0	0.0	0.0	1.0	2.0	0.0	0.0	2.0	0.0	5.0	1.0	1.0	2.0	0.0	6.0	5.0	0.0	6.0	6.0	1.0	1.0	2.0	5.0	3.0	6.0	0.0	2.0	4.0	1.0	1.0	2.0	2.0	2.0	6.0	2.0	1.0	3.0	1.0	2.0
CG31240	2.0	1.0	1.0	0.0	0.0	2.0	0.0	2.0	2.0	0.0	0.0	2.0	1.0	2.0	0.0	0.0	2.0	0.0	0.0	2.0	2.0	1.0	0.0	0.0	0.0	1.0	0.0	2.0	2.0	0.0	0.0	1.0	1.0	2.0	2.0	1.0	2.0	0.0	2.0	1.0	0.0	2.0	2.0	2.0	0.0	0.0	0.0	2.0	2.0
CG5529	3.0	1.0	1.0	0.0	3.0	2.0	0.0	3.0	2.0	0.0	0.0	2.0	1.0	2.0	1.0	0.0	1.0	2.0	0.0	3.0	2.0	1.0	1.0	0.0	1.0	2.0	0.0	3.0	3.0	0.0	0.0	1.0	3.0	3.0	3.0	3.0	2.0	1.0	1.0	2.0	0.0	2.0	2.0	3.0	2.0	0.0	3.0	2.0	2.0
CG4654	5.0	4.0	5.0	1.0	4.0	4.0	3.0	3.0	2.0	0.0	2.0	2.0	0.0	4.0	6.0	0.0	1.0	6.0	0.0	5.0	4.0	2.0	5.0	0.0	6.0	5.0	1.0	6.0	6.0	1.0	1.0	2.0	5.0	4.0	6.0	2.0	5.0	5.0	1.0	4.0	2.0	5.0	4.0	6.0	5.0	4.0	4.0	4.0	3.0
CG12223	5.0	4.0	5.0	1.0	3.0	4.0	3.0	3.0	3.0	0.0	2.0	2.0	1.0	5.0	5.0	0.0	2.0	5.0	0.0	6.0	5.0	2.0	5.0	0.0	5.0	4.0	1.0	6.0	6.0	1.0	1.0	2.0	6.0	5.0	6.0	2.0	5.0	5.0	2.0	4.0	1.0	6.0	5.0	6.0	5.0	3.0	4.0	5.0	4.0
CG6376	5.0	4.0	4.0	1.0	2.0	5.0	2.0	2.0	3.0	0.0	2.0	2.0	1.0	5.0	4.0	0.0	2.0	5.0	0.0	6.0	5.0	2.0	4.0	0.0	4.0	4.0	0.0	6.0	6.0	1.0	1.0	2.0	5.0	5.0	6.0	1.0	4.0	5.0	2.0	4.0	0.0	6.0	5.0	6.0	3.0	2.0	3.0	5.0	4.0
CG5247	4.0	3.0	3.0	1.0	2.0	3.0	2.0	1.0	1.0	0.0	2.0	1.0	0.0	3.0	4.0	0.0	0.0	4.0	0.0	4.0	3.0	0.0	4.0	0.0	4.0	3.0	0.0	4.0	4.0	1.0	1.0	1.0	4.0	3.0	4.0	1.0	3.0	4.0	0.0	3.0	0.0	4.0	3.0	4.0	4.0	2.0	3.0	3.0	2.0
CG11494	5.0	4.0	5.0	1.0	4.0	4.0	2.0	3.0	3.0	0.0	2.0	3.0	1.0	4.0	5.0	0.0	2.0	5.0	1.0	5.0	4.0	2.0	5.0	0.0	5.0	4.0	2.0	5.0	5.0	1.0	1.0	2.0	5.0	4.0	5.0	3.0	4.0	4.0	2.0	4.0	2.0	5.0	4.0	5.0	5.0	3.0	4.0	4.0	3.0
CG33261	6.0	5.0	5.0	1.0	4.0	5.0	3.0	3.0	3.0	0.0	2.0	3.0	1.0	5.0	6.0	0.0	2.0	6.0	1.0	6.0	5.0	2.0	6.0	0.0	6.0	5.0	2.0	6.0	6.0	1.0	1.0	2.0	6.0	5.0	6.0	3.0	5.0	5.0	2.0	5.0	2.0	6.0	5.0	6.0	6.0	4.0	5.0	5.0	4.0
CG12296	3.0	3.0	3.0	0.0	3.0	3.0	1.0	3.0	3.0	0.0	0.0	3.0	1.0	3.0	3.0	0.0	2.0	3.0	1.0	3.0	3.0	2.0	3.0	0.0	3.0	3.0	2.0	3.0	3.0	0.0	0.0	1.0	3.0	3.0	3.0	3.0	3.0	2.0	2.0	3.0	2.0	3.0	3.0	3.0	3.0	3.0	3.0	3.0	2.0
CG7959	6.0	4.0	5.0	1.0	3.0	5.0	3.0	3.0	3.0	0.0	2.0	2.0	1.0	5.0	5.0	0.0	2.0	5.0	0.0	6.0	5.0	2.0	5.0	0.0	5.0	5.0	1.0	6.0	6.0	1.0	1.0	2.0	6.0	5.0	6.0	2.0	5.0	5.0	2.0	4.0	1.0	6.0	5.0	6.0	5.0	3.0	4.0	5.0	4.0
CG8567	4.0	3.0	4.0	1.0	2.0	3.0	1.0	2.0	2.0	0.0	2.0	2.0	1.0	3.0	4.0	0.0	2.0	4.0	1.0	4.0	3.0	2.0	3.0	0.0	4.0	2.0	1.0	4.0	4.0	1.0	1.0	2.0	4.0	3.0	4.0	1.0	3.0	3.0	2.0	3.0	1.0	4.0	3.0	4.0	3.0	1.0	2.0	3.0	3.0
CG11992	6.0	5.0	5.0	1.0	4.0	5.0	3.0	3.0	3.0	0.0	2.0	3.0	1.0	5.0	6.0	0.0	2.0	6.0	1.0	6.0	5.0	2.0	6.0	0.0	6.0	5.0	2.0	6.0	6.0	1.0	1.0	2.0	6.0	5.0	6.0	3.0	5.0	5.0	2.0	5.0	2.0	6.0	5.0	6.0	6.0	4.0	5.0	5.0	4.0
CG12245	4.0	2.0	2.0	0.0	2.0	3.0	2.0	3.0	2.0	0.0	0.0	1.0	1.0	3.0	0.0	0.0	2.0	1.0	0.0	5.0	2.0	1.0	3.0	0.0	2.0	2.0	0.0	5.0	5.0	0.0	0.0	1.0	4.0	3.0	5.0	1.0	2.0	3.0	2.0	2.0	0.0	2.0	2.0	5.0	1.0	1.0	4.0	2.0	4.0
CG11987	5.0	3.0	5.0	1.0	3.0	4.0	2.0	3.0	3.0	0.0	2.0	3.0	1.0	4.0	4.0	0.0	2.0	5.0	0.0	5.0	4.0	2.0	4.0	0.0	4.0	4.0	1.0	5.0	5.0	1.0	1.0	2.0	5.0	4.0	5.0	3.0	4.0	4.0	2.0	3.0	1.0	5.0	4.0	5.0	5.0	2.0	4.0	4.0	3.0
CG6215	2.0	1.0	2.0	1.0	1.0	1.0	1.0	0.0	0.0	0.0	2.0	0.0	0.0	1.0	2.0	0.0	0.0	2.0	0.0	2.0	1.0	0.0	2.0	0.0	2.0	1.0	0.0	2.0	2.0	1.0	1.0	1.0	2.0	1.0	2.0	0.0	1.0	2.0	0.0	1.0	0.0	2.0	1.0	2.0	2.0	0.0	1.0	1.0	1.0
CG8522	2.0	1.0	3.0	1.0	2.0	1.0	0.0	1.0	1.0	0.0	1.0	0.0	1.0	1.0	3.0	0.0	1.0	2.0	0.0	3.0	1.0	2.0	1.0	0.0	3.0	1.0	0.0	3.0	3.0	1.0	1.0	2.0	3.0	1.0	3.0	0.0	2.0	2.0	1.0	0.0	0.0	2.0	1.0	3.0	1.0	0.0	1.0	2.0	1.0
CG7199	1.0	1.0	3.0	1.0	2.0	0.0	0.0	1.0	2.0	0.0	1.0	0.0	0.0	0.0	2.0	0.0	1.0	3.0	0.0	2.0	1.0	2.0	3.0	0.0	3.0	2.0	0.0	3.0	3.0	1.0	1.0	2.0	2.0	2.0	3.0	1.0	2.0	2.0	1.0	2.0	0.0	1.0	1.0	3.0	3.0	1.0	2.0	1.0	0.0
CG11798	6.0	4.0	5.0	1.0	3.0	5.0	3.0	3.0	3.0	0.0	2.0	3.0	1.0	5.0	4.0	0.0	2.0	5.0	0.0	6.0	5.0	1.0	5.0	0.0	5.0	5.0	0.0	6.0	6.0	1.0	1.0	2.0	6.0	5.0	6.0	3.0	4.0	4.0	2.0	4.0	0.0	6.0	5.0	6.0	6.0	2.0	5.0	5.0	4.0
CG4029	6.0	4.0	4.0	1.0	4.0	5.0	2.0	3.0	3.0	0.0	2.0	2.0	1.0	5.0	4.0	0.0	2.0	4.0	0.0	6.0	5.0	1.0	5.0	0.0	5.0	5.0	1.0	6.0	6.0	1.0	1.0	2.0	6.0	5.0	6.0	2.0	5.0	4.0	2.0	4.0	0.0	6.0	5.0	6.0	5.0	2.0	5.0	5.0	4.0
CG10036	0.0	0.0	3.0	0.0	0.0	0.0	1.0	2.0	0.0	0.0	0.0	0.0	0.0	0.0	4.0	0.0	0.0	0.0	0.0	3.0	4.0	2.0	1.0	0.0	2.0	1.0	0.0	4.0	4.0	0.0	0.0	1.0	3.0	4.0	2.0	0.0	4.0	2.0	1.0	1.0	0.0	2.0	0.0	4.0	1.0	0.0	2.0	1.0	1.0
CG7659	3.0	3.0	2.0	0.0	0.0	4.0	2.0	2.0	3.0	0.0	0.0	2.0	1.0	5.0	0.0	0.0	2.0	1.0	0.0	5.0	5.0	1.0	2.0	0.0	1.0	3.0	0.0	5.0	5.0	0.0	0.0	1.0	3.0	4.0	5.0	1.0	3.0	3.0	2.0	4.0	0.0	5.0	5.0	5.0	1.0	0.0	3.0	5.0	4.0
CG1650	2.0	1.0	2.0	1.0	1.0	1.0	1.0	0.0	0.0	0.0	2.0	0.0	0.0	1.0	2.0	0.0	0.0	2.0	0.0	2.0	1.0	0.0	2.0	0.0	2.0	1.0	0.0	2.0	2.0	1.0	1.0	1.0	2.0	1.0	2.0	0.0	1.0	2.0	0.0	1.0	0.0	2.0	1.0	2.0	2.0	0.0	1.0	1.0	1.0
CG10159	6.0	5.0	5.0	1.0	4.0	5.0	3.0	3.0	3.0	0.0	1.0	3.0	1.0	5.0	5.0	0.0	2.0	6.0	1.0	6.0	4.0	2.0	6.0	0.0	6.0	4.0	2.0	6.0	6.0	1.0	1.0	2.0	6.0	4.0	6.0	3.0	4.0	5.0	2.0	4.0	2.0	5.0	4.0	6.0	5.0	4.0	4.0	5.0	4.0
CG9398	3.0	3.0	2.0	0.0	1.0	3.0	2.0	2.0	2.0	0.0	1.0	3.0	1.0	3.0	2.0	0.0	2.0	3.0	0.0	5.0	5.0	1.0	2.0	0.0	2.0	3.0	0.0	5.0	5.0	0.0	0.0	1.0	3.0	5.0	5.0	2.0	5.0	3.0	2.0	3.0	0.0	5.0	5.0	5.0	3.0	0.0	4.0	4.0	4.0
CG7413	6.0	5.0	5.0	1.0	4.0	5.0	3.0	3.0	3.0	0.0	2.0	3.0	1.0	5.0	6.0	0.0	2.0	6.0	1.0	6.0	5.0	2.0	6.0	0.0	6.0	5.0	2.0	6.0	6.0	1.0	1.0	2.0	6.0	5.0	6.0	3.0	5.0	5.0	2.0	5.0	2.0	6.0	5.0	6.0	6.0	4.0	5.0	5.0	4.0
CG5393	6.0	5.0	5.0	1.0	4.0	5.0	3.0	3.0	3.0	0.0	2.0	3.0	1.0	5.0	6.0	0.0	2.0	6.0	1.0	6.0	5.0	2.0	6.0	0.0	6.0	5.0	2.0	6.0	6.0	1.0	1.0	2.0	6.0	5.0	6.0	3.0	5.0	5.0	2.0	5.0	2.0	6.0	5.0	6.0	6.0	4.0	5.0	5.0	4.0
CG10571	5.0	5.0	4.0	0.0	3.0	5.0	3.0	3.0	3.0	0.0	1.0	3.0	1.0	5.0	5.0	0.0	2.0	5.0	1.0	5.0	5.0	2.0	5.0	0.0	5.0	5.0	2.0	5.0	5.0	0.0	0.0	1.0	5.0	5.0	5.0	3.0	5.0	4.0	2.0	5.0	2.0	5.0	5.0	5.0	5.0	4.0	5.0	5.0	4.0
CG11186	2.0	2.0	2.0	0.0	0.0	2.0	2.0	2.0	2.0	0.0	0.0	2.0	1.0	5.0	0.0	0.0	2.0	1.0	0.0	5.0	5.0	1.0	4.0	0.0	1.0	2.0	0.0	5.0	5.0	0.0	0.0	1.0	3.0	4.0	5.0	1.0	3.0	3.0	2.0	3.0	0.0	5.0	5.0	5.0	0.0	0.0	3.0	4.0	4.0
CG17964	3.0	3.0	2.0	0.0	1.0	3.0	2.0	1.0	1.0	0.0	1.0	1.0	0.0	3.0	3.0	0.0	0.0	3.0	0.0	3.0	3.0	0.0	3.0	0.0	3.0	3.0	0.0	3.0	3.0	0.0	0.0	0.0	3.0	3.0	3.0	1.0	3.0	3.0	0.0	3.0	0.0	3.0	3.0	3.0	3.0	2.0	3.0	3.0	2.0
CG5799	0.0	1.0	0.0	0.0	1.0	0.0	0.0	1.0	1.0	0.0	0.0	0.0	0.0	0.0	0.0	0.0	0.0	0.0	0.0	0.0	0.0	1.0	0.0	0.0	1.0	1.0	0.0	1.0	1.0	0.0	0.0	1.0	0.0	0.0	0.0	0.0	1.0	0.0	0.0	0.0	0.0	0.0	0.0	1.0	0.0	0.0	1.0	0.0	0.0
CG14938	4.0	3.0	4.0	1.0	3.0	3.0	2.0	2.0	2.0	0.0	2.0	2.0	1.0	3.0	4.0	0.0	2.0	4.0	1.0	4.0	3.0	2.0	4.0	0.0	4.0	3.0	2.0	4.0	4.0	1.0	1.0	2.0	4.0	3.0	4.0	2.0	3.0	3.0	2.0	3.0	2.0	4.0	3.0	4.0	4.0	2.0	3.0	3.0	3.0
CG1343	0.0	0.0	0.0	0.0	0.0	0.0	0.0	0.0	0.0	0.0	0.0	0.0	0.0	0.0	0.0	0.0	0.0	0.0	0.0	0.0	0.0	0.0	0.0	0.0	0.0	0.0	0.0	0.0	0.0	0.0	0.0	0.0	0.0	0.0	0.0	0.0	0.0	0.0	0.0	0.0	0.0	0.0	0.0	0.0	0.0	0.0	0.0	0.0	0.0
CG10052	3.0	2.0	2.0	0.0	0.0	3.0	2.0	2.0	3.0	0.0	0.0	1.0	1.0	4.0	0.0	0.0	2.0	2.0	0.0	5.0	4.0	1.0	2.0	0.0	2.0	2.0	0.0	5.0	5.0	0.0	0.0	1.0	3.0	3.0	4.0	0.0	2.0	3.0	2.0	3.0	0.0	4.0	4.0	5.0	1.0	0.0	2.0	5.0	4.0
CG8013	6.0	5.0	5.0	1.0	4.0	5.0	3.0	3.0	3.0	0.0	2.0	3.0	1.0	5.0	6.0	0.0	2.0	6.0	1.0	6.0	5.0	2.0	6.0	0.0	6.0	5.0	2.0	6.0	6.0	1.0	1.0	2.0	6.0	5.0	6.0	3.0	5.0	5.0	2.0	5.0	2.0	6.0	5.0	6.0	6.0	4.0	5.0	5.0	4.0
CG1447	3.0	2.0	4.0	0.0	1.0	3.0	2.0	2.0	2.0	0.0	1.0	1.0	1.0	2.0	3.0	0.0	2.0	3.0	0.0	5.0	2.0	2.0	1.0	0.0	5.0	1.0	0.0	5.0	5.0	0.0	0.0	1.0	5.0	2.0	5.0	0.0	5.0	4.0	2.0	1.0	0.0	2.0	4.0	5.0	1.0	1.0	2.0	4.0	4.0
CG11202	1.0	0.0	1.0	0.0	0.0	0.0	1.0	0.0	0.0	0.0	0.0	0.0	0.0	0.0	0.0	0.0	0.0	0.0	0.0	1.0	0.0	1.0	0.0	0.0	2.0	1.0	0.0	2.0	2.0	0.0	0.0	1.0	1.0	0.0	2.0	0.0	0.0	0.0	0.0	0.0	1.0	0.0	0.0	2.0	0.0	0.0	0.0	0.0	0.0
CG9415	6.0	4.0	5.0	1.0	4.0	5.0	2.0	3.0	2.0	0.0	2.0	1.0	0.0	5.0	6.0	0.0	2.0	5.0	0.0	5.0	5.0	2.0	6.0	0.0	6.0	5.0	0.0	6.0	6.0	1.0	1.0	2.0	6.0	5.0	6.0	2.0	5.0	4.0	1.0	5.0	1.0	4.0	4.0	6.0	6.0	4.0	5.0	3.0	2.0
CG11971	5.0	4.0	4.0	1.0	3.0	4.0	3.0	2.0	2.0	0.0	2.0	2.0	0.0	4.0	5.0	0.0	1.0	5.0	0.0	5.0	4.0	1.0	5.0	0.0	5.0	4.0	1.0	5.0	5.0	1.0	1.0	1.0	5.0	4.0	5.0	2.0	4.0	5.0	1.0	4.0	1.0	5.0	4.0	5.0	5.0	3.0	4.0	4.0	3.0
CG3998	6.0	4.0	5.0	1.0	3.0	5.0	3.0	3.0	3.0	0.0	2.0	2.0	1.0	5.0	5.0	0.0	2.0	5.0	0.0	6.0	5.0	2.0	5.0	0.0	5.0	5.0	1.0	6.0	6.0	1.0	1.0	2.0	6.0	5.0	6.0	2.0	5.0	5.0	2.0	4.0	1.0	6.0	5.0	6.0	6.0	3.0	4.0	5.0	4.0
CG7391	0.0	0.0	0.0	0.0	0.0	0.0	0.0	0.0	0.0	0.0	0.0	0.0	0.0	0.0	0.0	0.0	0.0	0.0	0.0	0.0	0.0	0.0	0.0	0.0	0.0	0.0	0.0	0.0	0.0	0.0	0.0	0.0	0.0	0.0	0.0	0.0	0.0	0.0	0.0	0.0	0.0	0.0	0.0	0.0	0.0	0.0	0.0	0.0	0.0
CG13316	4.0	2.0	4.0	1.0	2.0	3.0	2.0	2.0	2.0	0.0	2.0	1.0	1.0	3.0	3.0	0.0	2.0	3.0	0.0	4.0	3.0	2.0	3.0	0.0	4.0	3.0	1.0	4.0	4.0	1.0	1.0	2.0	4.0	3.0	4.0	1.0	3.0	3.0	2.0	2.0	1.0	4.0	3.0	4.0	4.0	1.0	2.0	3.0	3.0
CG7807	0.0	1.0	1.0	0.0	2.0	0.0	0.0	2.0	2.0	0.0	0.0	2.0	1.0	3.0	0.0	0.0	2.0	0.0	0.0	3.0	3.0	1.0	1.0	0.0	0.0	0.0	0.0	3.0	3.0	0.0	0.0	1.0	1.0	3.0	3.0	2.0	3.0	1.0	2.0	1.0	0.0	3.0	3.0	3.0	1.0	0.0	1.0	2.0	2.0
CG2819	0.0	0.0	0.0	0.0	0.0	0.0	0.0	0.0	0.0	0.0	0.0	0.0	0.0	1.0	0.0	0.0	0.0	1.0	0.0	0.0	1.0	1.0	0.0	0.0	0.0	1.0	0.0	1.0	1.0	0.0	0.0	1.0	0.0	1.0	0.0	0.0	1.0	0.0	0.0	0.0	0.0	0.0	0.0	1.0	1.0	0.0	1.0	1.0	0.0
CG10016	5.0	3.0	4.0	0.0	3.0	5.0	2.0	3.0	2.0	0.0	1.0	0.0	0.0	4.0	5.0	0.0	1.0	5.0	0.0	4.0	5.0	2.0	5.0	0.0	5.0	5.0	0.0	5.0	5.0	0.0	0.0	1.0	5.0	5.0	4.0	2.0	5.0	3.0	1.0	5.0	1.0	3.0	4.0	5.0	5.0	1.0	5.0	4.0	2.0
CG9653	5.0	2.0	3.0	0.0	2.0	5.0	2.0	1.0	1.0	0.0	0.0	0.0	0.0	4.0	4.0	0.0	1.0	4.0	0.0	4.0	5.0	2.0	2.0	0.0	4.0	5.0	0.0	5.0	5.0	0.0	0.0	1.0	4.0	5.0	5.0	2.0	3.0	3.0	0.0	5.0	1.0	2.0	2.0	5.0	5.0	1.0	5.0	4.0	3.0
CG8524	0.0	1.0	0.0	0.0	1.0	0.0	0.0	1.0	1.0	0.0	0.0	0.0	0.0	0.0	0.0	0.0	0.0	0.0	0.0	0.0	0.0	1.0	0.0	0.0	1.0	1.0	0.0	1.0	1.0	0.0	0.0	1.0	0.0	0.0	0.0	1.0	1.0	0.0	0.0	0.0	0.0	0.0	0.0	1.0	0.0	0.0	1.0	0.0	0.0
CG1071	6.0	4.0	5.0	1.0	3.0	5.0	3.0	2.0	3.0	0.0	2.0	1.0	1.0	4.0	6.0	0.0	2.0	5.0	0.0	6.0	5.0	2.0	4.0	0.0	6.0	5.0	1.0	6.0	6.0	1.0	1.0	2.0	6.0	5.0	6.0	1.0	5.0	5.0	2.0	3.0	2.0	6.0	5.0	6.0	5.0	4.0	5.0	5.0	4.0
CG2712	2.0	1.0	2.0	1.0	1.0	1.0	1.0	0.0	0.0	0.0	2.0	0.0	0.0	1.0	2.0	0.0	0.0	2.0	0.0	2.0	1.0	0.0	2.0	0.0	2.0	1.0	0.0	2.0	2.0	1.0	1.0	1.0	2.0	1.0	2.0	0.0	1.0	2.0	0.0	1.0	0.0	2.0	1.0	2.0	2.0	0.0	1.0	1.0	1.0
CG18455	1.0	2.0	2.0	0.0	0.0	1.0	2.0	2.0	2.0	0.0	0.0	2.0	1.0	5.0	0.0	0.0	2.0	5.0	0.0	5.0	5.0	1.0	4.0	0.0	1.0	2.0	0.0	5.0	5.0	0.0	0.0	1.0	3.0	4.0	5.0	1.0	3.0	3.0	2.0	5.0	0.0	5.0	5.0	5.0	2.0	0.0	4.0	4.0	4.0
CG17829	6.0	5.0	5.0	1.0	4.0	5.0	3.0	3.0	3.0	0.0	2.0	3.0	1.0	5.0	6.0	0.0	2.0	6.0	1.0	6.0	5.0	2.0	6.0	0.0	6.0	5.0	2.0	6.0	6.0	1.0	1.0	2.0	6.0	5.0	6.0	3.0	5.0	5.0	2.0	5.0	2.0	6.0	5.0	6.0	6.0	4.0	5.0	5.0	4.0
CG5935	6.0	5.0	5.0	1.0	4.0	5.0	3.0	3.0	3.0	0.0	2.0	3.0	1.0	5.0	6.0	0.0	2.0	6.0	1.0	6.0	5.0	2.0	6.0	0.0	6.0	5.0	2.0	6.0	6.0	1.0	1.0	2.0	6.0	5.0	6.0	3.0	5.0	5.0	2.0	5.0	2.0	6.0	5.0	6.0	6.0	4.0	5.0	5.0	4.0
CG8290	6.0	4.0	5.0	1.0	3.0	5.0	3.0	3.0	3.0	0.0	2.0	2.0	1.0	5.0	5.0	0.0	2.0	5.0	0.0	6.0	5.0	2.0	5.0	0.0	5.0	5.0	1.0	6.0	6.0	1.0	1.0	2.0	6.0	5.0	6.0	2.0	5.0	5.0	2.0	4.0	1.0	6.0	5.0	6.0	5.0	3.0	4.0	5.0	4.0
CG32575	6.0	4.0	4.0	1.0	1.0	5.0	2.0	2.0	3.0	0.0	2.0	2.0	1.0	4.0	3.0	0.0	2.0	3.0	0.0	6.0	5.0	1.0	3.0	0.0	4.0	4.0	0.0	6.0	6.0	1.0	1.0	2.0	5.0	5.0	6.0	1.0	4.0	4.0	2.0	4.0	0.0	6.0	5.0	6.0	3.0	0.0	3.0	5.0	4.0
CG9418	2.0	1.0	2.0	1.0	1.0	1.0	1.0	0.0	0.0	0.0	2.0	0.0	0.0	1.0	2.0	0.0	0.0	2.0	0.0	2.0	1.0	0.0	2.0	0.0	2.0	1.0	0.0	2.0	2.0	1.0	1.0	1.0	2.0	1.0	2.0	0.0	1.0	2.0	0.0	1.0	0.0	2.0	1.0	2.0	2.0	0.0	1.0	1.0	1.0
CG5229	6.0	5.0	5.0	1.0	4.0	5.0	3.0	3.0	3.0	0.0	2.0	3.0	1.0	5.0	6.0	0.0	2.0	6.0	1.0	6.0	5.0	2.0	6.0	0.0	6.0	5.0	2.0	6.0	6.0	1.0	1.0	2.0	6.0	5.0	6.0	3.0	5.0	5.0	2.0	5.0	2.0	6.0	5.0	6.0	6.0	4.0	5.0	5.0	4.0
CG18783	2.0	1.0	2.0	0.0	0.0	2.0	0.0	2.0	2.0	0.0	0.0	1.0	1.0	2.0	1.0	0.0	2.0	1.0	0.0	2.0	2.0	2.0	0.0	0.0	1.0	1.0	0.0	2.0	2.0	0.0	0.0	1.0	2.0	2.0	2.0	0.0	2.0	1.0	2.0	1.0	0.0	2.0	2.0	2.0	1.0	0.0	0.0	2.0	2.0
CG11902	6.0	5.0	5.0	1.0	4.0	5.0	3.0	3.0	3.0	0.0	2.0	3.0	1.0	5.0	6.0	0.0	2.0	6.0	1.0	6.0	5.0	2.0	6.0	0.0	6.0	5.0	2.0	6.0	6.0	1.0	1.0	2.0	6.0	5.0	6.0	3.0	5.0	5.0	2.0	5.0	2.0	6.0	5.0	6.0	6.0	4.0	5.0	5.0	4.0
CG5133	5.0	3.0	4.0	0.0	3.0	2.0	2.0	3.0	2.0	0.0	1.0	2.0	0.0	5.0	5.0	0.0	2.0	4.0	0.0	4.0	5.0	2.0	5.0	0.0	5.0	4.0	0.0	5.0	5.0	0.0	0.0	1.0	5.0	5.0	4.0	2.0	5.0	3.0	2.0	5.0	1.0	4.0	4.0	5.0	4.0	3.0	5.0	4.0	3.0
CG17724	5.0	4.0	2.0	0.0	0.0	5.0	2.0	2.0	3.0	0.0	0.0	3.0	1.0	5.0	3.0	0.0	2.0	3.0	0.0	5.0	5.0	1.0	2.0	0.0	2.0	4.0	0.0	5.0	5.0	0.0	0.0	1.0	3.0	5.0	5.0	2.0	3.0	3.0	2.0	4.0	0.0	5.0	5.0	5.0	3.0	0.0	3.0	5.0	4.0
CG13906	2.0	2.0	1.0	0.0	0.0	3.0	0.0	2.0	3.0	0.0	0.0	1.0	1.0	2.0	0.0	0.0	2.0	0.0	0.0	3.0	2.0	1.0	0.0	0.0	0.0	2.0	0.0	3.0	3.0	0.0	0.0	1.0	1.0	2.0	3.0	0.0	2.0	1.0	2.0	1.0	0.0	3.0	3.0	3.0	1.0	0.0	0.0	3.0	2.0
CG18024	5.0	4.0	2.0	0.0	2.0	5.0	2.0	2.0	3.0	0.0	0.0	2.0	1.0	5.0	3.0	0.0	2.0	3.0	0.0	5.0	5.0	1.0	4.0	0.0	2.0	5.0	0.0	5.0	5.0	0.0	0.0	1.0	4.0	5.0	5.0	1.0	3.0	3.0	2.0	5.0	1.0	5.0	5.0	5.0	5.0	0.0	5.0	5.0	4.0
CG9233	6.0	4.0	5.0	1.0	4.0	5.0	3.0	3.0	3.0	0.0	2.0	2.0	1.0	5.0	5.0	0.0	2.0	6.0	0.0	6.0	5.0	2.0	5.0	0.0	6.0	5.0	2.0	6.0	6.0	1.0	1.0	2.0	6.0	5.0	6.0	2.0	5.0	5.0	2.0	4.0	1.0	6.0	5.0	6.0	5.0	4.0	5.0	5.0	4.0
CG17592	1.0	0.0	2.0	1.0	1.0	0.0	0.0	0.0	0.0	0.0	1.0	0.0	0.0	0.0	1.0	0.0	0.0	1.0	0.0	2.0	0.0	1.0	1.0	0.0	1.0	0.0	0.0	3.0	3.0	1.0	1.0	2.0	1.0	0.0	1.0	0.0	0.0	1.0	0.0	0.0	0.0	1.0	0.0	3.0	1.0	0.0	0.0	0.0	0.0
CG4136	0.0	1.0	1.0	0.0	0.0	0.0	0.0	2.0	2.0	0.0	0.0	1.0	1.0	2.0	0.0	0.0	2.0	2.0	0.0	2.0	2.0	1.0	2.0	0.0	1.0	1.0	0.0	2.0	2.0	0.0	0.0	1.0	2.0	2.0	2.0	0.0	2.0	0.0	2.0	2.0	0.0	2.0	2.0	2.0	2.0	0.0	2.0	2.0	2.0
CG12236	3.0	1.0	3.0	1.0	1.0	2.0	1.0	1.0	1.0	0.0	2.0	0.0	1.0	2.0	2.0	0.0	1.0	2.0	0.0	3.0	2.0	1.0	2.0	0.0	2.0	2.0	0.0	3.0	3.0	1.0	1.0	2.0	3.0	2.0	3.0	0.0	2.0	2.0	1.0	1.0	0.0	3.0	2.0	3.0	2.0	0.0	1.0	2.0	2.0
CG3726	3.0	1.0	3.0	1.0	1.0	2.0	1.0	1.0	1.0	0.0	2.0	0.0	1.0	2.0	2.0	0.0	1.0	2.0	0.0	3.0	2.0	1.0	2.0	0.0	2.0	2.0	0.0	3.0	3.0	1.0	1.0	2.0	3.0	2.0	3.0	0.0	2.0	2.0	1.0	1.0	0.0	3.0	2.0	3.0	2.0	0.0	1.0	2.0	2.0
CG3815	2.0	1.0	2.0	1.0	1.0	1.0	1.0	0.0	0.0	0.0	2.0	0.0	0.0	1.0	2.0	0.0	0.0	2.0	0.0	2.0	1.0	0.0	2.0	0.0	2.0	1.0	0.0	2.0	2.0	1.0	1.0	1.0	2.0	1.0	2.0	0.0	1.0	2.0	0.0	1.0	0.0	2.0	1.0	2.0	2.0	0.0	1.0	1.0	1.0
CG3847	6.0	5.0	5.0	1.0	4.0	5.0	3.0	3.0	3.0	0.0	2.0	3.0	1.0	5.0	6.0	0.0	2.0	6.0	1.0	6.0	5.0	2.0	6.0	0.0	6.0	5.0	2.0	6.0	6.0	1.0	1.0	2.0	6.0	5.0	6.0	3.0	5.0	5.0	2.0	5.0	2.0	6.0	5.0	6.0	6.0	4.0	5.0	5.0	4.0
CG14438	6.0	5.0	5.0	1.0	4.0	5.0	3.0	3.0	3.0	0.0	2.0	3.0	1.0	5.0	6.0	0.0	2.0	6.0	1.0	6.0	5.0	2.0	6.0	0.0	6.0	5.0	2.0	6.0	6.0	1.0	1.0	2.0	6.0	5.0	6.0	3.0	5.0	5.0	2.0	5.0	2.0	6.0	5.0	6.0	6.0	4.0	5.0	5.0	4.0
CG3075	6.0	5.0	5.0	1.0	4.0	5.0	3.0	3.0	3.0	0.0	2.0	3.0	1.0	5.0	6.0	0.0	2.0	6.0	1.0	6.0	5.0	2.0	6.0	0.0	6.0	5.0	2.0	6.0	6.0	1.0	1.0	2.0	6.0	5.0	6.0	3.0	5.0	5.0	2.0	5.0	2.0	6.0	5.0	6.0	6.0	4.0	5.0	5.0	4.0
CG2116	1.0	0.0	1.0	1.0	1.0	0.0	0.0	0.0	0.0	0.0	1.0	0.0	0.0	0.0	1.0	0.0	0.0	1.0	0.0	1.0	0.0	0.0	1.0	0.0	1.0	0.0	0.0	1.0	1.0	1.0	1.0	1.0	1.0	0.0	1.0	0.0	0.0	1.0	0.0	0.0	0.0	1.0	0.0	1.0	1.0	0.0	0.0	0.0	0.0
CG12075	2.0	2.0	2.0	0.0	2.0	2.0	1.0	2.0	2.0	0.0	0.0	2.0	1.0	2.0	2.0	0.0	2.0	2.0	1.0	2.0	2.0	2.0	2.0	0.0	2.0	2.0	2.0	2.0	2.0	0.0	0.0	1.0	2.0	2.0	2.0	2.0	2.0	1.0	2.0	2.0	2.0	2.0	2.0	2.0	2.0	2.0	2.0	2.0	2.0
CG7041	6.0	4.0	5.0	1.0	3.0	5.0	3.0	3.0	3.0	0.0	2.0	2.0	1.0	5.0	5.0	0.0	2.0	5.0	0.0	6.0	5.0	2.0	5.0	0.0	5.0	5.0	1.0	6.0	6.0	1.0	1.0	2.0	6.0	5.0	6.0	2.0	5.0	5.0	2.0	4.0	1.0	6.0	5.0	6.0	5.0	3.0	4.0	5.0	4.0
CG9817	0.0	0.0	0.0	0.0	0.0	0.0	0.0	0.0	0.0	0.0	0.0	0.0	0.0	0.0	0.0	0.0	0.0	0.0	0.0	0.0	0.0	0.0	0.0	0.0	0.0	0.0	0.0	0.0	0.0	0.0	0.0	0.0	0.0	0.0	0.0	0.0	0.0	0.0	0.0	0.0	0.0	0.0	0.0	0.0	0.0	0.0	0.0	0.0	0.0
CG11122	3.0	1.0	2.0	1.0	1.0	2.0	0.0	2.0	2.0	0.0	1.0	1.0	1.0	2.0	1.0	0.0	2.0	1.0	0.0	3.0	2.0	1.0	1.0	0.0	1.0	1.0	0.0	3.0	3.0	1.0	1.0	2.0	2.0	2.0	3.0	0.0	2.0	1.0	2.0	1.0	0.0	3.0	2.0	3.0	1.0	0.0	0.0	2.0	2.0
CG11696	5.0	4.0	3.0	1.0	4.0	3.0	2.0	3.0	2.0	0.0	2.0	2.0	0.0	4.0	4.0	0.0	1.0	5.0	0.0	5.0	4.0	1.0	5.0	0.0	6.0	5.0	0.0	6.0	6.0	1.0	1.0	2.0	5.0	4.0	5.0	2.0	5.0	4.0	1.0	4.0	0.0	5.0	4.0	6.0	5.0	1.0	5.0	3.0	3.0
CG4404	2.0	1.0	2.0	1.0	1.0	1.0	1.0	0.0	0.0	0.0	2.0	0.0	0.0	1.0	2.0	0.0	0.0	2.0	0.0	2.0	1.0	0.0	2.0	0.0	2.0	1.0	0.0	2.0	2.0	1.0	1.0	1.0	2.0	1.0	2.0	0.0	1.0	2.0	0.0	1.0	0.0	2.0	1.0	2.0	2.0	0.0	1.0	1.0	1.0
CG11172	3.0	2.0	3.0	1.0	2.0	2.0	2.0	1.0	1.0	0.0	1.0	1.0	1.0	1.0	2.0	0.0	1.0	3.0	1.0	5.0	1.0	1.0	3.0	0.0	3.0	1.0	1.0	5.0	5.0	1.0	1.0	2.0	3.0	1.0	3.0	1.0	4.0	4.0	1.0	1.0	1.0	3.0	1.0	5.0	2.0	1.0	1.0	1.0	3.0
CG9215	3.0	2.0	2.0	1.0	1.0	2.0	2.0	0.0	0.0	0.0	2.0	0.0	0.0	2.0	3.0	0.0	0.0	3.0	0.0	3.0	2.0	0.0	3.0	0.0	3.0	2.0	0.0	3.0	3.0	1.0	1.0	1.0	3.0	2.0	3.0	0.0	2.0	3.0	0.0	2.0	0.0	3.0	2.0	3.0	3.0	1.0	2.0	2.0	2.0
CG8924	2.0	1.0	2.0	1.0	1.0	1.0	1.0	0.0	0.0	0.0	2.0	0.0	0.0	1.0	2.0	0.0	0.0	2.0	0.0	2.0	1.0	0.0	2.0	0.0	2.0	1.0	0.0	2.0	2.0	1.0	1.0	1.0	2.0	1.0	2.0	0.0	1.0	2.0	0.0	1.0	0.0	2.0	1.0	2.0	2.0	0.0	1.0	1.0	1.0
CG6769	6.0	3.0	5.0	1.0	3.0	3.0	3.0	2.0	2.0	0.0	2.0	2.0	1.0	3.0	4.0	0.0	2.0	4.0	1.0	6.0	3.0	2.0	4.0	0.0	6.0	5.0	2.0	6.0	6.0	1.0	1.0	2.0	6.0	5.0	6.0	2.0	3.0	5.0	2.0	3.0	2.0	4.0	3.0	6.0	4.0	3.0	4.0	3.0	4.0
CG6470	0.0	0.0	0.0	0.0	0.0	0.0	0.0	0.0	0.0	0.0	0.0	0.0	0.0	0.0	0.0	0.0	0.0	0.0	0.0	0.0	0.0	0.0	0.0	0.0	0.0	0.0	0.0	0.0	0.0	0.0	0.0	0.0	0.0	0.0	0.0	0.0	0.0	0.0	0.0	0.0	0.0	0.0	0.0	0.0	0.0	0.0	0.0	0.0	0.0
CG12701	6.0	4.0	5.0	1.0	4.0	4.0	3.0	3.0	3.0	0.0	2.0	2.0	1.0	5.0	5.0	0.0	2.0	6.0	0.0	6.0	5.0	2.0	5.0	0.0	6.0	5.0	0.0	6.0	6.0	1.0	1.0	2.0	6.0	5.0	6.0	2.0	5.0	5.0	2.0	4.0	1.0	6.0	5.0	6.0	5.0	3.0	5.0	5.0	4.0
CG11617	0.0	0.0	0.0	0.0	0.0	0.0	0.0	1.0	0.0	0.0	0.0	0.0	0.0	0.0	0.0	0.0	0.0	0.0	0.0	0.0	0.0	1.0	0.0	0.0	1.0	1.0	0.0	1.0	1.0	0.0	0.0	1.0	0.0	0.0	1.0	0.0	0.0	0.0	0.0	0.0	1.0	0.0	0.0	1.0	0.0	0.0	0.0	0.0	0.0
CG31670	2.0	2.0	5.0	1.0	1.0	1.0	2.0	2.0	2.0	0.0	2.0	2.0	1.0	5.0	4.0	0.0	2.0	2.0	0.0	6.0	5.0	2.0	3.0	0.0	3.0	1.0	0.0	6.0	6.0	1.0	1.0	2.0	6.0	5.0	6.0	1.0	4.0	4.0	2.0	3.0	0.0	6.0	5.0	6.0	2.0	0.0	4.0	5.0	4.0
CG11723	4.0	3.0	3.0	1.0	2.0	3.0	2.0	1.0	1.0	0.0	2.0	1.0	0.0	3.0	4.0	0.0	0.0	4.0	0.0	4.0	3.0	1.0	4.0	0.0	5.0	3.0	0.0	5.0	5.0	1.0	1.0	2.0	4.0	3.0	4.0	1.0	3.0	4.0	0.0	3.0	0.0	4.0	3.0	5.0	4.0	2.0	3.0	3.0	2.0
CG18555	0.0	0.0	0.0	0.0	0.0	0.0	0.0	0.0	0.0	0.0	0.0	0.0	0.0	0.0	0.0	0.0	0.0	0.0	0.0	0.0	0.0	0.0	0.0	0.0	0.0	0.0	0.0	0.0	0.0	0.0	0.0	0.0	0.0	0.0	0.0	0.0	0.0	0.0	0.0	0.0	0.0	0.0	0.0	0.0	0.0	0.0	0.0	0.0	0.0
CG2808	1.0	0.0	1.0	0.0	0.0	1.0	0.0	1.0	1.0	0.0	0.0	0.0	1.0	1.0	0.0	0.0	1.0	0.0	0.0	1.0	1.0	1.0	0.0	0.0	0.0	1.0	0.0	1.0	1.0	0.0	0.0	1.0	1.0	1.0	1.0	0.0	1.0	0.0	1.0	0.0	0.0	1.0	1.0	1.0	0.0	0.0	0.0	1.0	1.0
CG15435	0.0	0.0	0.0	0.0	0.0	0.0	0.0	0.0	0.0	0.0	0.0	0.0	0.0	0.0	0.0	0.0	0.0	0.0	0.0	0.0	0.0	0.0	0.0	0.0	0.0	0.0	0.0	0.0	0.0	0.0	0.0	0.0	0.0	0.0	0.0	0.0	0.0	0.0	0.0	0.0	0.0	0.0	0.0	0.0	0.0	0.0	0.0	0.0	0.0
CG15436	2.0	1.0	2.0	1.0	1.0	1.0	1.0	0.0	0.0	0.0	2.0	0.0	0.0	1.0	2.0	0.0	0.0	2.0	0.0	2.0	1.0	0.0	2.0	0.0	2.0	1.0	0.0	2.0	2.0	1.0	1.0	1.0	2.0	1.0	2.0	0.0	1.0	2.0	0.0	1.0	0.0	2.0	1.0	2.0	2.0	0.0	1.0	1.0	1.0
CG9088	5.0	3.0	4.0	1.0	2.0	4.0	3.0	2.0	2.0	0.0	2.0	1.0	1.0	4.0	4.0	0.0	2.0	4.0	0.0	5.0	4.0	2.0	4.0	0.0	4.0	4.0	1.0	5.0	5.0	1.0	1.0	2.0	5.0	4.0	5.0	1.0	4.0	4.0	2.0	3.0	1.0	5.0	4.0	5.0	4.0	2.0	3.0	4.0	4.0
CG8506	1.0	0.0	1.0	1.0	1.0	0.0	0.0	0.0	0.0	0.0	1.0	0.0	0.0	0.0	1.0	0.0	0.0	1.0	0.0	1.0	0.0	1.0	1.0	0.0	1.0	0.0	0.0	2.0	2.0	1.0	1.0	2.0	1.0	0.0	1.0	0.0	0.0	1.0	0.0	0.0	0.0	1.0	0.0	2.0	1.0	0.0	0.0	0.0	0.0
CG3838	6.0	5.0	4.0	1.0	2.0	5.0	2.0	2.0	3.0	0.0	2.0	2.0	1.0	3.0	4.0	0.0	2.0	5.0	0.0	5.0	5.0	1.0	3.0	0.0	5.0	4.0	1.0	6.0	6.0	1.0	1.0	2.0	5.0	5.0	6.0	1.0	5.0	4.0	2.0	4.0	0.0	6.0	5.0	6.0	4.0	1.0	4.0	5.0	4.0
CG13123	1.0	0.0	1.0	1.0	1.0	0.0	0.0	0.0	0.0	0.0	1.0	0.0	0.0	0.0	1.0	0.0	0.0	1.0	0.0	1.0	0.0	0.0	1.0	0.0	1.0	0.0	0.0	1.0	1.0	1.0	1.0	1.0	1.0	0.0	1.0	0.0	0.0	1.0	0.0	0.0	0.0	1.0	0.0	1.0	1.0	0.0	0.0	0.0	0.0
CG18619	2.0	2.0	1.0	0.0	1.0	2.0	0.0	2.0	2.0	0.0	0.0	2.0	1.0	2.0	1.0	0.0	2.0	1.0	1.0	2.0	2.0	1.0	1.0	0.0	1.0	1.0	1.0	2.0	2.0	0.0	0.0	1.0	1.0	2.0	2.0	1.0	2.0	0.0	2.0	2.0	1.0	2.0	2.0	2.0	1.0	1.0	1.0	2.0	2.0
CG12299	5.0	4.0	4.0	1.0	3.0	4.0	3.0	2.0	2.0	0.0	2.0	2.0	0.0	4.0	5.0	0.0	1.0	5.0	0.0	5.0	4.0	1.0	5.0	0.0	5.0	4.0	1.0	5.0	5.0	1.0	1.0	1.0	5.0	4.0	5.0	2.0	4.0	5.0	1.0	4.0	1.0	5.0	4.0	5.0	5.0	3.0	4.0	4.0	3.0
CG4621	6.0	5.0	5.0	1.0	4.0	5.0	3.0	3.0	3.0	0.0	2.0	3.0	1.0	5.0	6.0	0.0	2.0	6.0	1.0	6.0	5.0	2.0	6.0	0.0	6.0	5.0	2.0	6.0	6.0	1.0	1.0	2.0	6.0	5.0	6.0	3.0	5.0	5.0	2.0	5.0	2.0	6.0	5.0	6.0	6.0	4.0	5.0	5.0	4.0
CG6792	0.0	0.0	0.0	0.0	0.0	0.0	0.0	0.0	0.0	0.0	0.0	0.0	0.0	0.0	0.0	0.0	0.0	0.0	0.0	0.0	0.0	0.0	0.0	0.0	0.0	0.0	0.0	0.0	0.0	0.0	0.0	0.0	0.0	0.0	0.0	0.0	0.0	0.0	0.0	0.0	0.0	0.0	0.0	0.0	0.0	0.0	0.0	0.0	0.0
CG5545	2.0	1.0	1.0	0.0	0.0	2.0	0.0	2.0	2.0	0.0	0.0	1.0	1.0	2.0	0.0	0.0	2.0	0.0	0.0	2.0	2.0	1.0	0.0	0.0	0.0	1.0	0.0	2.0	2.0	0.0	0.0	1.0	1.0	2.0	2.0	0.0	2.0	0.0	2.0	1.0	0.0	2.0	2.0	2.0	1.0	0.0	0.0	2.0	2.0
CG10446	2.0	1.0	1.0	0.0	0.0	2.0	0.0	2.0	2.0	0.0	0.0	1.0	1.0	2.0	0.0	0.0	2.0	0.0	0.0	2.0	2.0	1.0	0.0	0.0	0.0	1.0	0.0	2.0	2.0	0.0	0.0	1.0	1.0	2.0	2.0	0.0	2.0	0.0	2.0	1.0	0.0	2.0	2.0	2.0	0.0	0.0	0.0	2.0	2.0
CG10366	2.0	1.0	2.0	1.0	1.0	1.0	1.0	0.0	0.0	0.0	2.0	0.0	0.0	1.0	2.0	0.0	0.0	2.0	0.0	2.0	1.0	0.0	2.0	0.0	2.0	1.0	0.0	2.0	2.0	1.0	1.0	1.0	2.0	1.0	2.0	0.0	1.0	2.0	0.0	1.0	0.0	2.0	1.0	2.0	2.0	0.0	1.0	1.0	1.0
CG10462	2.0	0.0	3.0	1.0	2.0	0.0	1.0	1.0	0.0	0.0	1.0	0.0	0.0	0.0	2.0	0.0	0.0	3.0	0.0	3.0	0.0	2.0	1.0	0.0	3.0	1.0	0.0	4.0	4.0	1.0	1.0	2.0	2.0	0.0	3.0	0.0	2.0	3.0	0.0	0.0	1.0	1.0	0.0	4.0	1.0	1.0	0.0	0.0	0.0
CG10631	2.0	0.0	2.0	1.0	1.0	1.0	0.0	1.0	1.0	0.0	1.0	1.0	1.0	1.0	1.0	0.0	1.0	1.0	0.0	2.0	1.0	1.0	1.0	0.0	1.0	1.0	0.0	2.0	2.0	1.0	1.0	2.0	2.0	1.0	2.0	1.0	1.0	1.0	1.0	0.0	0.0	2.0	1.0	2.0	1.0	0.0	0.0	1.0	1.0
CG10949	5.0	4.0	4.0	1.0	3.0	4.0	3.0	2.0	2.0	0.0	2.0	2.0	0.0	4.0	5.0	0.0	1.0	5.0	0.0	5.0	4.0	1.0	5.0	0.0	5.0	4.0	1.0	5.0	5.0	1.0	1.0	1.0	5.0	4.0	5.0	2.0	4.0	5.0	1.0	4.0	1.0	5.0	4.0	5.0	5.0	3.0	4.0	4.0	3.0
CG18362	6.0	5.0	5.0	1.0	4.0	5.0	3.0	3.0	3.0	0.0	2.0	3.0	1.0	5.0	6.0	0.0	2.0	6.0	1.0	6.0	5.0	2.0	6.0	0.0	6.0	5.0	2.0	6.0	6.0	1.0	1.0	2.0	6.0	5.0	6.0	3.0	5.0	5.0	2.0	5.0	2.0	6.0	5.0	6.0	6.0	4.0	5.0	5.0	4.0
CG1832	6.0	5.0	5.0	1.0	4.0	5.0	3.0	3.0	3.0	0.0	2.0	3.0	1.0	5.0	6.0	0.0	2.0	6.0	1.0	6.0	5.0	2.0	6.0	0.0	6.0	5.0	2.0	6.0	6.0	1.0	1.0	2.0	6.0	5.0	6.0	3.0	5.0	5.0	2.0	5.0	2.0	6.0	5.0	6.0	6.0	4.0	5.0	5.0	4.0
CG3136	3.0	2.0	5.0	1.0	2.0	1.0	2.0	1.0	2.0	0.0	1.0	0.0	0.0	1.0	4.0	0.0	0.0	4.0	0.0	5.0	3.0	2.0	3.0	0.0	5.0	3.0	0.0	6.0	6.0	1.0	1.0	2.0	5.0	3.0	6.0	0.0	3.0	5.0	0.0	2.0	0.0	2.0	0.0	6.0	4.0	4.0	4.0	4.0	2.0
CG1845	2.0	0.0	1.0	1.0	2.0	1.0	0.0	0.0	0.0	0.0	1.0	0.0	0.0	1.0	2.0	0.0	1.0	1.0	0.0	1.0	1.0	1.0	1.0	0.0	2.0	0.0	0.0	2.0	2.0	1.0	1.0	2.0	2.0	1.0	1.0	0.0	1.0	1.0	1.0	1.0	1.0	1.0	0.0	2.0	2.0	0.0	1.0	0.0	0.0
CG1621	6.0	2.0	3.0	1.0	4.0	4.0	2.0	3.0	0.0	0.0	2.0	1.0	0.0	5.0	4.0	0.0	1.0	5.0	0.0	5.0	4.0	1.0	6.0	0.0	3.0	3.0	0.0	6.0	6.0	1.0	1.0	2.0	6.0	5.0	5.0	2.0	3.0	4.0	1.0	5.0	1.0	4.0	3.0	6.0	5.0	1.0	5.0	3.0	2.0
CG1603	1.0	0.0	1.0	1.0	1.0	0.0	0.0	0.0	0.0	0.0	1.0	0.0	0.0	0.0	1.0	0.0	0.0	1.0	0.0	1.0	0.0	0.0	1.0	0.0	1.0	0.0	0.0	1.0	1.0	1.0	1.0	1.0	1.0	0.0	1.0	0.0	0.0	1.0	0.0	0.0	0.0	1.0	0.0	1.0	1.0	0.0	0.0	0.0	0.0
CG11641	0.0	0.0	0.0	0.0	0.0	0.0	0.0	0.0	0.0	0.0	0.0	0.0	0.0	0.0	0.0	0.0	0.0	0.0	0.0	0.0	0.0	0.0	0.0	0.0	0.0	0.0	0.0	0.0	0.0	0.0	0.0	0.0	0.0	0.0	0.0	0.0	0.0	0.0	0.0	0.0	0.0	0.0	0.0	0.0	0.0	0.0	0.0	0.0	0.0
CG8809	1.0	0.0	1.0	1.0	1.0	0.0	0.0	0.0	0.0	0.0	1.0	0.0	0.0	0.0	1.0	0.0	0.0	1.0	0.0	1.0	0.0	0.0	1.0	0.0	1.0	0.0	0.0	1.0	1.0	1.0	1.0	1.0	1.0	0.0	1.0	0.0	0.0	1.0	0.0	0.0	0.0	1.0	0.0	1.0	1.0	0.0	0.0	0.0	0.0
CG18446	4.0	2.0	5.0	1.0	3.0	1.0	3.0	3.0	2.0	0.0	2.0	0.0	0.0	2.0	5.0	0.0	0.0	4.0	0.0	5.0	3.0	2.0	3.0	0.0	5.0	4.0	1.0	6.0	6.0	1.0	1.0	2.0	4.0	3.0	5.0	0.0	5.0	5.0	0.0	2.0	0.0	3.0	1.0	6.0	2.0	3.0	4.0	3.0	2.0
CG12744	3.0	0.0	4.0	1.0	1.0	0.0	1.0	0.0	0.0	0.0	1.0	0.0	0.0	0.0	1.0	0.0	0.0	1.0	0.0	3.0	1.0	1.0	1.0	0.0	4.0	1.0	0.0	4.0	4.0	1.0	1.0	2.0	3.0	1.0	3.0	0.0	1.0	2.0	0.0	0.0	0.0	1.0	0.0	4.0	1.0	1.0	1.0	0.0	0.0
CG12942	2.0	1.0	2.0	1.0	1.0	1.0	1.0	0.0	0.0	0.0	2.0	0.0	0.0	1.0	2.0	0.0	0.0	2.0	0.0	2.0	1.0	0.0	2.0	0.0	2.0	1.0	0.0	2.0	2.0	1.0	1.0	1.0	2.0	1.0	2.0	0.0	1.0	2.0	0.0	1.0	0.0	2.0	1.0	2.0	2.0	0.0	1.0	1.0	1.0
CG12391	6.0	4.0	5.0	1.0	2.0	5.0	3.0	2.0	3.0	0.0	2.0	2.0	1.0	4.0	5.0	0.0	2.0	5.0	0.0	6.0	5.0	2.0	3.0	0.0	6.0	4.0	0.0	6.0	6.0	1.0	1.0	2.0	6.0	5.0	6.0	1.0	4.0	5.0	2.0	4.0	1.0	6.0	5.0	6.0	3.0	1.0	3.0	5.0	4.0
CG13204	0.0	0.0	0.0	0.0	0.0	0.0	0.0	0.0	0.0	0.0	0.0	0.0	0.0	0.0	0.0	0.0	0.0	0.0	0.0	1.0	0.0	1.0	0.0	0.0	1.0	0.0	0.0	2.0	2.0	0.0	0.0	1.0	0.0	0.0	0.0	0.0	0.0	1.0	0.0	0.0	0.0	0.0	0.0	2.0	0.0	0.0	0.0	0.0	0.0
CG8819	6.0	4.0	5.0	1.0	3.0	5.0	3.0	3.0	3.0	0.0	2.0	2.0	1.0	5.0	5.0	0.0	2.0	5.0	0.0	6.0	5.0	2.0	5.0	0.0	5.0	5.0	1.0	6.0	6.0	1.0	1.0	2.0	6.0	5.0	6.0	2.0	5.0	5.0	2.0	4.0	1.0	6.0	5.0	6.0	5.0	3.0	4.0	5.0	4.0
CG3850	0.0	0.0	0.0	0.0	0.0	0.0	0.0	2.0	0.0	0.0	0.0	0.0	0.0	0.0	0.0	0.0	1.0	0.0	0.0	1.0	0.0	1.0	0.0	0.0	1.0	2.0	0.0	2.0	2.0	0.0	0.0	1.0	0.0	0.0	1.0	0.0	0.0	0.0	1.0	0.0	2.0	0.0	0.0	2.0	0.0	0.0	0.0	0.0	0.0
CG17390	2.0	2.0	2.0	0.0	1.0	1.0	2.0	3.0	2.0	0.0	0.0	2.0	1.0	5.0	0.0	0.0	2.0	1.0	0.0	5.0	5.0	2.0	2.0	0.0	1.0	1.0	0.0	5.0	5.0	0.0	0.0	1.0	4.0	4.0	5.0	1.0	3.0	3.0	2.0	3.0	0.0	5.0	5.0	5.0	0.0	0.0	3.0	4.0	4.0
CG10209	3.0	2.0	3.0	1.0	2.0	2.0	2.0	0.0	0.0	0.0	2.0	0.0	0.0	2.0	3.0	0.0	0.0	4.0	0.0	3.0	2.0	1.0	3.0	0.0	4.0	2.0	0.0	4.0	4.0	1.0	1.0	2.0	3.0	2.0	4.0	0.0	3.0	3.0	0.0	2.0	0.0	3.0	2.0	4.0	3.0	2.0	2.0	2.0	2.0
CG8092	6.0	5.0	5.0	1.0	4.0	5.0	3.0	3.0	3.0	0.0	2.0	3.0	1.0	5.0	6.0	0.0	2.0	6.0	1.0	6.0	5.0	2.0	6.0	0.0	6.0	5.0	2.0	6.0	6.0	1.0	1.0	2.0	6.0	5.0	6.0	3.0	5.0	5.0	2.0	5.0	2.0	6.0	5.0	6.0	6.0	3.0	5.0	5.0	4.0
CG8388	2.0	1.0	2.0	1.0	1.0	1.0	2.0	0.0	0.0	0.0	2.0	0.0	0.0	1.0	2.0	0.0	0.0	3.0	0.0	4.0	1.0	0.0	2.0	0.0	4.0	2.0	0.0	4.0	4.0	1.0	1.0	1.0	4.0	1.0	3.0	0.0	3.0	4.0	0.0	1.0	0.0	2.0	2.0	4.0	2.0	0.0	3.0	2.0	2.0
CG4282	5.0	4.0	4.0	1.0	3.0	4.0	3.0	2.0	2.0	0.0	2.0	2.0	0.0	4.0	5.0	0.0	1.0	5.0	0.0	5.0	4.0	1.0	5.0	0.0	5.0	4.0	1.0	5.0	5.0	1.0	1.0	1.0	5.0	4.0	5.0	2.0	4.0	5.0	1.0	4.0	1.0	5.0	4.0	5.0	5.0	3.0	4.0	4.0	3.0
CG4903	6.0	5.0	5.0	1.0	4.0	5.0	3.0	3.0	3.0	0.0	2.0	3.0	1.0	5.0	6.0	0.0	2.0	6.0	1.0	6.0	5.0	2.0	6.0	0.0	6.0	5.0	2.0	6.0	6.0	1.0	1.0	2.0	6.0	5.0	6.0	3.0	5.0	5.0	2.0	5.0	2.0	6.0	5.0	6.0	6.0	4.0	5.0	5.0	4.0
CG13424	0.0	0.0	0.0	0.0	0.0	0.0	0.0	2.0	0.0	0.0	0.0	0.0	0.0	0.0	0.0	0.0	0.0	0.0	0.0	1.0	0.0	1.0	0.0	0.0	1.0	2.0	0.0	2.0	2.0	0.0	0.0	1.0	0.0	0.0	1.0	0.0	0.0	0.0	1.0	0.0	1.0	0.0	0.0	2.0	0.0	0.0	0.0	0.0	0.0
CG10543	1.0	0.0	1.0	1.0	1.0	0.0	0.0	0.0	0.0	0.0	1.0	0.0	0.0	0.0	1.0	0.0	0.0	1.0	0.0	1.0	0.0	0.0	1.0	0.0	1.0	0.0	0.0	1.0	1.0	1.0	1.0	1.0	1.0	0.0	1.0	0.0	0.0	1.0	0.0	0.0	0.0	1.0	0.0	1.0	1.0	0.0	0.0	0.0	0.0
CG9437	1.0	0.0	1.0	1.0	1.0	0.0	0.0	0.0	0.0	0.0	1.0	0.0	0.0	0.0	1.0	0.0	0.0	1.0	0.0	1.0	0.0	0.0	1.0	0.0	1.0	0.0	0.0	1.0	1.0	1.0	1.0	1.0	1.0	0.0	1.0	0.0	0.0	1.0	0.0	0.0	0.0	1.0	0.0	1.0	1.0	0.0	0.0	0.0	0.0
CG10318	5.0	4.0	4.0	1.0	3.0	4.0	3.0	2.0	2.0	0.0	2.0	2.0	0.0	4.0	5.0	0.0	1.0	5.0	0.0	5.0	4.0	1.0	5.0	0.0	5.0	4.0	1.0	5.0	5.0	1.0	1.0	1.0	5.0	4.0	5.0	2.0	4.0	5.0	1.0	4.0	1.0	5.0	4.0	5.0	5.0	3.0	4.0	4.0	3.0
CG9876	1.0	0.0	0.0	0.0	1.0	0.0	0.0	1.0	0.0	0.0	0.0	0.0	0.0	0.0	0.0	0.0	1.0	0.0	0.0	1.0	1.0	1.0	0.0	0.0	1.0	0.0	0.0	2.0	2.0	0.0	0.0	1.0	1.0	1.0	1.0	1.0	0.0	0.0	0.0	0.0	0.0	0.0	0.0	2.0	0.0	0.0	1.0	0.0	0.0
CG3941	6.0	4.0	5.0	1.0	3.0	5.0	3.0	3.0	3.0	0.0	2.0	2.0	1.0	5.0	5.0	0.0	2.0	5.0	0.0	6.0	5.0	2.0	5.0	0.0	6.0	5.0	2.0	6.0	6.0	1.0	1.0	2.0	6.0	5.0	6.0	2.0	5.0	5.0	2.0	4.0	1.0	6.0	5.0	6.0	5.0	3.0	5.0	5.0	4.0
CG4707	2.0	1.0	2.0	1.0	1.0	1.0	1.0	0.0	0.0	0.0	2.0	0.0	0.0	1.0	2.0	0.0	0.0	2.0	0.0	2.0	1.0	0.0	2.0	0.0	2.0	1.0	0.0	2.0	2.0	1.0	1.0	1.0	2.0	1.0	2.0	0.0	1.0	2.0	0.0	1.0	0.0	2.0	1.0	2.0	2.0	0.0	1.0	1.0	1.0
CG1233	6.0	5.0	5.0	1.0	4.0	5.0	3.0	3.0	3.0	0.0	2.0	3.0	1.0	5.0	6.0	0.0	2.0	6.0	1.0	6.0	5.0	2.0	6.0	0.0	6.0	5.0	2.0	6.0	6.0	1.0	1.0	2.0	6.0	5.0	6.0	3.0	5.0	5.0	2.0	5.0	2.0	6.0	5.0	6.0	6.0	4.0	5.0	5.0	4.0
CG2199	5.0	3.0	5.0	1.0	3.0	3.0	3.0	3.0	2.0	0.0	2.0	1.0	0.0	3.0	5.0	0.0	0.0	6.0	0.0	5.0	4.0	2.0	4.0	0.0	6.0	5.0	0.0	6.0	6.0	1.0	1.0	2.0	5.0	4.0	6.0	1.0	5.0	5.0	1.0	3.0	2.0	4.0	3.0	6.0	4.0	3.0	4.0	4.0	2.0
CG12605	1.0	0.0	1.0	0.0	0.0	1.0	0.0	1.0	1.0	0.0	0.0	0.0	1.0	1.0	0.0	0.0	1.0	0.0	0.0	1.0	1.0	1.0	0.0	0.0	0.0	1.0	0.0	1.0	1.0	0.0	0.0	1.0	1.0	1.0	1.0	0.0	1.0	0.0	1.0	0.0	0.0	1.0	1.0	1.0	0.0	0.0	0.0	1.0	1.0
CG15011	1.0	0.0	1.0	1.0	1.0	0.0	0.0	0.0	0.0	0.0	1.0	0.0	0.0	0.0	1.0	0.0	0.0	1.0	0.0	1.0	0.0	0.0	1.0	0.0	1.0	0.0	0.0	1.0	1.0	1.0	1.0	1.0	1.0	0.0	1.0	0.0	0.0	1.0	0.0	0.0	0.0	1.0	0.0	1.0	1.0	0.0	0.0	0.0	0.0
CG5249	2.0	3.0	4.0	0.0	1.0	1.0	2.0	2.0	2.0	0.0	0.0	2.0	0.0	4.0	5.0	0.0	2.0	5.0	0.0	4.0	5.0	2.0	5.0	0.0	3.0	2.0	0.0	5.0	5.0	0.0	0.0	1.0	5.0	5.0	4.0	1.0	4.0	3.0	2.0	5.0	0.0	4.0	4.0	5.0	3.0	0.0	5.0	4.0	3.0
CG7386	1.0	0.0	1.0	1.0	1.0	0.0	0.0	0.0	0.0	0.0	1.0	0.0	0.0	0.0	1.0	0.0	0.0	1.0	0.0	1.0	0.0	0.0	1.0	0.0	1.0	0.0	0.0	1.0	1.0	1.0	1.0	1.0	1.0	0.0	1.0	0.0	0.0	1.0	0.0	0.0	0.0	1.0	0.0	1.0	1.0	0.0	0.0	0.0	0.0
CG8591	3.0	2.0	2.0	1.0	1.0	3.0	0.0	2.0	3.0	0.0	1.0	1.0	1.0	2.0	1.0	0.0	2.0	1.0	0.0	4.0	2.0	1.0	1.0	0.0	1.0	2.0	0.0	4.0	4.0	1.0	1.0	2.0	2.0	2.0	4.0	0.0	2.0	2.0	2.0	1.0	0.0	4.0	3.0	4.0	1.0	0.0	0.0	3.0	2.0
CG7404	1.0	0.0	2.0	1.0	2.0	0.0	0.0	0.0	0.0	0.0	1.0	0.0	0.0	0.0	1.0	0.0	0.0	2.0	0.0	1.0	0.0	1.0	1.0	0.0	2.0	0.0	0.0	2.0	2.0	1.0	1.0	2.0	1.0	0.0	2.0	0.0	1.0	1.0	0.0	0.0	0.0	1.0	0.0	2.0	1.0	1.0	0.0	0.0	0.0
CG6765	1.0	0.0	1.0	0.0	0.0	1.0	0.0	1.0	1.0	0.0	0.0	1.0	1.0	1.0	0.0	0.0	1.0	0.0	0.0	1.0	1.0	1.0	0.0	0.0	0.0	1.0	0.0	1.0	1.0	0.0	0.0	1.0	1.0	1.0	1.0	1.0	1.0	0.0	1.0	0.0	0.0	1.0	1.0	1.0	0.0	0.0	0.0	1.0	1.0
CG5093	4.0	1.0	4.0	0.0	2.0	1.0	2.0	3.0	0.0	0.0	0.0	1.0	0.0	3.0	5.0	0.0	0.0	2.0	0.0	4.0	5.0	2.0	3.0	0.0	3.0	2.0	0.0	5.0	5.0	0.0	0.0	1.0	4.0	5.0	4.0	2.0	5.0	3.0	0.0	3.0	0.0	3.0	3.0	5.0	3.0	3.0	5.0	4.0	2.0
CG5187	5.0	1.0	4.0	0.0	3.0	3.0	2.0	3.0	0.0	0.0	0.0	1.0	0.0	5.0	5.0	0.0	1.0	3.0	0.0	4.0	5.0	2.0	4.0	0.0	3.0	3.0	0.0	5.0	5.0	0.0	0.0	1.0	5.0	5.0	4.0	2.0	5.0	3.0	0.0	5.0	2.0	3.0	3.0	5.0	4.0	3.0	5.0	4.0	2.0
CG3891	3.0	1.0	2.0	1.0	1.0	2.0	0.0	2.0	2.0	0.0	1.0	1.0	1.0	2.0	1.0	0.0	2.0	1.0	0.0	3.0	2.0	1.0	1.0	0.0	1.0	1.0	0.0	3.0	3.0	1.0	1.0	2.0	2.0	2.0	3.0	0.0	2.0	1.0	2.0	1.0	0.0	3.0	2.0	3.0	1.0	0.0	0.0	2.0	2.0
CG3654	5.0	3.0	4.0	1.0	2.0	4.0	2.0	2.0	2.0	0.0	2.0	1.0	1.0	4.0	4.0	0.0	1.0	4.0	0.0	5.0	4.0	1.0	4.0	0.0	4.0	4.0	0.0	5.0	5.0	1.0	1.0	2.0	5.0	4.0	5.0	1.0	4.0	4.0	1.0	3.0	0.0	5.0	4.0	5.0	4.0	2.0	3.0	4.0	3.0
CG7839	3.0	1.0	4.0	1.0	2.0	1.0	2.0	2.0	0.0	0.0	2.0	0.0	0.0	1.0	4.0	0.0	0.0	4.0	0.0	3.0	2.0	2.0	2.0	0.0	4.0	2.0	0.0	4.0	4.0	1.0	1.0	2.0	3.0	2.0	4.0	0.0	3.0	3.0	0.0	1.0	1.0	2.0	1.0	4.0	2.0	1.0	2.0	2.0	1.0
CG6272	0.0	0.0	0.0	0.0	0.0	0.0	0.0	0.0	0.0	0.0	0.0	0.0	0.0	0.0	0.0	0.0	0.0	0.0	0.0	0.0	0.0	0.0	0.0	0.0	0.0	0.0	0.0	0.0	0.0	0.0	0.0	0.0	0.0	0.0	0.0	0.0	0.0	0.0	0.0	0.0	0.0	0.0	0.0	0.0	0.0	0.0	0.0	0.0	0.0
CG11799	3.0	2.0	2.0	1.0	2.0	2.0	1.0	1.0	1.0	0.0	1.0	1.0	0.0	2.0	3.0	0.0	0.0	3.0	0.0	3.0	2.0	0.0	3.0	0.0	3.0	2.0	0.0	3.0	3.0	1.0	1.0	1.0	3.0	2.0	3.0	1.0	2.0	3.0	0.0	2.0	0.0	3.0	2.0	3.0	3.0	2.0	2.0	2.0	1.0
CG10704	0.0	0.0	0.0	0.0	1.0	0.0	0.0	0.0	1.0	0.0	0.0	0.0	0.0	0.0	0.0	0.0	0.0	0.0	0.0	1.0	0.0	1.0	0.0	0.0	1.0	1.0	0.0	2.0	2.0	0.0	0.0	1.0	0.0	0.0	0.0	2.0	1.0	0.0	0.0	0.0	0.0	0.0	1.0	2.0	0.0	0.0	0.0	0.0	0.0
CG10654	0.0	0.0	1.0	0.0	0.0	0.0	0.0	1.0	0.0	0.0	0.0	0.0	0.0	0.0	1.0	0.0	0.0	0.0	0.0	0.0	1.0	1.0	0.0	0.0	1.0	1.0	0.0	1.0	1.0	0.0	0.0	1.0	0.0	1.0	1.0	0.0	1.0	0.0	0.0	0.0	1.0	0.0	0.0	1.0	1.0	0.0	1.0	0.0	0.0
CG17361	6.0	5.0	5.0	1.0	4.0	5.0	3.0	3.0	3.0	0.0	2.0	3.0	1.0	5.0	6.0	0.0	2.0	6.0	1.0	6.0	5.0	2.0	6.0	0.0	6.0	5.0	2.0	6.0	6.0	1.0	1.0	2.0	6.0	5.0	6.0	3.0	5.0	5.0	2.0	5.0	2.0	6.0	5.0	6.0	6.0	4.0	5.0	5.0	4.0
CG17359	2.0	1.0	2.0	1.0	1.0	1.0	1.0	0.0	0.0	0.0	2.0	0.0	0.0	1.0	2.0	0.0	0.0	2.0	0.0	2.0	1.0	0.0	2.0	0.0	2.0	1.0	0.0	2.0	2.0	1.0	1.0	1.0	2.0	1.0	2.0	0.0	1.0	2.0	0.0	1.0	0.0	2.0	1.0	2.0	2.0	0.0	1.0	1.0	1.0
CG6854	4.0	2.0	3.0	1.0	1.0	3.0	1.0	2.0	2.0	0.0	1.0	0.0	1.0	2.0	2.0	0.0	1.0	2.0	0.0	4.0	3.0	1.0	2.0	0.0	2.0	2.0	0.0	4.0	4.0	1.0	1.0	2.0	3.0	3.0	3.0	0.0	1.0	2.0	2.0	2.0	0.0	4.0	2.0	4.0	2.0	0.0	1.0	3.0	3.0
CG7372	5.0	4.0	3.0	1.0	2.0	4.0	2.0	2.0	2.0	0.0	2.0	2.0	0.0	4.0	4.0	0.0	1.0	4.0	0.0	5.0	4.0	0.0	4.0	0.0	4.0	3.0	0.0	5.0	5.0	1.0	1.0	1.0	4.0	4.0	5.0	1.0	4.0	4.0	1.0	4.0	0.0	5.0	4.0	5.0	4.0	2.0	3.0	4.0	3.0
CG15715	6.0	5.0	5.0	1.0	4.0	5.0	3.0	3.0	3.0	0.0	2.0	3.0	1.0	5.0	6.0	0.0	2.0	6.0	1.0	6.0	5.0	2.0	6.0	0.0	6.0	5.0	2.0	6.0	6.0	1.0	1.0	2.0	6.0	5.0	6.0	3.0	5.0	5.0	2.0	5.0	2.0	6.0	5.0	6.0	6.0	4.0	5.0	5.0	4.0
CG9705	6.0	4.0	5.0	1.0	3.0	5.0	2.0	3.0	3.0	0.0	2.0	2.0	1.0	5.0	5.0	0.0	2.0	6.0	0.0	6.0	5.0	2.0	4.0	0.0	6.0	4.0	1.0	6.0	6.0	1.0	1.0	2.0	6.0	5.0	6.0	1.0	5.0	5.0	2.0	4.0	0.0	6.0	5.0	6.0	4.0	3.0	4.0	5.0	4.0
CG32171	1.0	0.0	0.0	0.0	1.0	1.0	0.0	1.0	0.0	0.0	0.0	0.0	0.0	1.0	0.0	0.0	2.0	0.0	0.0	1.0	1.0	2.0	0.0	0.0	1.0	1.0	0.0	2.0	2.0	0.0	0.0	1.0	2.0	1.0	1.0	0.0	0.0	0.0	0.0	1.0	2.0	0.0	0.0	2.0	1.0	1.0	1.0	0.0	0.0
CG7271	6.0	3.0	5.0	1.0	2.0	4.0	3.0	2.0	2.0	0.0	1.0	2.0	1.0	5.0	4.0	0.0	2.0	5.0	0.0	6.0	5.0	2.0	3.0	0.0	6.0	4.0	0.0	6.0	6.0	1.0	1.0	2.0	6.0	4.0	6.0	1.0	4.0	5.0	2.0	4.0	2.0	6.0	5.0	6.0	3.0	2.0	4.0	4.0	4.0
CG11456	6.0	5.0	5.0	1.0	4.0	5.0	3.0	3.0	3.0	0.0	2.0	3.0	1.0	5.0	6.0	0.0	2.0	6.0	1.0	6.0	5.0	2.0	6.0	0.0	6.0	5.0	2.0	6.0	6.0	1.0	1.0	2.0	6.0	5.0	6.0	3.0	5.0	5.0	2.0	5.0	2.0	6.0	5.0	6.0	6.0	4.0	5.0	5.0	4.0
CG10565	6.0	5.0	5.0	1.0	4.0	5.0	3.0	3.0	3.0	0.0	2.0	3.0	1.0	5.0	6.0	0.0	2.0	6.0	1.0	6.0	5.0	2.0	6.0	0.0	6.0	5.0	2.0	6.0	6.0	1.0	1.0	2.0	6.0	5.0	6.0	3.0	5.0	5.0	2.0	5.0	2.0	6.0	5.0	6.0	6.0	4.0	5.0	5.0	4.0
CG7752	6.0	5.0	5.0	1.0	4.0	5.0	3.0	3.0	3.0	0.0	2.0	3.0	1.0	5.0	6.0	0.0	2.0	6.0	1.0	6.0	5.0	2.0	6.0	0.0	6.0	5.0	2.0	6.0	6.0	1.0	1.0	2.0	6.0	5.0	6.0	3.0	5.0	5.0	2.0	5.0	2.0	6.0	5.0	6.0	6.0	4.0	5.0	5.0	4.0
CG11247	4.0	1.0	3.0	1.0	2.0	0.0	2.0	1.0	1.0	0.0	1.0	0.0	0.0	0.0	3.0	0.0	0.0	2.0	0.0	4.0	0.0	2.0	1.0	0.0	5.0	3.0	0.0	5.0	5.0	1.0	1.0	2.0	4.0	2.0	4.0	0.0	4.0	4.0	0.0	0.0	0.0	1.0	1.0	5.0	1.0	1.0	3.0	1.0	1.0
CG14655	0.0	0.0	0.0	0.0	0.0	0.0	0.0	1.0	0.0	0.0	0.0	0.0	0.0	0.0	0.0	0.0	0.0	0.0	0.0	0.0	0.0	1.0	0.0	0.0	1.0	1.0	0.0	1.0	1.0	0.0	0.0	1.0	0.0	0.0	1.0	0.0	0.0	0.0	0.0	0.0	1.0	0.0	0.0	1.0	0.0	0.0	0.0	0.0	0.0
CG14667	2.0	1.0	2.0	1.0	1.0	1.0	1.0	0.0	0.0	0.0	2.0	0.0	0.0	1.0	2.0	0.0	0.0	2.0	0.0	2.0	1.0	0.0	2.0	0.0	2.0	1.0	0.0	2.0	2.0	1.0	1.0	1.0	2.0	1.0	2.0	0.0	1.0	2.0	0.0	1.0	0.0	2.0	1.0	2.0	2.0	0.0	1.0	1.0	1.0
CG1070	6.0	4.0	4.0	1.0	4.0	5.0	3.0	3.0	3.0	0.0	2.0	2.0	1.0	5.0	5.0	0.0	2.0	6.0	0.0	6.0	5.0	2.0	5.0	0.0	6.0	5.0	1.0	6.0	6.0	1.0	1.0	2.0	6.0	5.0	6.0	2.0	5.0	5.0	2.0	5.0	2.0	6.0	5.0	6.0	6.0	3.0	5.0	5.0	4.0
CG33323	2.0	2.0	1.0	0.0	1.0	2.0	0.0	2.0	2.0	0.0	0.0	1.0	1.0	2.0	0.0	0.0	2.0	0.0	0.0	2.0	2.0	1.0	0.0	0.0	2.0	2.0	0.0	2.0	2.0	0.0	0.0	1.0	2.0	2.0	2.0	0.0	2.0	0.0	2.0	1.0	0.0	2.0	2.0	2.0	0.0	0.0	2.0	2.0	2.0
CG2702	1.0	0.0	1.0	1.0	1.0	0.0	0.0	0.0	0.0	0.0	1.0	0.0	0.0	0.0	1.0	0.0	0.0	1.0	0.0	1.0	0.0	0.0	1.0	0.0	1.0	0.0	0.0	1.0	1.0	1.0	1.0	1.0	1.0	0.0	1.0	0.0	0.0	1.0	0.0	0.0	0.0	1.0	0.0	1.0	1.0	0.0	0.0	0.0	0.0
CG8145	1.0	0.0	1.0	1.0	1.0	0.0	0.0	0.0	0.0	0.0	1.0	0.0	0.0	0.0	1.0	0.0	0.0	1.0	0.0	1.0	0.0	0.0	1.0	0.0	1.0	0.0	0.0	1.0	1.0	1.0	1.0	1.0	1.0	0.0	1.0	0.0	0.0	1.0	0.0	0.0	0.0	1.0	0.0	1.0	1.0	0.0	0.0	0.0	0.0
CG9797	5.0	2.0	4.0	0.0	1.0	3.0	3.0	2.0	2.0	0.0	1.0	1.0	1.0	3.0	3.0	0.0	2.0	2.0	0.0	5.0	3.0	2.0	2.0	0.0	4.0	5.0	1.0	5.0	5.0	0.0	0.0	1.0	5.0	5.0	5.0	1.0	5.0	4.0	2.0	2.0	1.0	3.0	4.0	5.0	2.0	2.0	4.0	4.0	4.0
CG8359	1.0	0.0	1.0	1.0	1.0	0.0	0.0	0.0	0.0	0.0	1.0	0.0	0.0	0.0	1.0	0.0	0.0	1.0	0.0	1.0	0.0	0.0	1.0	0.0	1.0	0.0	0.0	1.0	1.0	1.0	1.0	1.0	1.0	0.0	1.0	0.0	0.0	1.0	0.0	0.0	0.0	1.0	0.0	1.0	1.0	0.0	0.0	0.0	0.0
CG11966	3.0	3.0	1.0	0.0	1.0	3.0	2.0	1.0	1.0	0.0	1.0	0.0	0.0	3.0	3.0	0.0	1.0	3.0	0.0	2.0	3.0	1.0	3.0	0.0	3.0	3.0	0.0	3.0	3.0	0.0	0.0	1.0	3.0	3.0	2.0	0.0	3.0	2.0	1.0	3.0	1.0	2.0	2.0	3.0	3.0	1.0	3.0	2.0	2.0
CG11984	1.0	0.0	1.0	1.0	1.0	0.0	0.0	0.0	0.0	0.0	1.0	0.0	0.0	0.0	1.0	0.0	0.0	1.0	0.0	1.0	0.0	0.0	1.0	0.0	1.0	0.0	0.0	1.0	1.0	1.0	1.0	1.0	1.0	0.0	1.0	0.0	0.0	1.0	0.0	0.0	0.0	1.0	0.0	1.0	1.0	0.0	0.0	0.0	0.0
CG12952	0.0	0.0	1.0	0.0	0.0	0.0	0.0	0.0	0.0	0.0	0.0	0.0	0.0	0.0	0.0	0.0	0.0	0.0	0.0	1.0	1.0	1.0	0.0	0.0	2.0	1.0	0.0	2.0	2.0	0.0	0.0	1.0	0.0	0.0	0.0	1.0	2.0	0.0	0.0	0.0	0.0	0.0	1.0	2.0	0.0	0.0	0.0	0.0	0.0
CG8228	2.0	1.0	2.0	1.0	1.0	1.0	1.0	0.0	0.0	0.0	2.0	0.0	0.0	1.0	2.0	0.0	0.0	2.0	0.0	2.0	1.0	0.0	2.0	0.0	2.0	1.0	0.0	2.0	2.0	1.0	1.0	1.0	2.0	1.0	2.0	0.0	1.0	2.0	0.0	1.0	0.0	2.0	1.0	2.0	2.0	0.0	1.0	1.0	1.0
CG8301	2.0	1.0	2.0	1.0	1.0	1.0	1.0	0.0	0.0	0.0	2.0	0.0	0.0	1.0	2.0	0.0	0.0	2.0	0.0	2.0	1.0	0.0	2.0	0.0	2.0	1.0	0.0	2.0	2.0	1.0	1.0	1.0	2.0	1.0	2.0	0.0	1.0	2.0	0.0	1.0	0.0	2.0	1.0	2.0	2.0	0.0	1.0	1.0	1.0
CG8478	6.0	4.0	5.0	1.0	3.0	5.0	3.0	3.0	3.0	0.0	2.0	2.0	1.0	4.0	5.0	0.0	2.0	5.0	0.0	6.0	5.0	2.0	4.0	0.0	5.0	5.0	1.0	6.0	6.0	1.0	1.0	2.0	6.0	5.0	6.0	2.0	5.0	5.0	2.0	4.0	1.0	6.0	5.0	6.0	5.0	2.0	4.0	5.0	4.0
CG8484	0.0	0.0	0.0	0.0	0.0	0.0	0.0	0.0	0.0	0.0	0.0	0.0	0.0	0.0	0.0	0.0	0.0	0.0	0.0	0.0	0.0	0.0	0.0	0.0	0.0	0.0	0.0	0.0	0.0	0.0	0.0	0.0	0.0	0.0	0.0	0.0	0.0	0.0	0.0	0.0	0.0	0.0	0.0	0.0	0.0	0.0	0.0	0.0	0.0
CG6791	6.0	3.0	3.0	1.0	1.0	5.0	2.0	2.0	2.0	0.0	2.0	2.0	1.0	5.0	4.0	0.0	2.0	4.0	0.0	6.0	5.0	1.0	4.0	0.0	4.0	4.0	0.0	6.0	6.0	1.0	1.0	2.0	4.0	5.0	6.0	1.0	5.0	4.0	2.0	4.0	0.0	6.0	5.0	6.0	4.0	1.0	3.0	4.0	4.0
CG14710	1.0	0.0	1.0	1.0	1.0	0.0	0.0	0.0	0.0	0.0	1.0	0.0	0.0	0.0	1.0	0.0	0.0	1.0	0.0	1.0	0.0	0.0	1.0	0.0	1.0	0.0	0.0	1.0	1.0	1.0	1.0	1.0	1.0	0.0	1.0	0.0	0.0	1.0	0.0	0.0	0.0	1.0	0.0	1.0	1.0	0.0	0.0	0.0	0.0
CG6930	5.0	4.0	4.0	0.0	2.0	5.0	3.0	2.0	3.0	0.0	1.0	2.0	1.0	4.0	4.0	0.0	2.0	4.0	0.0	5.0	5.0	2.0	3.0	0.0	4.0	5.0	0.0	5.0	5.0	0.0	0.0	1.0	5.0	5.0	5.0	2.0	5.0	4.0	2.0	5.0	1.0	5.0	5.0	5.0	5.0	1.0	5.0	5.0	4.0
CG3281	1.0	0.0	1.0	1.0	1.0	0.0	0.0	0.0	0.0	0.0	1.0	0.0	0.0	0.0	1.0	0.0	0.0	1.0	0.0	1.0	0.0	0.0	1.0	0.0	1.0	0.0	0.0	1.0	1.0	1.0	1.0	1.0	1.0	0.0	1.0	0.0	0.0	1.0	0.0	0.0	0.0	1.0	0.0	1.0	1.0	0.0	0.0	0.0	0.0
CG7518	6.0	5.0	5.0	1.0	4.0	5.0	3.0	3.0	3.0	0.0	2.0	3.0	1.0	5.0	6.0	0.0	2.0	6.0	1.0	6.0	5.0	2.0	6.0	0.0	6.0	5.0	2.0	6.0	6.0	1.0	1.0	2.0	6.0	5.0	6.0	3.0	5.0	5.0	2.0	5.0	2.0	6.0	5.0	6.0	6.0	4.0	5.0	5.0	4.0
CG15889	2.0	1.0	2.0	1.0	1.0	1.0	1.0	0.0	0.0	0.0	2.0	0.0	0.0	1.0	2.0	0.0	0.0	2.0	0.0	2.0	1.0	0.0	2.0	0.0	2.0	1.0	0.0	2.0	2.0	1.0	1.0	1.0	2.0	1.0	2.0	0.0	1.0	2.0	0.0	1.0	0.0	2.0	1.0	2.0	2.0	0.0	1.0	1.0	1.0
CG3143	1.0	0.0	1.0	1.0	1.0	0.0	0.0	0.0	0.0	0.0	1.0	0.0	0.0	0.0	1.0	0.0	0.0	1.0	0.0	1.0	0.0	0.0	1.0	0.0	1.0	0.0	0.0	1.0	1.0	1.0	1.0	1.0	1.0	0.0	1.0	0.0	0.0	1.0	0.0	0.0	0.0	1.0	0.0	1.0	1.0	0.0	0.0	0.0	0.0
CG7987	6.0	5.0	5.0	1.0	4.0	5.0	3.0	3.0	3.0	0.0	2.0	3.0	1.0	5.0	6.0	0.0	2.0	6.0	1.0	6.0	5.0	2.0	6.0	0.0	6.0	5.0	2.0	6.0	6.0	1.0	1.0	2.0	6.0	5.0	6.0	3.0	5.0	5.0	2.0	5.0	2.0	6.0	5.0	6.0	6.0	4.0	5.0	5.0	4.0
CG6654	6.0	5.0	5.0	1.0	4.0	5.0	3.0	3.0	3.0	0.0	2.0	3.0	1.0	5.0	6.0	0.0	2.0	6.0	1.0	6.0	5.0	2.0	6.0	0.0	6.0	5.0	2.0	6.0	6.0	1.0	1.0	2.0	6.0	5.0	6.0	3.0	5.0	5.0	2.0	5.0	2.0	6.0	5.0	6.0	6.0	4.0	5.0	5.0	4.0
CG6276	1.0	0.0	1.0	1.0	1.0	0.0	0.0	0.0	0.0	0.0	1.0	0.0	0.0	0.0	1.0	0.0	0.0	1.0	0.0	1.0	0.0	0.0	1.0	0.0	1.0	0.0	0.0	1.0	1.0	1.0	1.0	1.0	1.0	0.0	1.0	0.0	0.0	1.0	0.0	0.0	0.0	1.0	0.0	1.0	1.0	0.0	0.0	0.0	0.0
CG5083	6.0	4.0	4.0	1.0	2.0	5.0	2.0	3.0	3.0	0.0	2.0	2.0	1.0	5.0	4.0	0.0	2.0	4.0	0.0	6.0	5.0	1.0	4.0	0.0	4.0	4.0	0.0	6.0	6.0	1.0	1.0	2.0	5.0	5.0	6.0	1.0	5.0	4.0	2.0	4.0	0.0	6.0	5.0	6.0	4.0	2.0	3.0	5.0	4.0
CG10278	0.0	1.0	3.0	0.0	1.0	0.0	1.0	1.0	2.0	0.0	0.0	0.0	0.0	0.0	4.0	0.0	0.0	2.0	0.0	3.0	2.0	2.0	1.0	0.0	4.0	2.0	0.0	4.0	4.0	0.0	0.0	1.0	3.0	2.0	4.0	0.0	4.0	3.0	0.0	0.0	0.0	2.0	1.0	4.0	0.0	1.0	4.0	3.0	1.0
CG17806	0.0	0.0	0.0	0.0	0.0	0.0	0.0	0.0	0.0	0.0	0.0	0.0	0.0	0.0	0.0	0.0	0.0	0.0	0.0	0.0	0.0	0.0	0.0	0.0	0.0	0.0	0.0	0.0	0.0	0.0	0.0	0.0	0.0	0.0	0.0	0.0	0.0	0.0	0.0	0.0	0.0	0.0	0.0	0.0	0.0	0.0	0.0	0.0	0.0
CG7357	6.0	4.0	5.0	1.0	3.0	5.0	3.0	3.0	3.0	0.0	2.0	2.0	1.0	5.0	5.0	0.0	2.0	5.0	0.0	6.0	5.0	2.0	5.0	0.0	5.0	5.0	1.0	6.0	6.0	1.0	1.0	2.0	6.0	5.0	6.0	2.0	5.0	5.0	2.0	4.0	1.0	6.0	5.0	6.0	5.0	3.0	4.0	5.0	4.0
CG18599	6.0	5.0	5.0	1.0	4.0	5.0	3.0	3.0	3.0	0.0	2.0	3.0	1.0	5.0	6.0	0.0	2.0	6.0	1.0	6.0	5.0	2.0	6.0	0.0	6.0	5.0	2.0	6.0	6.0	1.0	1.0	2.0	6.0	5.0	6.0	3.0	5.0	5.0	2.0	5.0	2.0	6.0	5.0	6.0	6.0	4.0	5.0	5.0	4.0
CG4854	1.0	0.0	1.0	1.0	1.0	0.0	0.0	0.0	0.0	0.0	1.0	0.0	0.0	0.0	1.0	0.0	0.0	1.0	0.0	1.0	0.0	0.0	1.0	0.0	1.0	0.0	0.0	1.0	1.0	1.0	1.0	1.0	1.0	0.0	1.0	0.0	0.0	1.0	0.0	0.0	0.0	1.0	0.0	1.0	1.0	0.0	0.0	0.0	0.0
CG4217	5.0	4.0	5.0	1.0	4.0	4.0	3.0	3.0	2.0	0.0	2.0	2.0	0.0	4.0	6.0	0.0	1.0	6.0	0.0	5.0	5.0	2.0	5.0	0.0	6.0	5.0	1.0	6.0	6.0	1.0	1.0	2.0	5.0	5.0	6.0	2.0	5.0	5.0	2.0	5.0	2.0	5.0	4.0	6.0	6.0	4.0	5.0	4.0	3.0
CG7046	0.0	0.0	0.0	0.0	0.0	0.0	0.0	0.0	0.0	0.0	0.0	0.0	0.0	0.0	0.0	0.0	0.0	0.0	0.0	0.0	0.0	0.0	0.0	0.0	0.0	0.0	0.0	0.0	0.0	0.0	0.0	0.0	0.0	0.0	0.0	0.0	0.0	0.0	0.0	0.0	0.0	0.0	0.0	0.0	0.0	0.0	0.0	0.0	0.0
CG6990	6.0	4.0	5.0	1.0	3.0	5.0	3.0	3.0	3.0	0.0	2.0	2.0	1.0	5.0	5.0	0.0	2.0	5.0	0.0	6.0	5.0	2.0	5.0	0.0	5.0	5.0	1.0	6.0	6.0	1.0	1.0	2.0	6.0	5.0	6.0	2.0	5.0	5.0	2.0	4.0	1.0	6.0	5.0	6.0	5.0	3.0	4.0	5.0	4.0
CG4677	0.0	0.0	0.0	0.0	0.0	0.0	0.0	2.0	0.0	0.0	0.0	0.0	0.0	0.0	0.0	0.0	0.0	0.0	0.0	1.0	0.0	1.0	0.0	0.0	2.0	2.0	0.0	2.0	2.0	0.0	0.0	1.0	0.0	0.0	1.0	0.0	0.0	0.0	1.0	0.0	2.0	0.0	0.0	2.0	0.0	0.0	0.0	0.0	0.0
CG33336	6.0	5.0	5.0	1.0	4.0	5.0	3.0	3.0	3.0	0.0	2.0	3.0	1.0	5.0	6.0	0.0	2.0	6.0	1.0	6.0	5.0	2.0	6.0	0.0	6.0	5.0	2.0	6.0	6.0	1.0	1.0	2.0	6.0	5.0	6.0	3.0	5.0	5.0	2.0	5.0	2.0	6.0	5.0	6.0	6.0	4.0	5.0	5.0	4.0
CG13624	5.0	4.0	4.0	1.0	4.0	4.0	2.0	3.0	3.0	0.0	1.0	3.0	1.0	4.0	5.0	0.0	2.0	5.0	1.0	5.0	4.0	2.0	5.0	0.0	5.0	4.0	2.0	5.0	5.0	1.0	1.0	2.0	5.0	4.0	5.0	3.0	4.0	4.0	2.0	4.0	2.0	5.0	4.0	5.0	5.0	4.0	4.0	4.0	3.0
CG13620	2.0	3.0	3.0	1.0	2.0	1.0	2.0	2.0	2.0	0.0	2.0	2.0	1.0	5.0	2.0	0.0	2.0	3.0	0.0	6.0	5.0	2.0	4.0	0.0	4.0	3.0	0.0	6.0	6.0	1.0	1.0	2.0	5.0	5.0	6.0	1.0	4.0	4.0	2.0	4.0	0.0	6.0	5.0	6.0	3.0	0.0	5.0	4.0	4.0
CG6892	0.0	0.0	0.0	0.0	0.0	0.0	0.0	0.0	0.0	0.0	0.0	0.0	0.0	0.0	0.0	0.0	0.0	0.0	0.0	0.0	0.0	0.0	0.0	0.0	0.0	0.0	0.0	0.0	0.0	0.0	0.0	0.0	0.0	0.0	0.0	0.0	0.0	0.0	0.0	0.0	0.0	0.0	0.0	0.0	0.0	0.0	0.0	0.0	0.0
CG10669	6.0	5.0	5.0	1.0	4.0	5.0	3.0	3.0	3.0	0.0	2.0	3.0	1.0	5.0	6.0	0.0	2.0	6.0	1.0	6.0	5.0	2.0	6.0	0.0	6.0	5.0	2.0	6.0	6.0	1.0	1.0	2.0	6.0	5.0	6.0	3.0	5.0	5.0	2.0	5.0	2.0	6.0	5.0	6.0	6.0	4.0	5.0	5.0	4.0
CG3350	6.0	5.0	5.0	1.0	4.0	5.0	3.0	3.0	3.0	0.0	2.0	3.0	1.0	5.0	6.0	0.0	2.0	6.0	1.0	6.0	5.0	2.0	6.0	0.0	6.0	5.0	2.0	6.0	6.0	1.0	1.0	2.0	6.0	5.0	6.0	3.0	5.0	5.0	2.0	5.0	2.0	6.0	5.0	6.0	6.0	4.0	5.0	5.0	4.0
CG1647	2.0	1.0	3.0	1.0	2.0	1.0	1.0	1.0	0.0	0.0	2.0	0.0	0.0	1.0	2.0	0.0	0.0	3.0	0.0	2.0	1.0	1.0	2.0	0.0	3.0	2.0	0.0	3.0	3.0	1.0	1.0	2.0	2.0	1.0	3.0	0.0	2.0	2.0	0.0	1.0	1.0	2.0	1.0	3.0	2.0	1.0	1.0	1.0	1.0
CG15514	2.0	1.0	2.0	1.0	1.0	1.0	1.0	0.0	0.0	0.0	2.0	0.0	0.0	1.0	2.0	0.0	0.0	2.0	0.0	2.0	1.0	0.0	2.0	0.0	2.0	1.0	0.0	2.0	2.0	1.0	1.0	1.0	2.0	1.0	2.0	0.0	1.0	2.0	0.0	1.0	0.0	2.0	1.0	2.0	2.0	0.0	1.0	1.0	1.0
CG11317	1.0	0.0	1.0	0.0	0.0	1.0	0.0	1.0	1.0	0.0	0.0	0.0	1.0	1.0	0.0	0.0	1.0	0.0	0.0	1.0	1.0	1.0	0.0	0.0	0.0	1.0	0.0	1.0	1.0	0.0	0.0	1.0	1.0	1.0	1.0	0.0	1.0	0.0	1.0	0.0	0.0	1.0	1.0	1.0	0.0	0.0	0.0	1.0	1.0
CG12054	5.0	4.0	5.0	1.0	4.0	4.0	2.0	3.0	3.0	0.0	2.0	3.0	1.0	4.0	5.0	0.0	2.0	5.0	1.0	5.0	4.0	2.0	5.0	0.0	5.0	4.0	2.0	5.0	5.0	1.0	1.0	2.0	5.0	4.0	5.0	3.0	4.0	4.0	2.0	4.0	2.0	5.0	4.0	5.0	5.0	3.0	4.0	4.0	3.0
CG1792	2.0	1.0	2.0	1.0	1.0	1.0	1.0	0.0	0.0	0.0	2.0	0.0	0.0	1.0	2.0	0.0	0.0	2.0	0.0	2.0	1.0	0.0	2.0	0.0	2.0	1.0	0.0	2.0	2.0	1.0	1.0	1.0	2.0	1.0	2.0	0.0	1.0	2.0	0.0	1.0	0.0	2.0	1.0	2.0	2.0	0.0	1.0	1.0	1.0
CG2052	1.0	0.0	1.0	0.0	0.0	1.0	0.0	1.0	1.0	0.0	0.0	0.0	1.0	1.0	0.0	0.0	1.0	0.0	0.0	1.0	1.0	1.0	0.0	0.0	0.0	1.0	0.0	1.0	1.0	0.0	0.0	1.0	1.0	1.0	1.0	0.0	1.0	0.0	1.0	0.0	0.0	1.0	1.0	1.0	0.0	0.0	0.0	1.0	1.0
CG11153	1.0	0.0	1.0	0.0	0.0	1.0	0.0	1.0	1.0	0.0	0.0	0.0	1.0	1.0	0.0	0.0	1.0	0.0	0.0	1.0	1.0	1.0	0.0	0.0	0.0	1.0	0.0	1.0	1.0	0.0	0.0	1.0	1.0	1.0	1.0	0.0	1.0	0.0	1.0	0.0	0.0	1.0	1.0	1.0	0.0	0.0	0.0	1.0	1.0
CG3743	2.0	1.0	3.0	1.0	2.0	1.0	0.0	1.0	1.0	0.0	1.0	1.0	1.0	1.0	3.0	0.0	1.0	3.0	1.0	3.0	1.0	2.0	2.0	0.0	3.0	1.0	1.0	3.0	3.0	1.0	1.0	2.0	3.0	1.0	3.0	1.0	2.0	2.0	1.0	1.0	1.0	2.0	1.0	3.0	2.0	1.0	1.0	1.0	1.0
CG13475	5.0	3.0	4.0	1.0	2.0	4.0	2.0	2.0	2.0	0.0	2.0	1.0	1.0	5.0	4.0	0.0	1.0	5.0	0.0	6.0	5.0	2.0	4.0	0.0	5.0	4.0	0.0	6.0	6.0	1.0	1.0	2.0	6.0	5.0	6.0	1.0	4.0	5.0	2.0	5.0	0.0	6.0	5.0	6.0	4.0	0.0	5.0	5.0	4.0
CG11398	2.0	1.0	2.0	1.0	1.0	1.0	1.0	0.0	0.0	0.0	2.0	0.0	0.0	1.0	2.0	0.0	0.0	2.0	0.0	2.0	1.0	0.0	2.0	0.0	2.0	1.0	0.0	2.0	2.0	1.0	1.0	1.0	2.0	1.0	2.0	0.0	1.0	2.0	0.0	1.0	0.0	2.0	1.0	2.0	2.0	0.0	1.0	1.0	1.0
CG12767	5.0	4.0	3.0	1.0	1.0	5.0	2.0	2.0	3.0	0.0	2.0	1.0	1.0	4.0	3.0	0.0	2.0	3.0	0.0	6.0	4.0	1.0	3.0	0.0	3.0	4.0	0.0	6.0	6.0	1.0	1.0	2.0	4.0	4.0	6.0	0.0	4.0	4.0	2.0	3.0	0.0	6.0	5.0	6.0	3.0	1.0	2.0	5.0	4.0
CG8817	2.0	1.0	2.0	1.0	1.0	1.0	1.0	0.0	0.0	0.0	2.0	0.0	0.0	1.0	2.0	0.0	0.0	2.0	0.0	2.0	1.0	0.0	2.0	0.0	2.0	1.0	0.0	2.0	2.0	1.0	1.0	1.0	2.0	1.0	2.0	0.0	1.0	2.0	0.0	1.0	0.0	2.0	1.0	2.0	2.0	0.0	1.0	1.0	1.0
CG9403	5.0	2.0	5.0	1.0	1.0	2.0	3.0	2.0	2.0	0.0	2.0	1.0	1.0	4.0	3.0	0.0	2.0	3.0	0.0	5.0	4.0	1.0	4.0	0.0	6.0	4.0	0.0	6.0	6.0	1.0	1.0	2.0	6.0	5.0	6.0	0.0	4.0	4.0	2.0	2.0	1.0	5.0	4.0	6.0	3.0	2.0	5.0	4.0	4.0
CG8254	4.0	3.0	4.0	0.0	1.0	4.0	2.0	2.0	2.0	0.0	0.0	1.0	1.0	3.0	4.0	0.0	2.0	4.0	0.0	5.0	4.0	2.0	2.0	0.0	5.0	3.0	0.0	5.0	5.0	0.0	0.0	1.0	5.0	4.0	5.0	0.0	5.0	4.0	2.0	3.0	0.0	4.0	4.0	5.0	2.0	2.0	3.0	4.0	4.0
CG18764	1.0	0.0	1.0	1.0	1.0	0.0	0.0	0.0	0.0	0.0	1.0	0.0	0.0	0.0	1.0	0.0	0.0	1.0	0.0	1.0	0.0	0.0	1.0	0.0	1.0	0.0	0.0	1.0	1.0	1.0	1.0	1.0	1.0	0.0	1.0	0.0	0.0	1.0	0.0	0.0	0.0	1.0	0.0	1.0	1.0	0.0	0.0	0.0	0.0
CG32139	2.0	0.0	2.0	0.0	2.0	2.0	0.0	2.0	0.0	0.0	0.0	0.0	0.0	2.0	2.0	0.0	0.0	1.0	0.0	1.0	2.0	2.0	2.0	0.0	2.0	2.0	0.0	2.0	2.0	0.0	0.0	1.0	1.0	2.0	1.0	0.0	2.0	0.0	1.0	2.0	1.0	0.0	0.0	2.0	2.0	0.0	2.0	0.0	0.0
CG2380	0.0	0.0	0.0	0.0	0.0	0.0	0.0	0.0	0.0	0.0	0.0	0.0	0.0	0.0	0.0	0.0	0.0	0.0	0.0	0.0	0.0	0.0	0.0	0.0	0.0	0.0	0.0	0.0	0.0	0.0	0.0	0.0	0.0	0.0	0.0	0.0	0.0	0.0	0.0	0.0	0.0	0.0	0.0	0.0	0.0	0.0	0.0	0.0	0.0
CG4427	1.0	0.0	4.0	1.0	2.0	0.0	0.0	1.0	0.0	0.0	1.0	0.0	0.0	0.0	3.0	0.0	0.0	3.0	0.0	3.0	0.0	2.0	2.0	0.0	4.0	1.0	0.0	4.0	4.0	1.0	1.0	2.0	3.0	0.0	4.0	0.0	3.0	3.0	0.0	0.0	1.0	1.0	0.0	4.0	1.0	1.0	0.0	0.0	0.0
CG8961	2.0	1.0	2.0	1.0	1.0	1.0	1.0	0.0	0.0	0.0	2.0	0.0	0.0	1.0	2.0	0.0	0.0	2.0	0.0	2.0	1.0	0.0	2.0	0.0	2.0	1.0	0.0	2.0	2.0	1.0	1.0	1.0	2.0	1.0	2.0	0.0	1.0	2.0	0.0	1.0	0.0	2.0	1.0	2.0	2.0	0.0	1.0	1.0	1.0
CG30011	6.0	2.0	5.0	1.0	2.0	3.0	3.0	1.0	0.0	0.0	2.0	0.0	0.0	3.0	6.0	0.0	1.0	5.0	1.0	5.0	3.0	2.0	4.0	0.0	6.0	4.0	0.0	6.0	6.0	1.0	1.0	2.0	6.0	4.0	6.0	0.0	5.0	5.0	1.0	3.0	1.0	3.0	2.0	6.0	4.0	3.0	3.0	3.0	2.0
CG30420	1.0	0.0	1.0	1.0	1.0	0.0	0.0	0.0	0.0	0.0	1.0	0.0	0.0	0.0	1.0	0.0	0.0	1.0	0.0	1.0	0.0	0.0	1.0	0.0	1.0	0.0	0.0	1.0	1.0	1.0	1.0	1.0	1.0	0.0	1.0	0.0	0.0	1.0	0.0	0.0	0.0	1.0	0.0	1.0	1.0	0.0	0.0	0.0	0.0
CG30426	5.0	3.0	4.0	1.0	2.0	4.0	2.0	2.0	2.0	0.0	2.0	1.0	1.0	4.0	4.0	0.0	1.0	4.0	0.0	5.0	4.0	1.0	4.0	0.0	4.0	4.0	1.0	5.0	5.0	1.0	1.0	2.0	5.0	4.0	5.0	1.0	4.0	4.0	1.0	3.0	0.0	5.0	4.0	5.0	4.0	2.0	4.0	4.0	3.0
CG31169	0.0	0.0	0.0	0.0	0.0	0.0	0.0	0.0	0.0	0.0	0.0	0.0	0.0	0.0	0.0	0.0	0.0	0.0	0.0	0.0	0.0	0.0	0.0	0.0	0.0	0.0	0.0	0.0	0.0	0.0	0.0	0.0	0.0	0.0	0.0	0.0	0.0	0.0	0.0	0.0	0.0	0.0	0.0	0.0	0.0	0.0	0.0	0.0	0.0
CG31365	6.0	4.0	5.0	1.0	3.0	5.0	3.0	3.0	3.0	0.0	2.0	2.0	1.0	5.0	5.0	0.0	2.0	5.0	0.0	6.0	5.0	2.0	5.0	0.0	5.0	5.0	1.0	6.0	6.0	1.0	1.0	2.0	6.0	5.0	6.0	2.0	5.0	5.0	2.0	4.0	1.0	6.0	5.0	6.0	5.0	3.0	4.0	5.0	4.0
CG31632	0.0	0.0	2.0	0.0	1.0	0.0	0.0	0.0	0.0	0.0	0.0	0.0	0.0	0.0	1.0	0.0	0.0	2.0	0.0	1.0	0.0	2.0	0.0	0.0	2.0	0.0	0.0	2.0	2.0	0.0	0.0	1.0	1.0	0.0	2.0	0.0	2.0	1.0	0.0	0.0	0.0	0.0	0.0	2.0	0.0	1.0	0.0	0.0	0.0
CG31666	3.0	1.0	2.0	1.0	1.0	2.0	0.0	2.0	2.0	0.0	1.0	2.0	1.0	2.0	1.0	0.0	2.0	1.0	0.0	3.0	2.0	1.0	1.0	0.0	1.0	1.0	0.0	3.0	3.0	1.0	1.0	2.0	2.0	2.0	3.0	1.0	2.0	1.0	2.0	1.0	0.0	3.0	2.0	3.0	1.0	0.0	0.0	2.0	2.0
CG31782	0.0	0.0	0.0	0.0	0.0	0.0	0.0	0.0	0.0	0.0	0.0	0.0	0.0	0.0	0.0	0.0	0.0	0.0	0.0	0.0	0.0	0.0	0.0	0.0	0.0	0.0	0.0	0.0	0.0	0.0	0.0	0.0	0.0	0.0	0.0	0.0	0.0	0.0	0.0	0.0	0.0	0.0	0.0	0.0	0.0	0.0	0.0	0.0	0.0
CG32006	0.0	0.0	0.0	0.0	0.0	0.0	0.0	0.0	0.0	0.0	0.0	0.0	0.0	0.0	0.0	0.0	0.0	0.0	0.0	0.0	0.0	0.0	0.0	0.0	0.0	0.0	0.0	0.0	0.0	0.0	0.0	0.0	0.0	0.0	0.0	0.0	0.0	0.0	0.0	0.0	0.0	0.0	0.0	0.0	0.0	0.0	0.0	0.0	0.0
CG32105	4.0	2.0	3.0	0.0	0.0	3.0	2.0	2.0	2.0	0.0	0.0	1.0	1.0	4.0	1.0	0.0	2.0	1.0	0.0	5.0	4.0	1.0	1.0	0.0	2.0	3.0	0.0	5.0	5.0	0.0	0.0	1.0	4.0	5.0	5.0	0.0	3.0	3.0	2.0	3.0	1.0	4.0	4.0	5.0	1.0	0.0	2.0	4.0	4.0
CG32532	6.0	5.0	5.0	1.0	4.0	5.0	3.0	3.0	3.0	0.0	2.0	3.0	1.0	5.0	6.0	0.0	2.0	6.0	1.0	6.0	5.0	2.0	6.0	0.0	6.0	5.0	2.0	6.0	6.0	1.0	1.0	2.0	6.0	5.0	6.0	3.0	5.0	5.0	2.0	5.0	2.0	6.0	5.0	6.0	6.0	4.0	5.0	5.0	4.0
CG32767	2.0	1.0	2.0	1.0	1.0	1.0	1.0	0.0	0.0	0.0	2.0	0.0	0.0	1.0	2.0	0.0	0.0	2.0	0.0	2.0	1.0	0.0	2.0	0.0	2.0	1.0	0.0	2.0	2.0	1.0	1.0	1.0	2.0	1.0	2.0	0.0	1.0	2.0	0.0	1.0	0.0	2.0	1.0	2.0	2.0	0.0	1.0	1.0	1.0
CG32955	4.0	3.0	3.0	1.0	2.0	3.0	2.0	1.0	1.0	0.0	2.0	1.0	0.0	3.0	4.0	0.0	0.0	4.0	0.0	4.0	3.0	0.0	4.0	0.0	4.0	3.0	0.0	4.0	4.0	1.0	1.0	1.0	4.0	3.0	4.0	1.0	3.0	4.0	0.0	3.0	0.0	4.0	3.0	4.0	4.0	2.0	3.0	3.0	2.0
CG33213	1.0	0.0	1.0	1.0	1.0	0.0	0.0	0.0	0.0	0.0	1.0	0.0	0.0	0.0	1.0	0.0	0.0	1.0	0.0	1.0	0.0	0.0	1.0	0.0	1.0	0.0	0.0	1.0	1.0	1.0	1.0	1.0	1.0	0.0	1.0	0.0	0.0	1.0	0.0	0.0	0.0	1.0	0.0	1.0	1.0	0.0	0.0	0.0	0.0
CG33187	1.0	0.0	1.0	1.0	1.0	0.0	0.0	0.0	0.0	0.0	1.0	0.0	0.0	0.0	1.0	0.0	0.0	1.0	0.0	1.0	0.0	0.0	1.0	0.0	1.0	0.0	0.0	1.0	1.0	1.0	1.0	1.0	1.0	0.0	1.0	0.0	0.0	1.0	0.0	0.0	0.0	1.0	0.0	1.0	1.0	0.0	0.0	0.0	0.0
[truncated: 327 more columns]
