# Supplementary material for: The developmental expression dynamics of Drosophila melanogaster transcription factors
Source: Genome Biol. 2010 Apr 12;11(4):R40. doi: 10.1186/gb-2010-11-4-r40 (PMC2884543; doi:10.1186/gb-2010-11-4-r40)
Supplement: Additional file 2 — Mini-website: raw data and intermediate results. A self-contained website to browse and retrieve all primary data used in this study, as well as intermediate results such as clustering results. [file gb-2010-11-4-r40-S2.ZIP › raw data/possible_interactions.xml]

<?xml version="1.0" encoding="UTF-8"?>
<SupplementaryInformation version="1.7.5">
  <DisplayProperties>
    <ExpressionImageProperties>
      <ViewProperty title="GeneWidth" value="2"/>
      <ViewProperty title="GeneHeight" value="2"/>
      <ViewProperty title="ExpressionImageDrawingMode" value="1"/>
      <ViewProperty title="GenesPerPage" value="376"/>
      <ViewProperty title="UpperLimit" value="6.0"/>
      <ViewProperty title="LowerLimit" value="-6.0"/>
      <ViewProperty title="ShowCellBorders" value="no"/>
      <ViewProperty title="ViewGeneNames" value="yes"/>
      <ViewProperty title="FlipColors" value="no"/>
      <ViewProperty title="GroupColorPainting" value="yes"/>
      <ViewProperty title="GradientPainting" value="no"/>
      <ViewProperty title="AverageBarHeights" value="20"/>
      <ViewProperty title="DisplayAverageBar" value="no"/>
      <ViewProperty title="DisplaySDBar" value="no"/>
      <ViewProperty title="IndicateAbsolutMaximum" value="no"/>
      <ViewProperty title="UseDiagonalization" value="no"/>
      <ViewProperty title="AntiAliasing" value="yes"/>
      <ViewProperty title="AntiAliasingText" value="yes"/>
      <ViewProperty title="GradientType" value="2"/>
      <ViewProperty BlueColor="0" GreenColor="0" RedColor="255" title="PositiveColor"/>
      <ViewProperty BlueColor="128" GreenColor="0" RedColor="0" title="PositiveZeroColor"/>
      <ViewProperty BlueColor="128" GreenColor="0" RedColor="0" title="NegativeZeroColor"/>
      <ViewProperty BlueColor="255" GreenColor="128" RedColor="0" title="NegativeColor"/>
      <ViewProperty BlueColor="0" GreenColor="0" RedColor="0" title="BorderColor"/>
      <ViewProperty BlueColor="255" GreenColor="255" RedColor="255" title="PanelBackgroundColor"/>
      <ViewProperty BlueColor="128" GreenColor="0" RedColor="0" title="PanelBorderColor"/>
      <ViewProperty BlueColor="0" GreenColor="0" RedColor="0" title="PanelFontColor"/>
      <ViewProperty BlueColor="128" GreenColor="0" RedColor="0" title="PanelHeadlineColor"/>
      <ViewProperty BlueColor="255" GreenColor="0" RedColor="255" title="MeanColor"/>
      <ViewProperty BlueColor="128" GreenColor="0" RedColor="0" title="ErrorBarColor"/>
      <ViewProperty BlueColor="128" GreenColor="0" RedColor="0" title="SOMLineColor"/>
      <ViewProperty title="LineTransparency" value="128"/>
      <ViewProperty title="ColorSchema" value="4"/>
    </ExpressionImageProperties>
  </DisplayProperties>
  <Sorting SelectedGene="-1" SortSampleIndex="-1" type="0"/>
  <GroupSets>
    <GeneGroupSet title="Standard"/>
  </GroupSets>
  <ClusteringResults>
    <HCL title="Tree (Average Linkage)">
      <DistanceFunction>4</DistanceFunction>
      <AbsoluteDistance>false</AbsoluteDistance>
      <CalculationTime>3304</CalculationTime>
      <Child1ArrayGenes>-1	-1	-1	-1	-1	-1	-1	-1	-1	-1	-1	-1	-1	-1	-1	-1	-1	-1	-1	-1	-1	-1	-1	-1	-1	-1	-1	-1	-1	-1	-1	-1	-1	-1	-1	-1	-1	-1	-1	-1	-1	-1	-1	-1	-1	-1	-1	-1	-1	-1	-1	-1	-1	-1	-1	-1	-1	-1	-1	-1	-1	-1	-1	-1	-1	-1	-1	-1	-1	-1	-1	-1	-1	-1	-1	-1	-1	-1	-1	-1	-1	-1	-1	-1	-1	-1	-1	-1	-1	-1	-1	-1	-1	-1	-1	-1	-1	-1	-1	-1	-1	-1	-1	-1	-1	-1	-1	-1	-1	-1	-1	-1	-1	-1	-1	-1	-1	-1	-1	-1	-1	-1	-1	-1	-1	-1	-1	-1	-1	-1	-1	-1	-1	-1	-1	-1	-1	-1	-1	-1	-1	-1	-1	-1	-1	-1	-1	-1	-1	-1	-1	-1	-1	-1	-1	-1	-1	-1	-1	-1	-1	-1	-1	-1	-1	-1	-1	-1	-1	-1	-1	-1	-1	-1	-1	-1	-1	-1	-1	-1	-1	-1	-1	-1	-1	-1	-1	-1	-1	-1	-1	-1	-1	-1	-1	-1	-1	-1	-1	-1	-1	-1	-1	-1	-1	-1	-1	-1	-1	-1	-1	-1	-1	-1	-1	-1	-1	-1	-1	-1	-1	-1	-1	-1	-1	-1	-1	-1	-1	-1	-1	-1	-1	-1	-1	-1	-1	-1	-1	-1	-1	-1	-1	-1	-1	-1	-1	-1	-1	-1	-1	-1	-1	-1	-1	-1	-1	-1	-1	-1	-1	-1	-1	-1	-1	-1	-1	-1	-1	-1	-1	-1	-1	-1	-1	-1	-1	-1	-1	-1	-1	-1	-1	-1	-1	-1	-1	-1	-1	-1	-1	-1	-1	-1	-1	-1	-1	-1	-1	-1	-1	-1	-1	-1	-1	-1	-1	-1	-1	-1	-1	-1	-1	-1	-1	-1	-1	-1	-1	-1	-1	-1	-1	-1	-1	-1	-1	-1	-1	-1	-1	-1	-1	-1	-1	-1	-1	-1	-1	-1	-1	-1	-1	-1	-1	-1	-1	-1	-1	-1	-1	-1	-1	-1	-1	-1	-1	-1	-1	-1	-1	-1	-1	-1	-1	-1	-1	-1	-1	-1	-1	-1	-1	-1	-1	-1	9	376	377	378	379	380	381	382	383	384	385	386	387	388	389	390	391	392	393	394	395	3	397	398	12	399	401	402	403	404	400	405	407	222	408	410	411	412	413	414	415	416	417	406	419	420	418	422	423	424	279	153	427	428	429	430	431	432	433	434	435	436	437	438	439	440	441	442	443	444	445	446	168	237	122	264	18	203	76	213	92	450	257	455	287	40	288	144	112	125	452	174	26	51	38	461	49	472	473	474	475	476	120	134	145	466	230	10	479	468	194	481	104	121	202	27	491	492	493	494	495	496	497	69	498	500	501	502	503	504	505	19	506	499	508	510	511	512	513	514	509	515	517	79	518	520	521	516	522	524	525	523	526	528	529	530	531	532	533	534	535	536	527	537	538	539	541	542	540	543	124	16	337	292	177	260	454	246	547	471	149	507	154	152	210	269	240	488	166	141	31	64	224	316	487	21	137	5	556	8	314	171	34	11	159	553	563	59	42	161	567	78	99	106	20	6	453	68	73	82	35	580	185	546	277	37	191	591	41	47	593	566	583	280	604	13	46	98	598	559	39	54	156	589	594	582	601	7	552	223	294	465	616	571	67	72	618	254	469	155	196	590	231	606	60	326	88	187	272	113	612	252	607	129	587	173	66	22	357	632	637	86	596	114	600	219	162	65	650	24	201	623	71	87	0	32	25	165	636	261	655	75	214	70	671	640	652	85	669	4	14	1	672	631	109	103	681	659	633	45	74	642	678	653	95	53	654	679	48	667	36	663	675	686	83	126	2	685	670	625	245	595	688	700	677	714	608	56	723	658	708	707	720	698	709	718	673	702	138	719	726	105	724	715	731	705	737	738	734	742	703	744	739	745	748	-1</Child1ArrayGenes>
      <Child2ArrayGenes>-1	-1	-1	-1	-1	-1	-1	-1	-1	-1	-1	-1	-1	-1	-1	-1	-1	-1	-1	-1	-1	-1	-1	-1	-1	-1	-1	-1	-1	-1	-1	-1	-1	-1	-1	-1	-1	-1	-1	-1	-1	-1	-1	-1	-1	-1	-1	-1	-1	-1	-1	-1	-1	-1	-1	-1	-1	-1	-1	-1	-1	-1	-1	-1	-1	-1	-1	-1	-1	-1	-1	-1	-1	-1	-1	-1	-1	-1	-1	-1	-1	-1	-1	-1	-1	-1	-1	-1	-1	-1	-1	-1	-1	-1	-1	-1	-1	-1	-1	-1	-1	-1	-1	-1	-1	-1	-1	-1	-1	-1	-1	-1	-1	-1	-1	-1	-1	-1	-1	-1	-1	-1	-1	-1	-1	-1	-1	-1	-1	-1	-1	-1	-1	-1	-1	-1	-1	-1	-1	-1	-1	-1	-1	-1	-1	-1	-1	-1	-1	-1	-1	-1	-1	-1	-1	-1	-1	-1	-1	-1	-1	-1	-1	-1	-1	-1	-1	-1	-1	-1	-1	-1	-1	-1	-1	-1	-1	-1	-1	-1	-1	-1	-1	-1	-1	-1	-1	-1	-1	-1	-1	-1	-1	-1	-1	-1	-1	-1	-1	-1	-1	-1	-1	-1	-1	-1	-1	-1	-1	-1	-1	-1	-1	-1	-1	-1	-1	-1	-1	-1	-1	-1	-1	-1	-1	-1	-1	-1	-1	-1	-1	-1	-1	-1	-1	-1	-1	-1	-1	-1	-1	-1	-1	-1	-1	-1	-1	-1	-1	-1	-1	-1	-1	-1	-1	-1	-1	-1	-1	-1	-1	-1	-1	-1	-1	-1	-1	-1	-1	-1	-1	-1	-1	-1	-1	-1	-1	-1	-1	-1	-1	-1	-1	-1	-1	-1	-1	-1	-1	-1	-1	-1	-1	-1	-1	-1	-1	-1	-1	-1	-1	-1	-1	-1	-1	-1	-1	-1	-1	-1	-1	-1	-1	-1	-1	-1	-1	-1	-1	-1	-1	-1	-1	-1	-1	-1	-1	-1	-1	-1	-1	-1	-1	-1	-1	-1	-1	-1	-1	-1	-1	-1	-1	-1	-1	-1	-1	-1	-1	-1	-1	-1	-1	-1	-1	-1	-1	-1	-1	-1	-1	-1	-1	-1	-1	-1	-1	-1	-1	-1	-1	-1	-1	-1	-1	-1	15	23	81	110	170	178	212	220	225	227	236	249	285	315	328	333	339	358	364	368	369	29	30	209	226	232	248	250	265	266	273	274	276	301	305	306	308	310	317	319	322	325	331	344	347	348	356	362	374	375	421	160	186	192	205	215	218	228	239	253	270	290	302	312	313	321	343	346	351	353	360	372	184	238	139	335	136	204	217	282	93	449	451	367	311	127	409	373	198	342	181	458	255	426	457	295	130	176	234	242	262	267	268	283	345	448	278	447	363	460	470	462	478	229	304	28	43	50	52	57	58	62	63	80	107	117	118	119	123	132	133	142	146	148	150	163	164	172	188	189	190	193	195	200	206	207	208	211	235	243	244	256	263	271	289	293	297	298	299	320	323	324	329	330	334	336	340	341	365	371	180	486	480	484	544	545	286	482	490	467	169	550	349	489	233	557	359	485	258	332	241	519	463	352	396	560	284	115	179	464	561	370	221	77	564	425	555	89	197	551	578	143	199	259	33	167	459	101	477	456	579	577	586	575	291	549	569	309	111	128	584	483	94	281	602	588	61	574	576	548	55	96	157	572	565	366	568	140	603	338	614	558	108	554	97	151	303	296	570	627	275	605	350	611	617	610	131	597	620	247	182	562	581	635	638	355	628	44	621	626	318	573	84	646	592	354	643	91	641	361	648	599	656	251	102	175	90	615	609	619	585	307	645	147	644	639	183	664	665	116	17	662	657	687	622	651	668	674	676	647	630	683	680	135	158	300	634	613	689	629	691	696	624	699	660	693	690	649	661	697	684	666	692	327	706	694	701	100	682	717	713	711	712	721	716	704	729	725	216	695	710	722	727	732	728	733	735	740	730	736	743	746	747	741	749	-1</Child2ArrayGenes>
      <NodeOrderArrayGenes>376	377	378	379	380	381	382	383	384	385	386	387	388	389	390	391	392	393	394	395	396	397	398	399	400	401	402	403	404	405	406	407	408	409	410	411	412	413	414	415	416	417	418	419	420	421	422	423	424	425	426	427	428	429	430	431	432	433	434	435	436	437	438	439	440	441	442	443	444	445	446	447	448	449	450	451	452	453	454	455	456	457	458	459	460	461	462	463	464	465	466	467	468	469	470	471	472	473	474	475	476	477	478	479	480	481	482	483	484	485	486	487	488	489	490	491	492	493	494	495	496	497	498	499	500	501	502	503	504	505	506	507	508	509	510	511	512	513	514	515	516	517	518	519	520	521	522	523	524	525	526	527	528	529	530	531	532	533	534	535	536	537	538	539	540	541	542	543	544	545	546	547	548	549	550	551	552	553	554	555	556	557	558	559	560	561	562	563	564	565	566	567	568	569	570	571	572	573	574	575	576	577	578	579	580	581	582	583	584	585	586	587	588	589	590	591	592	593	594	595	596	597	598	599	600	601	602	603	604	605	606	607	608	609	610	611	612	613	614	615	616	617	618	619	620	621	622	623	624	625	626	627	628	629	630	631	632	633	634	635	636	637	638	639	640	641	642	643	644	645	646	647	648	649	650	651	652	653	654	655	656	657	658	659	660	661	662	663	664	665	666	667	668	669	670	671	672	673	674	675	676	677	678	679	680	681	682	683	684	685	686	687	688	689	690	691	692	693	694	695	696	697	698	699	700	701	702	703	704	705	706	707	708	709	710	711	712	713	714	715	716	717	718	719	720	721	722	723	724	725	726	727	728	729	730	731	732	733	734	735	736	737	738	739	740	741	742	743	744	745	746	747	748	749	750	-1</NodeOrderArrayGenes>
      <HeightsArrayGenes>0.0	0.0	0.0	0.0	0.0	0.0	0.0	0.0	0.0	0.0	0.0	0.0	0.0	0.0	0.0	0.0	0.0	0.0	0.0	0.0	0.0	0.0	0.0	0.0	0.0	0.0	0.0	0.0	0.0	0.0	0.0	0.0	0.0	0.0	0.0	0.0	0.0	0.0	0.0	0.0	0.0	0.0	0.0	0.0	0.0	0.0	0.0	0.0	0.0	0.0	0.0	0.0	0.0	0.0	0.0	0.0	0.0	0.0	0.0	0.0	0.0	0.0	0.0	0.0	0.0	0.0	0.0	0.0	0.0	0.0	0.0	0.0	0.0	0.0	0.0	0.0	0.0	0.0	0.0	0.0	0.0	0.0	0.0	0.0	0.0	0.0	0.0	0.0	0.0	0.0	0.0	0.0	0.0	0.0	0.0	0.0	0.0	0.0	0.0	0.0	0.0	0.0	0.0	0.0	0.0	0.0	0.0	0.0	0.0	0.0	0.0	0.0	0.0	0.0	0.0	0.0	0.0	0.0	0.0	0.0	0.0	0.0	0.0	0.0	0.0	0.0	0.0	0.0	0.0	0.0	0.0	0.0	0.0	0.0	0.0	0.0	0.0	0.0	0.0	0.0	0.0	0.0	0.0	0.0	0.0	0.0	0.0	0.0	0.0	0.0	0.0	0.0	0.0	0.0	0.0	0.0	0.0	0.0	0.0	0.0	0.0	0.0	0.0	0.0	0.0	0.0	0.0	0.0	0.0	0.0	0.0	0.0	0.0	0.0	0.0	0.0	0.0	0.0	0.0	0.0	0.0	0.0	0.0	0.0	0.0	0.0	0.0	0.0	0.0	0.0	0.0	0.0	0.0	0.0	0.0	0.0	0.0	0.0	0.0	0.0	0.0	0.0	0.0	0.0	0.0	0.0	0.0	0.0	0.0	0.0	0.0	0.0	0.0	0.0	0.0	0.0	0.0	0.0	0.0	0.0	0.0	0.0	0.0	0.0	0.0	0.0	0.0	0.0	0.0	0.0	0.0	0.0	0.0	0.0	0.0	0.0	0.0	0.0	0.0	0.0	0.0	0.0	0.0	0.0	0.0	0.0	0.0	0.0	0.0	0.0	0.0	0.0	0.0	0.0	0.0	0.0	0.0	0.0	0.0	0.0	0.0	0.0	0.0	0.0	0.0	0.0	0.0	0.0	0.0	0.0	0.0	0.0	0.0	0.0	0.0	0.0	0.0	0.0	0.0	0.0	0.0	0.0	0.0	0.0	0.0	0.0	0.0	0.0	0.0	0.0	0.0	0.0	0.0	0.0	0.0	0.0	0.0	0.0	0.0	0.0	0.0	0.0	0.0	0.0	0.0	0.0	0.0	0.0	0.0	0.0	0.0	0.0	0.0	0.0	0.0	0.0	0.0	0.0	0.0	0.0	0.0	0.0	0.0	0.0	0.0	0.0	0.0	0.0	0.0	0.0	0.0	0.0	0.0	0.0	0.0	0.0	0.0	0.0	0.0	0.0	0.0	0.0	0.0	0.0	0.0	0.0	0.0	0.0	0.0	0.0	0.0	0.0	0.0	0.0	0.0	0.0	0.0	0.0	0.0	0.0	0.0	0.0	0.0	0.0	0.0	0.0	0.0	0.0	0.0	0.0	0.0	0.0	0.0	0.0	0.0	0.0	0.0	0.0	0.0	0.0	0.0	0.0	0.0	0.0	0.0	0.0	0.0	0.0	0.0	0.0	0.0	0.0	0.0	0.0	0.0	0.0	0.0	1.4142135	1.4142135	1.4142135	1.4142135	1.4142135	1.4142135	1.4142135	1.4142135	1.4142135	1.4142135	1.4142135	1.4142135	1.4142135	1.4142135	1.4142135	1.4142135	1.4142135	1.4142135	1.4142135	1.4142135	1.4142135	1.4142135	1.4142135	1.4142135	1.4142135	1.4142135	1.4142135	1.4142135	1.4142135	2.6457512	2.828427	2.828427	2.828427	2.828427	2.828427	2.828427	2.828427	2.828427	2.828427	2.828427	2.828427	2.828427	2.828427	2.828427	2.828427	2.828427	2.828427	2.828427	2.828427	2.828427	2.828427	3.3166249	3.7416575	3.8729835	4.0	4.2426405	4.2426405	4.2426405	4.2426405	4.358899	4.409684	4.466528	4.7958317	5.0	5.196152	5.196152	5.656854	5.7445626	5.91608	6.155846	6.391165	6.78233	6.8919287	6.942028	6.948469	7.071068	7.071068	7.071068	7.071068	7.071068	7.071068	7.071068	7.071068	7.071068	7.1343374	7.2111025	7.3484693	7.4161983	7.513217	7.641796	7.749829	8.364677	8.426149	8.426149	8.485281	8.485281	8.485281	8.485281	8.485281	8.485281	8.485281	8.485281	8.485281	8.485281	8.485281	8.485281	8.485281	8.485281	8.485281	8.485281	8.485281	8.485281	8.485281	8.485281	8.485281	8.485281	8.485281	8.485281	8.485281	8.485281	8.485281	8.485281	8.485281	8.485281	8.485281	8.485281	8.485281	8.485281	8.485281	8.485281	8.485281	8.485281	8.485281	8.485281	8.485281	8.485281	8.485281	8.485281	8.485281	8.485281	8.485281	8.485281	8.485281	8.485281	8.485281	8.485281	8.485281	8.485281	8.485281	8.6602545	8.72674	8.774964	8.803362	8.83176	8.83176	8.944272	8.986057	9.065333	9.156739	9.165152	9.218109	9.273619	9.279875	9.327379	9.431278	9.433981	9.445339	9.539392	9.539392	10.049875	10.099504	10.099504	10.148891	10.177665	10.22109	10.246951	10.29563	10.33684	10.462889	10.473219	10.488089	10.535654	10.583005	10.678908	10.710686	10.764528	10.862781	10.862781	10.999907	11.00996	11.090536	11.090536	11.224972	11.269427	11.269427	11.291047	11.313708	11.313708	11.361902	11.567764	11.589474	11.607891	11.638048	11.661903	11.708704	11.724468	11.72509	11.874342	12.0	12.01163	12.084349	12.11057	12.124355	12.125839	12.125886	12.206555	12.258081	12.437235	12.482349	12.60952	12.60952	12.649111	12.693678	12.693708	12.717339	12.799244	12.806249	12.839224	12.845233	12.855374	12.861382	13.055191	13.06357	13.114877	13.114877	13.152891	13.152946	13.220639	13.250194	13.304134	13.30597	13.341664	13.392796	13.461424	13.504256	13.527749	13.5396595	13.578862	13.638182	13.762436	13.821408	13.883312	13.93463	13.961867	14.035668	14.058631	14.071247	14.113749	14.136618	14.14059	14.172134	14.238295	14.336529	14.344766	14.387495	14.509747	14.56022	14.685034	14.6969385	14.700879	14.763809	14.79299	14.899665	14.933185	14.96663	15.033297	15.063059	15.066543	15.0725155	15.105781	15.132746	15.263775	15.264338	15.35213	15.399266	15.466085	15.492777	15.6	15.652476	15.716233	15.899162	15.928078	15.959353	16.043816	16.046494	16.15445	16.317528	16.333546	16.50214	16.516962	16.521646	16.532421	16.544971	16.643316	16.7332	16.806225	16.807638	16.837803	16.94503	17.13925	17.231577	17.310476	17.35461	17.387918	17.433617	17.458576	17.478306	17.554916	17.619907	17.709696	17.818378	17.842907	17.929981	18.31126	18.456718	18.492077	18.52026	18.618366	18.659054	18.68814	18.9856	19.375511	19.477848	19.694008	19.74973	19.81343	20.062521	20.14944	20.171574	20.198723	20.232067	20.628107	21.43685	21.690617	21.923235	22.00909	22.515509	22.735859	23.247622	23.702549	27.405025	27.616093	27.710875	40.085045	0.0</HeightsArrayGenes>
      <MinCorrelationGenes>1.4142135381698608</MinCorrelationGenes>
      <MaxCorrelationGenes>0.0</MaxCorrelationGenes>
      <MaxPixelDistanceGenes>2</MaxPixelDistanceGenes>
      <MinPixelDistanceGenes>2</MinPixelDistanceGenes>
      <ZeroDistanceGenes>0.05</ZeroDistanceGenes>
      <Child1ArraySamples>-1	-1	-1	-1	-1	-1	-1	-1	-1	-1	-1	-1	-1	-1	-1	-1	-1	-1	-1	-1	-1	-1	-1	-1	-1	-1	-1	-1	-1	-1	-1	-1	-1	-1	-1	-1	-1	-1	-1	-1	-1	-1	-1	-1	-1	-1	-1	-1	-1	-1	-1	-1	-1	-1	-1	-1	-1	-1	-1	-1	-1	-1	-1	-1	-1	-1	-1	-1	-1	-1	-1	-1	-1	-1	-1	-1	-1	-1	-1	-1	-1	-1	-1	-1	-1	-1	-1	-1	-1	-1	-1	-1	-1	-1	-1	-1	-1	-1	-1	-1	-1	-1	-1	-1	-1	-1	-1	-1	-1	-1	-1	-1	-1	-1	-1	-1	-1	-1	-1	-1	-1	-1	-1	-1	-1	-1	-1	-1	-1	-1	-1	-1	-1	-1	-1	-1	-1	-1	-1	-1	-1	-1	-1	-1	-1	-1	-1	-1	-1	-1	-1	-1	-1	-1	-1	-1	-1	-1	-1	-1	-1	-1	-1	-1	-1	-1	-1	-1	-1	-1	-1	-1	-1	-1	-1	-1	-1	-1	-1	-1	-1	-1	-1	-1	-1	-1	-1	-1	-1	-1	-1	-1	-1	-1	-1	-1	-1	-1	-1	-1	-1	-1	-1	-1	-1	-1	-1	-1	-1	-1	-1	-1	-1	-1	-1	-1	-1	-1	-1	-1	-1	-1	-1	-1	-1	-1	-1	-1	-1	-1	-1	-1	-1	-1	-1	-1	-1	-1	-1	-1	-1	-1	-1	-1	-1	-1	-1	-1	-1	-1	-1	-1	-1	-1	-1	-1	-1	-1	-1	-1	-1	-1	-1	-1	-1	-1	-1	-1	-1	-1	-1	-1	-1	-1	-1	-1	-1	-1	-1	-1	-1	-1	-1	-1	-1	-1	-1	-1	-1	-1	-1	-1	-1	-1	-1	-1	-1	-1	-1	-1	-1	-1	-1	-1	-1	-1	-1	-1	-1	-1	-1	-1	-1	-1	-1	-1	-1	-1	-1	-1	-1	-1	-1	-1	-1	-1	-1	-1	-1	-1	-1	-1	-1	-1	-1	-1	-1	-1	-1	-1	-1	-1	-1	-1	-1	-1	-1	-1	-1	-1	-1	-1	-1	-1	-1	-1	-1	-1	-1	-1	-1	-1	-1	-1	-1	-1	-1	-1	-1	-1	-1	-1	-1	-1	-1	-1	9	376	377	378	379	380	381	382	383	384	385	386	387	388	389	390	391	392	393	394	395	3	397	398	12	399	401	402	403	404	400	405	407	222	408	410	411	412	413	414	415	416	417	406	419	420	418	422	423	424	279	153	427	428	429	430	431	432	433	434	435	436	437	438	439	440	441	442	443	444	445	446	168	237	122	264	18	203	76	213	92	450	257	455	287	40	288	144	112	125	452	174	26	51	38	461	49	472	473	474	475	476	120	134	145	466	230	10	479	468	194	481	104	121	202	27	491	492	493	494	495	496	497	69	498	500	501	502	503	504	505	19	506	499	508	510	511	512	513	514	509	515	517	79	518	520	521	516	522	524	525	523	526	528	529	530	531	532	533	534	535	536	527	537	538	539	541	542	540	543	124	16	337	292	177	260	454	246	547	471	149	507	154	152	210	269	240	488	166	141	31	64	224	316	487	21	137	5	556	8	314	171	34	11	159	553	563	59	42	161	567	78	99	106	20	6	453	68	73	82	35	580	185	546	277	37	191	591	41	47	593	566	583	280	604	13	46	98	598	559	39	54	156	589	594	582	601	7	552	223	294	465	616	571	67	72	618	254	469	155	196	590	231	606	60	326	88	187	272	113	612	252	607	129	587	173	66	22	357	632	637	86	596	114	600	219	162	65	650	24	201	623	71	87	0	32	25	165	636	261	655	75	214	70	671	640	652	85	669	4	14	1	672	631	109	103	681	659	633	45	74	642	678	653	95	53	654	679	48	667	36	663	675	686	83	126	2	685	670	625	245	595	688	700	677	714	608	56	723	658	708	707	720	698	709	718	673	702	138	719	726	105	724	715	731	705	737	738	734	742	703	744	739	745	748	-1</Child1ArraySamples>
      <Child2ArraySamples>-1	-1	-1	-1	-1	-1	-1	-1	-1	-1	-1	-1	-1	-1	-1	-1	-1	-1	-1	-1	-1	-1	-1	-1	-1	-1	-1	-1	-1	-1	-1	-1	-1	-1	-1	-1	-1	-1	-1	-1	-1	-1	-1	-1	-1	-1	-1	-1	-1	-1	-1	-1	-1	-1	-1	-1	-1	-1	-1	-1	-1	-1	-1	-1	-1	-1	-1	-1	-1	-1	-1	-1	-1	-1	-1	-1	-1	-1	-1	-1	-1	-1	-1	-1	-1	-1	-1	-1	-1	-1	-1	-1	-1	-1	-1	-1	-1	-1	-1	-1	-1	-1	-1	-1	-1	-1	-1	-1	-1	-1	-1	-1	-1	-1	-1	-1	-1	-1	-1	-1	-1	-1	-1	-1	-1	-1	-1	-1	-1	-1	-1	-1	-1	-1	-1	-1	-1	-1	-1	-1	-1	-1	-1	-1	-1	-1	-1	-1	-1	-1	-1	-1	-1	-1	-1	-1	-1	-1	-1	-1	-1	-1	-1	-1	-1	-1	-1	-1	-1	-1	-1	-1	-1	-1	-1	-1	-1	-1	-1	-1	-1	-1	-1	-1	-1	-1	-1	-1	-1	-1	-1	-1	-1	-1	-1	-1	-1	-1	-1	-1	-1	-1	-1	-1	-1	-1	-1	-1	-1	-1	-1	-1	-1	-1	-1	-1	-1	-1	-1	-1	-1	-1	-1	-1	-1	-1	-1	-1	-1	-1	-1	-1	-1	-1	-1	-1	-1	-1	-1	-1	-1	-1	-1	-1	-1	-1	-1	-1	-1	-1	-1	-1	-1	-1	-1	-1	-1	-1	-1	-1	-1	-1	-1	-1	-1	-1	-1	-1	-1	-1	-1	-1	-1	-1	-1	-1	-1	-1	-1	-1	-1	-1	-1	-1	-1	-1	-1	-1	-1	-1	-1	-1	-1	-1	-1	-1	-1	-1	-1	-1	-1	-1	-1	-1	-1	-1	-1	-1	-1	-1	-1	-1	-1	-1	-1	-1	-1	-1	-1	-1	-1	-1	-1	-1	-1	-1	-1	-1	-1	-1	-1	-1	-1	-1	-1	-1	-1	-1	-1	-1	-1	-1	-1	-1	-1	-1	-1	-1	-1	-1	-1	-1	-1	-1	-1	-1	-1	-1	-1	-1	-1	-1	-1	-1	-1	-1	-1	-1	-1	-1	-1	-1	-1	-1	-1	-1	15	23	81	110	170	178	212	220	225	227	236	249	285	315	328	333	339	358	364	368	369	29	30	209	226	232	248	250	265	266	273	274	276	301	305	306	308	310	317	319	322	325	331	344	347	348	356	362	374	375	421	160	186	192	205	215	218	228	239	253	270	290	302	312	313	321	343	346	351	353	360	372	184	238	139	335	136	204	217	282	93	449	451	367	311	127	409	373	198	342	181	458	255	426	457	295	130	176	234	242	262	267	268	283	345	448	278	447	363	460	470	462	478	229	304	28	43	50	52	57	58	62	63	80	107	117	118	119	123	132	133	142	146	148	150	163	164	172	188	189	190	193	195	200	206	207	208	211	235	243	244	256	263	271	289	293	297	298	299	320	323	324	329	330	334	336	340	341	365	371	180	486	480	484	544	545	286	482	490	467	169	550	349	489	233	557	359	485	258	332	241	519	463	352	396	560	284	115	179	464	561	370	221	77	564	425	555	89	197	551	578	143	199	259	33	167	459	101	477	456	579	577	586	575	291	549	569	309	111	128	584	483	94	281	602	588	61	574	576	548	55	96	157	572	565	366	568	140	603	338	614	558	108	554	97	151	303	296	570	627	275	605	350	611	617	610	131	597	620	247	182	562	581	635	638	355	628	44	621	626	318	573	84	646	592	354	643	91	641	361	648	599	656	251	102	175	90	615	609	619	585	307	645	147	644	639	183	664	665	116	17	662	657	687	622	651	668	674	676	647	630	683	680	135	158	300	634	613	689	629	691	696	624	699	660	693	690	649	661	697	684	666	692	327	706	694	701	100	682	717	713	711	712	721	716	704	729	725	216	695	710	722	727	732	728	733	735	740	730	736	743	746	747	741	749	-1</Child2ArraySamples>
      <NodeOrderArraySamples>376	377	378	379	380	381	382	383	384	385	386	387	388	389	390	391	392	393	394	395	396	397	398	399	400	401	402	403	404	405	406	407	408	409	410	411	412	413	414	415	416	417	418	419	420	421	422	423	424	425	426	427	428	429	430	431	432	433	434	435	436	437	438	439	440	441	442	443	444	445	446	447	448	449	450	451	452	453	454	455	456	457	458	459	460	461	462	463	464	465	466	467	468	469	470	471	472	473	474	475	476	477	478	479	480	481	482	483	484	485	486	487	488	489	490	491	492	493	494	495	496	497	498	499	500	501	502	503	504	505	506	507	508	509	510	511	512	513	514	515	516	517	518	519	520	521	522	523	524	525	526	527	528	529	530	531	532	533	534	535	536	537	538	539	540	541	542	543	544	545	546	547	548	549	550	551	552	553	554	555	556	557	558	559	560	561	562	563	564	565	566	567	568	569	570	571	572	573	574	575	576	577	578	579	580	581	582	583	584	585	586	587	588	589	590	591	592	593	594	595	596	597	598	599	600	601	602	603	604	605	606	607	608	609	610	611	612	613	614	615	616	617	618	619	620	621	622	623	624	625	626	627	628	629	630	631	632	633	634	635	636	637	638	639	640	641	642	643	644	645	646	647	648	649	650	651	652	653	654	655	656	657	658	659	660	661	662	663	664	665	666	667	668	669	670	671	672	673	674	675	676	677	678	679	680	681	682	683	684	685	686	687	688	689	690	691	692	693	694	695	696	697	698	699	700	701	702	703	704	705	706	707	708	709	710	711	712	713	714	715	716	717	718	719	720	721	722	723	724	725	726	727	728	729	730	731	732	733	734	735	736	737	738	739	740	741	742	743	744	745	746	747	748	749	750	-1</NodeOrderArraySamples>
      <HeightsArraySamples>0.0	0.0	0.0	0.0	0.0	0.0	0.0	0.0	0.0	0.0	0.0	0.0	0.0	0.0	0.0	0.0	0.0	0.0	0.0	0.0	0.0	0.0	0.0	0.0	0.0	0.0	0.0	0.0	0.0	0.0	0.0	0.0	0.0	0.0	0.0	0.0	0.0	0.0	0.0	0.0	0.0	0.0	0.0	0.0	0.0	0.0	0.0	0.0	0.0	0.0	0.0	0.0	0.0	0.0	0.0	0.0	0.0	0.0	0.0	0.0	0.0	0.0	0.0	0.0	0.0	0.0	0.0	0.0	0.0	0.0	0.0	0.0	0.0	0.0	0.0	0.0	0.0	0.0	0.0	0.0	0.0	0.0	0.0	0.0	0.0	0.0	0.0	0.0	0.0	0.0	0.0	0.0	0.0	0.0	0.0	0.0	0.0	0.0	0.0	0.0	0.0	0.0	0.0	0.0	0.0	0.0	0.0	0.0	0.0	0.0	0.0	0.0	0.0	0.0	0.0	0.0	0.0	0.0	0.0	0.0	0.0	0.0	0.0	0.0	0.0	0.0	0.0	0.0	0.0	0.0	0.0	0.0	0.0	0.0	0.0	0.0	0.0	0.0	0.0	0.0	0.0	0.0	0.0	0.0	0.0	0.0	0.0	0.0	0.0	0.0	0.0	0.0	0.0	0.0	0.0	0.0	0.0	0.0	0.0	0.0	0.0	0.0	0.0	0.0	0.0	0.0	0.0	0.0	0.0	0.0	0.0	0.0	0.0	0.0	0.0	0.0	0.0	0.0	0.0	0.0	0.0	0.0	0.0	0.0	0.0	0.0	0.0	0.0	0.0	0.0	0.0	0.0	0.0	0.0	0.0	0.0	0.0	0.0	0.0	0.0	0.0	0.0	0.0	0.0	0.0	0.0	0.0	0.0	0.0	0.0	0.0	0.0	0.0	0.0	0.0	0.0	0.0	0.0	0.0	0.0	0.0	0.0	0.0	0.0	0.0	0.0	0.0	0.0	0.0	0.0	0.0	0.0	0.0	0.0	0.0	0.0	0.0	0.0	0.0	0.0	0.0	0.0	0.0	0.0	0.0	0.0	0.0	0.0	0.0	0.0	0.0	0.0	0.0	0.0	0.0	0.0	0.0	0.0	0.0	0.0	0.0	0.0	0.0	0.0	0.0	0.0	0.0	0.0	0.0	0.0	0.0	0.0	0.0	0.0	0.0	0.0	0.0	0.0	0.0	0.0	0.0	0.0	0.0	0.0	0.0	0.0	0.0	0.0	0.0	0.0	0.0	0.0	0.0	0.0	0.0	0.0	0.0	0.0	0.0	0.0	0.0	0.0	0.0	0.0	0.0	0.0	0.0	0.0	0.0	0.0	0.0	0.0	0.0	0.0	0.0	0.0	0.0	0.0	0.0	0.0	0.0	0.0	0.0	0.0	0.0	0.0	0.0	0.0	0.0	0.0	0.0	0.0	0.0	0.0	0.0	0.0	0.0	0.0	0.0	0.0	0.0	0.0	0.0	0.0	0.0	0.0	0.0	0.0	0.0	0.0	0.0	0.0	0.0	0.0	0.0	0.0	0.0	0.0	0.0	0.0	0.0	0.0	0.0	0.0	0.0	0.0	0.0	0.0	0.0	0.0	0.0	0.0	0.0	0.0	0.0	0.0	0.0	0.0	0.0	0.0	0.0	0.0	0.0	0.0	0.0	0.0	0.0	0.0	0.0	0.0	0.0	0.0	0.0	0.0	0.0	0.0	0.0	1.4142135	1.4142135	1.4142135	1.4142135	1.4142135	1.4142135	1.4142135	1.4142135	1.4142135	1.4142135	1.4142135	1.4142135	1.4142135	1.4142135	1.4142135	1.4142135	1.4142135	1.4142135	1.4142135	1.4142135	1.4142135	1.4142135	1.4142135	1.4142135	1.4142135	1.4142135	1.4142135	1.4142135	1.4142135	2.6457512	2.828427	2.828427	2.828427	2.828427	2.828427	2.828427	2.828427	2.828427	2.828427	2.828427	2.828427	2.828427	2.828427	2.828427	2.828427	2.828427	2.828427	2.828427	2.828427	2.828427	2.828427	3.3166249	3.7416575	3.8729835	4.0	4.2426405	4.2426405	4.2426405	4.2426405	4.358899	4.409684	4.466528	4.7958317	5.0	5.196152	5.196152	5.656854	5.7445626	5.91608	6.155846	6.391165	6.78233	6.8919287	6.942028	6.948469	7.071068	7.071068	7.071068	7.071068	7.071068	7.071068	7.071068	7.071068	7.071068	7.1343374	7.2111025	7.3484693	7.4161983	7.513217	7.641796	7.749829	8.364677	8.426149	8.426149	8.485281	8.485281	8.485281	8.485281	8.485281	8.485281	8.485281	8.485281	8.485281	8.485281	8.485281	8.485281	8.485281	8.485281	8.485281	8.485281	8.485281	8.485281	8.485281	8.485281	8.485281	8.485281	8.485281	8.485281	8.485281	8.485281	8.485281	8.485281	8.485281	8.485281	8.485281	8.485281	8.485281	8.485281	8.485281	8.485281	8.485281	8.485281	8.485281	8.485281	8.485281	8.485281	8.485281	8.485281	8.485281	8.485281	8.485281	8.485281	8.485281	8.485281	8.485281	8.485281	8.485281	8.485281	8.485281	8.6602545	8.72674	8.774964	8.803362	8.83176	8.83176	8.944272	8.986057	9.065333	9.156739	9.165152	9.218109	9.273619	9.279875	9.327379	9.431278	9.433981	9.445339	9.539392	9.539392	10.049875	10.099504	10.099504	10.148891	10.177665	10.22109	10.246951	10.29563	10.33684	10.462889	10.473219	10.488089	10.535654	10.583005	10.678908	10.710686	10.764528	10.862781	10.862781	10.999907	11.00996	11.090536	11.090536	11.224972	11.269427	11.269427	11.291047	11.313708	11.313708	11.361902	11.567764	11.589474	11.607891	11.638048	11.661903	11.708704	11.724468	11.72509	11.874342	12.0	12.01163	12.084349	12.11057	12.124355	12.125839	12.125886	12.206555	12.258081	12.437235	12.482349	12.60952	12.60952	12.649111	12.693678	12.693708	12.717339	12.799244	12.806249	12.839224	12.845233	12.855374	12.861382	13.055191	13.06357	13.114877	13.114877	13.152891	13.152946	13.220639	13.250194	13.304134	13.30597	13.341664	13.392796	13.461424	13.504256	13.527749	13.5396595	13.578862	13.638182	13.762436	13.821408	13.883312	13.93463	13.961867	14.035668	14.058631	14.071247	14.113749	14.136618	14.14059	14.172134	14.238295	14.336529	14.344766	14.387495	14.509747	14.56022	14.685034	14.6969385	14.700879	14.763809	14.79299	14.899665	14.933185	14.96663	15.033297	15.063059	15.066543	15.0725155	15.105781	15.132746	15.263775	15.264338	15.35213	15.399266	15.466085	15.492777	15.6	15.652476	15.716233	15.899162	15.928078	15.959353	16.043816	16.046494	16.15445	16.317528	16.333546	16.50214	16.516962	16.521646	16.532421	16.544971	16.643316	16.7332	16.806225	16.807638	16.837803	16.94503	17.13925	17.231577	17.310476	17.35461	17.387918	17.433617	17.458576	17.478306	17.554916	17.619907	17.709696	17.818378	17.842907	17.929981	18.31126	18.456718	18.492077	18.52026	18.618366	18.659054	18.68814	18.9856	19.375511	19.477848	19.694008	19.74973	19.81343	20.062521	20.14944	20.171574	20.198723	20.232067	20.628107	21.43685	21.690617	21.923235	22.00909	22.515509	22.735859	23.247622	23.702549	27.405025	27.616093	27.710875	40.085045	0.0</HeightsArraySamples>
      <MinCorrelationSamples>1.4142135381698608</MinCorrelationSamples>
      <MaxCorrelationSamples>0.0</MaxCorrelationSamples>
      <MaxPixelDistanceSamples>2</MaxPixelDistanceSamples>
      <MinPixelDistanceSamples>2</MinPixelDistanceSamples>
      <ZeroDistanceSamples>0.05</ZeroDistanceSamples>
      <HCL-Clusters/>
      <HCL-Clusters/>
    </HCL>
  </ClusteringResults>
  <SequenceInformation/>
  <GO/>
</SupplementaryInformation>
