# Supplementary material for: The developmental expression dynamics of Drosophila melanogaster transcription factors
Source: Genome Biol. 2010 Apr 12;11(4):R40. doi: 10.1186/gb-2010-11-4-r40 (PMC2884543; doi:10.1186/gb-2010-11-4-r40)
Supplement: Additional file 2 — Mini-website: raw data and intermediate results. A self-contained website to browse and retrieve all primary data used in this study, as well as intermediate results such as clustering results. [file gb-2010-11-4-r40-S2.ZIP › raw data/slim_term.csv]

stage	key	bp
1	Mat	255
1	Mat	483
1	Mat	582
1	Mat	588
1	PoleCell	292
2	Amnio	281
2	AntEnd	283
2	AntEnd	284
2	DorsEct	279
2	DorsEct	423
2	EctAISN	269
2	EctAISN	386
2	FoGut	272
2	HiGut	286
2	Mat	254
2	Mat	478
2	Mat	579
2	Mat	580
2	Meso	288
2	Meso	289
2	Meso	290
2	Meso	438
2	Meso	439
2	Midline	277
2	Midline	437
2	Phar	392
2	PoleCell	449
2	PoleCell	578
2	PostEnd	283
2	PostEnd	285
2	PostEnd	425
2	ProcephEct	270
2	ProcephEct	351
2	ProcephEct	357
2	ProcephEct	365
2	Segmental	261
2	Segmental	262
2	Segmental	264
2	Ubiq	484
2	Ubiq	583
2	Ubiq	589
2	VentEct	275
2	VentEct	424
2	VisualPr	271
2	Yolk	266
2	Yolk	267
2	gap	263
3	Amnio	344
3	AntEnd	248
3	AntEnd	426
3	AntEnd	427
3	Clypeo	387
3	DorsEct	247
3	DorsEct	253
3	FoGut	274
3	FoGut	375
3	FoGut	376
3	FoGut	377
3	HeadMeso	250
3	HiGut	238
3	Midline	246
3	Phar	393
3	PoleCell	251
3	PostEnd	249
3	ProcephEct	244
3	ProcephEct	252
3	ProcephEct	352
3	ProcephEct	358
3	ProcephEct	366
3	ProcephEct	374
3	Segmental	533
3	TrunkMeso	243
3	Ubiq	485
3	Ubiq	584
3	Ubiq	590
3	VentCord	245
3	VentCord	276
3	VentCord	469
3	VentEct	245
3	VentEct	469
3	VisualPr	273
3	Yolk	472
3	gap	561
4	Amnio	345
4	AntEnd	236
4	AntEnd	428
4	CentBrain	353
4	Clypeo	388
4	DorsEct	176
4	DorsEct	401
4	DorsEct	402
4	DorsEct	403
4	DorsEct	404
4	FoGut	225
4	FoGut	378
4	FoGut	379
4	FoGut	380
4	GermCell	216
4	HeadMeso	242
4	HeadMeso	258
4	HeadMeso	440
4	HeadMeso	441
4	HeadMeso	442
4	HeadMeso	445
4	HiGut	239
4	HiGut	240
4	HiGut	287
4	HiGut	421
4	HiGut	422
4	Midline	235
4	Phar	394
4	Plasmat	448
4	PostEnd	237
4	ProcephEct	221
4	ProcephEct	222
4	ProcephEct	223
4	ProcephEct	224
4	ProcephEct	359
4	ProcephEct	369
4	Segmental	534
4	TrunkMeso	291
4	Ubiq	486
4	Ubiq	585
4	Ubiq	591
4	VentCord	234
4	VentEct	227
4	VentEct	230
4	VentEct	231
4	VentEct	232
4	VentEct	416
4	VentEct	419
4	Yolk	473
5	Amnio	84
5	AnalPad	156
5	AntMidGut	148
5	AntMidGut	192
5	AntMidGut	429
5	AntMidGut	435
5	AntMidGut	436
5	CardMeso	205
5	CardMeso	206
5	CardMeso	207
5	CardMeso	208
5	CardMeso	209
5	CentBrain	125
5	CentBrain	126
5	CentBrain	127
5	CentBrain	128
5	CentBrain	129
5	CentBrain	130
5	CentBrain	131
5	CentBrain	132
5	CentBrain	133
5	CentBrain	134
5	CentBrain	268
5	CentBrain	336
5	CentBrain	354
5	CentBrain	477
5	Clypeo	144
5	Clypeo	391
5	Crystal	203
5	DorsEctEpi	177
5	DorsEctEpi	178
5	DorsEctEpi	179
5	DorsEctEpi	180
5	DorsEctEpi	182
5	DorsEctEpi	280
5	FB	214
5	FB	215
5	FoGut	143
5	FoGut	146
5	FoGut	147
5	FoGut	381
5	FoGut	382
5	FoGut	383
5	FoGut	384
5	FoGut	385
5	FoGut	398
5	FoGut	399
5	FoGut	400
5	Garland	204
5	GermCell	450
5	HeadEpi	356
5	HeadEpi	360
5	HeadEpi	368
5	HeadEpi	370
5	HeadMeso	443
5	HeadMeso	467
5	HeadSomMusc	210
5	HeadViscMusc	446
5	HiGut	197
5	HiGut	198
5	HiGut	199
5	HiGut	200
5	HiGut	201
5	MalTub	194
5	MalTub	195
5	MalTub	196
5	Midline	174
5	Midline	175
5	Midline	278
5	Midline	339
5	OpLobe	136
5	OpLobe	137
5	OpLobe	138
5	PNS_Chemo	145
5	PNS_Chemo	151
5	PNS_Chemo	152
5	PNS_Chemo	396
5	PNS_Chemo	470
5	PNS_Mechano	164
5	PNS_Mechano	413
5	Phar	390
5	Phar	395
5	Plasmat	202
5	PostMidGut	193
5	PostMidGut	432
5	PostMidGut	433
5	PostMidGut	434
5	PostSpir	185
5	Proceph	139
5	Proceph	141
5	Proceph	343
5	Proceph	363
5	Proceph	372
5	SNS	181
5	SalGl	153
5	SalGl	154
5	SalGl	417
5	SalGl	418
5	SalGl	420
5	Trach	183
5	Trach	184
5	Trach	186
5	Trach	187
5	Trach	188
5	Trach	189
5	Trach	190
5	Trach	408
5	Trach	410
5	TrunkMeso	217
5	TrunkMeso	218
5	TrunkMeso	348
5	TrunkMeso	466
5	TrunkSomMusc	211
5	TrunkSomMusc	346
5	TrunkViscMusc	212
5	TrunkViscMusc	213
5	TrunkViscMusc	346
5	TrunkViscMusc	350
5	Ubiq	487
5	Ubiq	586
5	Ubiq	592
5	VentCord	165
5	VentCord	166
5	VentCord	167
5	VentCord	168
5	VentCord	169
5	VentCord	170
5	VentCord	171
5	VentCord	172
5	VentCord	340
5	VentCord	341
5	VentCord	342
5	VentEctEpi	155
5	VentEctEpi	157
5	VentEctEpi	158
5	Yolk	474
5	atrium	411
6	13-16.RingGland	120
6	13-16.RingGland	121
6	13-16.RingGland	122
6	13-16.RingGland	123
6	AdultImagPr	111
6	AdultImagPr	19
6	AdultImagPr	29
6	AdultImagPr	37
6	AdultImagPr	409
6	AdultImagPr	430
6	AdultImagPr	431
6	AdultImagPr	46
6	AdultImagPr	50
6	AdultImagPr	51
6	AdultImagPr	54
6	AdultImagPr	55
6	AdultImagPr	72
6	AdultImagPr	73
6	AdultImagPr	83
6	AdultImagPr	90
6	AdultImagPr	98
6	Amnio	282
6	Amnio	581
6	AnalPad	48
6	Atrium	38
6	CardioVasc	104
6	CardioVasc	105
6	CardioVasc	106
6	CardioVasc	107
6	CentBrain	11
6	CentBrain	12
6	CentBrain	2
6	CentBrain	476
6	CentBrain	5
6	CentBrain	6
6	CentBrain	8
6	Clypeo	389
6	Crystal	101
6	DorsEctEpi	69
6	DorsEctEpi	70
6	DorsEctEpi	75
6	FB	115
6	FoGut	22
6	FoGut	23
6	FoGut	24
6	FoGut	25
6	FoGut	26
6	FoGut	27
6	FoGut	32
6	FoGut	33
6	FoGut	34
6	FoGut	35
6	FoGut	36
6	Garland	102
6	Garland	103
6	GermCell	118
6	Gonad	116
6	Gonad	117
6	HeadEpi	16
6	HeadEpi	18
6	HeadEpi	21
6	HeadEpi	361
6	HeadEpi	362
6	HeadEpi	371
6	HeadSomMusc	109
6	HeadViscMusc	447
6	HiGut	91
6	HiGut	95
6	HiGut	96
6	HiGut	97
6	MalTub	92
6	MalTub	93
6	MalTub	94
6	MidGut	85
6	MidGut	86
6	MidGut	87
6	MidGut	88
6	MidGut	89
6	Midline	66
6	Midline	67
6	Midline	68
6	Oenocyte	71
6	OpLobe	13
6	OpLobe	14
6	OpLobe	15
6	PNS_Chemo	20
6	PNS_Chemo	30
6	PNS_Chemo	40
6	PNS_Chemo	41
6	PNS_Chemo	471
6	PNS_mechano	39
6	PNS_mechano	397
6	PNS_mechano	412
6	PNS_mechano	56
6	Phar	28
6	Phar	31
6	Plasmat	99
6	PostSpir	78
6	SNS	17
6	SNS	74
6	SalGl	42
6	SalGl	43
6	SalGl	44
6	SalGl	45
6	Trach	407
6	Trach	76
6	Trach	77
6	Trach	79
6	Trach	80
6	Trach	81
6	Trach	82
6	TrunkSomMusc	108
6	TrunkSomMusc	110
6	TrunkViscMusc	108
6	TrunkViscMusc	112
6	TrunkViscMusc	113
6	TrunkViscMusc	114
6	Ubiq	488
6	Ubiq	587
6	Ubiq	593
6	VentCord	468
6	VentCord	57
6	VentCord	58
6	VentCord	60
6	VentCord	61
6	VentCord	63
6	VentEctEpi	47
6	VentEctEpi	49
6	Yolk	475
