# Supplementary material for: The developmental expression dynamics of Drosophila melanogaster transcription factors
Source: Genome Biol. 2010 Apr 12;11(4):R40. doi: 10.1186/gb-2010-11-4-r40 (PMC2884543; doi:10.1186/gb-2010-11-4-r40)
Supplement: Additional file 2 — Mini-website: raw data and intermediate results. A self-contained website to browse and retrieve all primary data used in this study, as well as intermediate results such as clustering results. [file gb-2010-11-4-r40-S2.ZIP › raw data/table1/1_Mat.txt]

CG1007 CG10159 CG10209 CG10318 CG10325 CG1034 CG10366 CG10462 CG10543 CG10565 CG10619 CG10631 CG10669 CG1070 CG1071 CG10798 CG10949 CG11122 CG11172 CG1119 CG11247 CG1133 CG11398 CG11456 CG11494 CG11696 CG11723 CG11798 CG11799 CG11902 CG11971 CG11984 CG11987 CG11992 CG12052 CG12054 CG12223 CG12236 CG12299 CG1233 CG12391 CG12701 CG12744 CG12767 CG12942 CG13123 CG1322 CG13316 CG13475 CG13624 CG1429 CG14438 CG14513 CG1454 CG14667 CG14710 CG14938 CG15011 CG15436 CG15514 CG15715 CG15845 CG15889 CG1603 CG1621 CG1647 CG1650 CG17359 CG17361 CG1759 CG17592 CG1765 CG17743 CG17829 CG17835 CG17894 CG1792 CG1832 CG18362 CG18446 CG1845 CG1856 CG18599 CG18764 CG2050 CG2102 CG2116 CG2199 CG2530 CG2702 CG2712 CG2714 CG2914 CG30011 CG30420 CG3075 CG3136 CG31365 CG3143 CG31670 CG32180 CG32346 CG3242 CG32532 CG32575 CG32767 CG3281 CG33133 CG33213 CG33261 CG33336 CG3350 CG3497 CG3654 CG3726 CG3743 CG3815 CG3836 CG3838 CG3847 CG3891 CG3935 CG3941 CG3998 CG4029 CG4148 CG4217 CG4282 CG4404 CG4427 CG4621 CG4654 CG4707 CG4854 CG4903 CG5083 CG5109 CG5124 CG5229 CG5247 CG5393 CG5403 CG5461 CG5575 CG5580 CG5683 CG5714 CG5748 CG5935 CG6215 CG6276 CG6338 CG6376 CG6654 CG6769 CG6791 CG6824 CG6854 CG6964 CG6990 CG7041 CG7199 CG7271 CG7357 CG7372 CG7386 CG7404 CG7413 CG7518 CG7562 CG7664 CG7752 CG7839 CG7902 CG7938 CG7959 CG7987 CG8013 CG8068 CG8092 CG8127 CG8145 CG8228 CG8290 CG8301 CG8359 CG8388 CG8409 CG8478 CG8506 CG8522 CG8567 CG8591 CG8599 CG8651 CG8676 CG8809 CG8817 CG8819 CG8924 CG8933 CG8961 CG9045 CG9088 CG9215 CG9233 CG9310 CG9415 CG9418 CG9437 CG9495 CG9705 CG9786 CG9908 
