# Supplementary material for: The developmental expression dynamics of Drosophila melanogaster transcription factors
Source: Genome Biol. 2010 Apr 12;11(4):R40. doi: 10.1186/gb-2010-11-4-r40 (PMC2884543; doi:10.1186/gb-2010-11-4-r40)
Supplement: Additional file 2 — Mini-website: raw data and intermediate results. A self-contained website to browse and retrieve all primary data used in this study, as well as intermediate results such as clustering results. [file gb-2010-11-4-r40-S2.ZIP › raw data/table1/2_AntEnd.txt]

CG10002 CG10021 CG1034 CG10798 CG1447 CG1449 CG1856 CG2956 CG3956 CG3992 CG4761 CG5109 CG5393 CG7450 CG8388 CG9215 CG9398 CG9768 
