# Supplementary material for: The developmental expression dynamics of Drosophila melanogaster transcription factors
Source: Genome Biol. 2010 Apr 12;11(4):R40. doi: 10.1186/gb-2010-11-4-r40 (PMC2884543; doi:10.1186/gb-2010-11-4-r40)
Supplement: Additional file 2 — Mini-website: raw data and intermediate results. A self-contained website to browse and retrieve all primary data used in this study, as well as intermediate results such as clustering results. [file gb-2010-11-4-r40-S2.ZIP › raw data/table1/2_Mat.txt]

CG10016 CG10021 CG1007 CG10209 CG1028 CG10318 CG10325 CG10366 CG10388 CG10565 CG1070 CG10798 CG10949 CG11121 CG11398 CG11494 CG11696 CG11723 CG11798 CG11971 CG12236 CG12299 CG12701 CG12767 CG12942 CG1322 CG13316 CG13475 CG14438 CG14667 CG15436 CG15514 CG15889 CG1650 CG16738 CG17228 CG17359 CG17361 CG17829 CG17894 CG1792 CG18446 CG1849 CG1856 CG2050 CG2712 CG2714 CG2956 CG30011 CG31365 CG31670 CG32767 CG33261 CG3654 CG3726 CG3796 CG3815 CG3838 CG3941 CG3992 CG3998 CG4029 CG4148 CG4404 CG4621 CG4654 CG4707 CG5083 CG5109 CG5133 CG5229 CG5247 CG5403 CG5683 CG5714 CG5935 CG6215 CG6376 CG6769 CG6964 CG7041 CG7230 CG7357 CG7450 CG7562 CG7895 CG7902 CG7959 CG8013 CG8092 CG8228 CG8301 CG8478 CG8599 CG8817 CG8819 CG8924 CG8933 CG8961 CG9045 CG9088 CG9418 CG9495 CG9705 CG9797 CG9908 
