# Supplementary material for: The developmental expression dynamics of Drosophila melanogaster transcription factors
Source: Genome Biol. 2010 Apr 12;11(4):R40. doi: 10.1186/gb-2010-11-4-r40 (PMC2884543; doi:10.1186/gb-2010-11-4-r40)
Supplement: Additional file 2 — Mini-website: raw data and intermediate results. A self-contained website to browse and retrieve all primary data used in this study, as well as intermediate results such as clustering results. [file gb-2010-11-4-r40-S2.ZIP › raw data/table1/2_Meso.txt]

CG10388 CG1070 CG10798 CG11450 CG11798 CG11992 CG12245 CG1322 CG1374 CG16738 CG1849 CG2956 CG3851 CG3956 CG4761 CG6716 CG6930 CG7895 CG8092 CG8651 CG8704 CG8933 CG9015 CG9398 
