# Supplementary material for: The developmental expression dynamics of Drosophila melanogaster transcription factors
Source: Genome Biol. 2010 Apr 12;11(4):R40. doi: 10.1186/gb-2010-11-4-r40 (PMC2884543; doi:10.1186/gb-2010-11-4-r40)
Supplement: Additional file 2 — Mini-website: raw data and intermediate results. A self-contained website to browse and retrieve all primary data used in this study, as well as intermediate results such as clustering results. [file gb-2010-11-4-r40-S2.ZIP › raw data/table1/2_PostEnd.txt]

CG10002 CG10021 CG1007 CG1046 CG1048 CG10798 CG12212 CG1264 CG1447 CG1449 CG18446 CG32105 CG3340 CG3956 CG3992 CG5393 CG5461 CG7230 CG7771 CG8254 CG9215 CG9398 CG9768 CG9908 
