# Supplementary material for: The developmental expression dynamics of Drosophila melanogaster transcription factors
Source: Genome Biol. 2010 Apr 12;11(4):R40. doi: 10.1186/gb-2010-11-4-r40 (PMC2884543; doi:10.1186/gb-2010-11-4-r40)
Supplement: Additional file 2 — Mini-website: raw data and intermediate results. A self-contained website to browse and retrieve all primary data used in this study, as well as intermediate results such as clustering results. [file gb-2010-11-4-r40-S2.ZIP › raw data/table1/2_Ubiq.txt]

CG10209 CG10571 CG10669 CG1071 CG1133 CG11456 CG11494 CG11902 CG11966 CG11987 CG11992 CG12052 CG12054 CG12223 CG12287 CG1233 CG12391 CG1264 CG12701 CG1429 CG14438 CG14513 CG1454 CG14938 CG15715 CG15845 CG1621 CG1647 CG17743 CG1832 CG18362 CG18446 CG18599 CG2102 CG2125 CG2199 CG2914 CG30011 CG3075 CG31365 CG3166 CG32346 CG3242 CG32532 CG32575 CG33133 CG33336 CG3350 CG3497 CG3836 CG3847 CG3998 CG4029 CG4158 CG4216 CG4217 CG4282 CG4654 CG4903 CG5083 CG5109 CG5393 CG5461 CG5580 CG5748 CG6654 CG6791 CG6824 CG6930 CG6990 CG7372 CG7413 CG7518 CG7664 CG7752 CG7839 CG7902 CG7938 CG7987 CG8068 CG8092 CG8290 CG8388 CG8409 CG8478 CG8567 CG8819 CG9088 CG9215 CG9233 CG9310 CG9415 CG9705 
