# Supplementary material for: The developmental expression dynamics of Drosophila melanogaster transcription factors
Source: Genome Biol. 2010 Apr 12;11(4):R40. doi: 10.1186/gb-2010-11-4-r40 (PMC2884543; doi:10.1186/gb-2010-11-4-r40)
Supplement: Additional file 2 — Mini-website: raw data and intermediate results. A self-contained website to browse and retrieve all primary data used in this study, as well as intermediate results such as clustering results. [file gb-2010-11-4-r40-S2.ZIP › raw data/table1/2_VentEct.txt]

CG10016 CG1028 CG10388 CG10571 CG1070 CG11696 CG11798 CG11922 CG11966 CG12287 CG1374 CG1621 CG16738 CG1759 CG17835 CG17894 CG18024 CG1849 CG1897 CG2102 CG2530 CG2939 CG3166 CG3242 CG3340 CG3388 CG3497 CG3796 CG3838 CG3839 CG3851 CG4491 CG4761 CG5249 CG5393 CG5575 CG5893 CG6716 CG6824 CG7938 CG8092 CG8254 CG8651 CG8704 CG8933 CG9015 CG9398 CG9653 CG9786 
