# Supplementary material for: The developmental expression dynamics of Drosophila melanogaster transcription factors
Source: Genome Biol. 2010 Apr 12;11(4):R40. doi: 10.1186/gb-2010-11-4-r40 (PMC2884543; doi:10.1186/gb-2010-11-4-r40)
Supplement: Additional file 2 — Mini-website: raw data and intermediate results. A self-contained website to browse and retrieve all primary data used in this study, as well as intermediate results such as clustering results. [file gb-2010-11-4-r40-S2.ZIP › raw data/table1/3_DorsEct.txt]

CG10016 CG1007 CG10325 CG10388 CG10619 CG1070 CG11450 CG11696 CG11798 CG11966 CG12212 CG12287 CG1374 CG1621 CG16738 CG17835 CG1849 CG2125 CG2530 CG2762 CG2939 CG3136 CG3242 CG3340 CG3388 CG3851 CG5058 CG5093 CG5133 CG5187 CG5403 CG5575 CG5893 CG6376 CG6716 CG8254 CG8704 CG8933 CG9015 CG9908 
