# Supplementary material for: The developmental expression dynamics of Drosophila melanogaster transcription factors
Source: Genome Biol. 2010 Apr 12;11(4):R40. doi: 10.1186/gb-2010-11-4-r40 (PMC2884543; doi:10.1186/gb-2010-11-4-r40)
Supplement: Additional file 2 — Mini-website: raw data and intermediate results. A self-contained website to browse and retrieve all primary data used in this study, as well as intermediate results such as clustering results. [file gb-2010-11-4-r40-S2.ZIP › raw data/table1/3_HeadMeso.txt]

CG1071 CG10798 CG11121 CG11247 CG11450 CG11696 CG11798 CG11992 CG12245 CG1233 CG12391 CG12767 CG1322 CG16738 CG18362 CG2762 CG2956 CG30011 CG31365 CG32575 CG3838 CG3847 CG3992 CG4216 CG4761 CG5580 CG6824 CG6930 CG7271 CG7372 CG7938 CG7987 CG8092 CG8478 CG8933 CG9398 CG9415 CG9797 
