# Supplementary material for: The developmental expression dynamics of Drosophila melanogaster transcription factors
Source: Genome Biol. 2010 Apr 12;11(4):R40. doi: 10.1186/gb-2010-11-4-r40 (PMC2884543; doi:10.1186/gb-2010-11-4-r40)
Supplement: Additional file 2 — Mini-website: raw data and intermediate results. A self-contained website to browse and retrieve all primary data used in this study, as well as intermediate results such as clustering results. [file gb-2010-11-4-r40-S2.ZIP › raw data/table1/3_PostEnd.txt]

CG10002 CG10021 CG1007 CG10278 CG1071 CG10798 CG11247 CG11696 CG12212 CG1233 CG1264 CG12767 CG1447 CG1449 CG18362 CG31365 CG3340 CG3836 CG3838 CG3839 CG3847 CG3992 CG4216 CG4654 CG5393 CG5461 CG6824 CG6930 CG7230 CG7271 CG7372 CG7450 CG7771 CG7938 CG7987 CG8092 CG8254 CG8478 CG8933 CG9768 CG9797 
