# Supplementary material for: The developmental expression dynamics of Drosophila melanogaster transcription factors
Source: Genome Biol. 2010 Apr 12;11(4):R40. doi: 10.1186/gb-2010-11-4-r40 (PMC2884543; doi:10.1186/gb-2010-11-4-r40)
Supplement: Additional file 2 — Mini-website: raw data and intermediate results. A self-contained website to browse and retrieve all primary data used in this study, as well as intermediate results such as clustering results. [file gb-2010-11-4-r40-S2.ZIP › raw data/table1/3_ProcephEct.txt]

CG10021 CG10052 CG1007 CG10619 CG1070 CG11186 CG11696 CG11798 CG12287 CG12653 CG13475 CG13624 CG14548 CG1621 CG16738 CG16778 CG17228 CG18024 CG18455 CG1849 CG2125 CG2530 CG2762 CG31365 CG31670 CG32105 CG3242 CG3340 CG3388 CG3839 CG3851 CG3992 CG4216 CG4491 CG4761 CG5058 CG5083 CG5093 CG5133 CG5187 CG5249 CG5393 CG5403 CG5893 CG6096 CG6376 CG6716 CG7271 CG7659 CG7752 CG8092 CG8290 CG8599 CG8819 CG8933 CG9015 CG9653 CG9768 CG9786 
