# Supplementary material for: The developmental expression dynamics of Drosophila melanogaster transcription factors
Source: Genome Biol. 2010 Apr 12;11(4):R40. doi: 10.1186/gb-2010-11-4-r40 (PMC2884543; doi:10.1186/gb-2010-11-4-r40)
Supplement: Additional file 2 — Mini-website: raw data and intermediate results. A self-contained website to browse and retrieve all primary data used in this study, as well as intermediate results such as clustering results. [file gb-2010-11-4-r40-S2.ZIP › raw data/table1/3_TrunkMeso.txt]

CG1007 CG10325 CG10388 CG1070 CG1071 CG10798 CG11247 CG11450 CG11696 CG11798 CG11902 CG11992 CG1233 CG12391 CG12767 CG1322 CG1374 CG1429 CG16738 CG18362 CG1897 CG2199 CG2956 CG30011 CG31365 CG3242 CG32575 CG3838 CG3847 CG3851 CG3956 CG3992 CG4216 CG4654 CG5580 CG6769 CG6824 CG6930 CG7271 CG7372 CG7895 CG7938 CG7987 CG8092 CG8478 CG8651 CG8704 CG8933 CG9015 CG9398 CG9797 
