# Supplementary material for: The developmental expression dynamics of Drosophila melanogaster transcription factors
Source: Genome Biol. 2010 Apr 12;11(4):R40. doi: 10.1186/gb-2010-11-4-r40 (PMC2884543; doi:10.1186/gb-2010-11-4-r40)
Supplement: Additional file 2 — Mini-website: raw data and intermediate results. A self-contained website to browse and retrieve all primary data used in this study, as well as intermediate results such as clustering results. [file gb-2010-11-4-r40-S2.ZIP › raw data/table1/3_VentEct.txt]

CG10016 CG1007 CG1028 CG10325 CG10388 CG1070 CG1071 CG11696 CG11798 CG11922 CG11966 CG12287 CG12391 CG1322 CG13624 CG1374 CG14548 CG1621 CG16738 CG17228 CG1759 CG17835 CG17894 CG18024 CG1849 CG1897 CG2102 CG2125 CG2530 CG2939 CG3242 CG32575 CG3340 CG3388 CG3497 CG3838 CG3839 CG3851 CG4216 CG4491 CG5393 CG5575 CG5580 CG5893 CG6096 CG6376 CG6716 CG6930 CG7752 CG7987 CG8092 CG8254 CG8290 CG8478 CG8651 CG8704 CG8819 CG8933 CG9015 CG9398 CG9653 CG9786 
