# Supplementary material for: The developmental expression dynamics of Drosophila melanogaster transcription factors
Source: Genome Biol. 2010 Apr 12;11(4):R40. doi: 10.1186/gb-2010-11-4-r40 (PMC2884543; doi:10.1186/gb-2010-11-4-r40)
Supplement: Additional file 2 — Mini-website: raw data and intermediate results. A self-contained website to browse and retrieve all primary data used in this study, as well as intermediate results such as clustering results. [file gb-2010-11-4-r40-S2.ZIP › raw data/table1/4_FoGut.txt]

CG10002 CG10016 CG10021 CG1007 CG1070 CG10798 CG11121 CG13475 CG16738 CG18446 CG1897 CG2199 CG3242 CG3340 CG3851 CG4491 CG4761 CG5133 CG5393 CG5461 CG6930 CG7230 CG7895 CG8092 CG8388 
