# Supplementary material for: The developmental expression dynamics of Drosophila melanogaster transcription factors
Source: Genome Biol. 2010 Apr 12;11(4):R40. doi: 10.1186/gb-2010-11-4-r40 (PMC2884543; doi:10.1186/gb-2010-11-4-r40)
Supplement: Additional file 2 — Mini-website: raw data and intermediate results. A self-contained website to browse and retrieve all primary data used in this study, as well as intermediate results such as clustering results. [file gb-2010-11-4-r40-S2.ZIP › raw data/table1/4_HeadMeso.txt]

CG1071 CG10798 CG1119 CG11247 CG11450 CG11798 CG11992 CG1233 CG12744 CG1322 CG1429 CG15845 CG16738 CG18446 CG2199 CG2762 CG2956 CG31365 CG3992 CG3998 CG4217 CG4654 CG4761 CG5083 CG5580 CG6769 CG6930 CG7271 CG7902 CG7987 CG8092 CG8478 CG8933 CG9233 CG9415 CG9797 
