# Supplementary material for: The developmental expression dynamics of Drosophila melanogaster transcription factors
Source: Genome Biol. 2010 Apr 12;11(4):R40. doi: 10.1186/gb-2010-11-4-r40 (PMC2884543; doi:10.1186/gb-2010-11-4-r40)
Supplement: Additional file 2 — Mini-website: raw data and intermediate results. A self-contained website to browse and retrieve all primary data used in this study, as well as intermediate results such as clustering results. [file gb-2010-11-4-r40-S2.ZIP › raw data/table1/4_HiGut.txt]

CG10002 CG10016 CG10021 CG10036 CG1007 CG10278 CG1071 CG11387 CG1449 CG15845 CG1621 CG1759 CG18446 CG1849 CG2530 CG31670 CG3242 CG3340 CG4491 CG5083 CG5093 CG5133 CG5187 CG5249 CG5393 CG5575 CG5893 CG6930 CG7230 CG7450 CG8092 CG8704 CG8933 CG9015 CG9786 
