# Supplementary material for: The developmental expression dynamics of Drosophila melanogaster transcription factors
Source: Genome Biol. 2010 Apr 12;11(4):R40. doi: 10.1186/gb-2010-11-4-r40 (PMC2884543; doi:10.1186/gb-2010-11-4-r40)
Supplement: Additional file 2 — Mini-website: raw data and intermediate results. A self-contained website to browse and retrieve all primary data used in this study, as well as intermediate results such as clustering results. [file gb-2010-11-4-r40-S2.ZIP › raw data/table1/4_PostEnd.txt]

CG10002 CG10021 CG1007 CG10278 CG1071 CG10798 CG1119 CG11247 CG11992 CG12212 CG12287 CG12296 CG1233 CG12391 CG1264 CG13624 CG1447 CG1449 CG15845 CG1759 CG18446 CG2199 CG30011 CG3136 CG31365 CG3836 CG3838 CG3839 CG3847 CG4217 CG4427 CG4654 CG4903 CG5083 CG5393 CG5461 CG5580 CG6930 CG7230 CG7271 CG7450 CG7987 CG8092 CG8254 CG8478 CG8933 CG9233 CG9797 
