# Supplementary material for: The developmental expression dynamics of Drosophila melanogaster transcription factors
Source: Genome Biol. 2010 Apr 12;11(4):R40. doi: 10.1186/gb-2010-11-4-r40 (PMC2884543; doi:10.1186/gb-2010-11-4-r40)
Supplement: Additional file 2 — Mini-website: raw data and intermediate results. A self-contained website to browse and retrieve all primary data used in this study, as well as intermediate results such as clustering results. [file gb-2010-11-4-r40-S2.ZIP › raw data/table1/4_ProcephEct.txt]

CG10002 CG10159 CG10488 CG10619 CG1070 CG11121 CG11186 CG1119 CG11696 CG11798 CG12287 CG12391 CG12653 CG13475 CG13624 CG14513 CG1454 CG14548 CG1621 CG16738 CG16778 CG17228 CG18024 CG18455 CG1849 CG2102 CG2125 CG2530 CG2939 CG31365 CG31670 CG32575 CG3388 CG3578 CG3838 CG3839 CG3851 CG3941 CG3956 CG4491 CG4761 CG4952 CG5083 CG5093 CG5133 CG5187 CG5249 CG5393 CG5529 CG5893 CG6096 CG6376 CG6791 CG6930 CG6993 CG7271 CG7659 CG7752 CG7807 CG8092 CG8544 CG8599 CG8651 CG8819 CG8933 CG9015 CG9398 CG9768 CG9786 CG9908 
