# Supplementary material for: The developmental expression dynamics of Drosophila melanogaster transcription factors
Source: Genome Biol. 2010 Apr 12;11(4):R40. doi: 10.1186/gb-2010-11-4-r40 (PMC2884543; doi:10.1186/gb-2010-11-4-r40)
Supplement: Additional file 2 — Mini-website: raw data and intermediate results. A self-contained website to browse and retrieve all primary data used in this study, as well as intermediate results such as clustering results. [file gb-2010-11-4-r40-S2.ZIP › raw data/table1/4_TrunkMeso.txt]

CG1007 CG10325 CG10388 CG1071 CG10798 CG1119 CG11247 CG11450 CG11696 CG11798 CG11902 CG11992 CG1233 CG12391 CG12744 CG1322 CG1429 CG15845 CG16738 CG18362 CG18446 CG1897 CG2199 CG2956 CG30011 CG31365 CG32105 CG32575 CG3839 CG3847 CG3851 CG3992 CG3998 CG4217 CG4491 CG4654 CG5083 CG5580 CG6769 CG6824 CG6930 CG7230 CG7271 CG7895 CG7902 CG7987 CG8092 CG8478 CG8651 CG8933 CG9015 CG9233 CG9797 
