# Supplementary material for: The developmental expression dynamics of Drosophila melanogaster transcription factors
Source: Genome Biol. 2010 Apr 12;11(4):R40. doi: 10.1186/gb-2010-11-4-r40 (PMC2884543; doi:10.1186/gb-2010-11-4-r40)
Supplement: Additional file 2 — Mini-website: raw data and intermediate results. A self-contained website to browse and retrieve all primary data used in this study, as well as intermediate results such as clustering results. [file gb-2010-11-4-r40-S2.ZIP › raw data/table1/4_Ubiq.txt]

CG10159 CG10318 CG10565 CG10571 CG10669 CG10949 CG1133 CG11456 CG11494 CG11723 CG11799 CG11902 CG11971 CG11987 CG11992 CG12052 CG12054 CG12223 CG12296 CG12299 CG1233 CG12701 CG13624 CG14438 CG14513 CG1454 CG15715 CG17361 CG17743 CG17829 CG1832 CG18362 CG18599 CG2050 CG2199 CG2714 CG2914 CG3075 CG31365 CG32346 CG32532 CG33133 CG33261 CG33336 CG3350 CG3497 CG3654 CG3836 CG3847 CG3941 CG3998 CG4029 CG4148 CG4217 CG4282 CG4621 CG4654 CG4903 CG5083 CG5109 CG5229 CG5247 CG5393 CG5461 CG5580 CG5714 CG5748 CG5935 CG6338 CG6654 CG6824 CG6964 CG6990 CG7041 CG7357 CG7372 CG7413 CG7518 CG7562 CG7664 CG7752 CG7902 CG7959 CG7987 CG8013 CG8068 CG8092 CG8290 CG8409 CG8478 CG8544 CG8819 CG9045 CG9233 CG9310 CG9415 CG9495 CG9705 
