# Supplementary material for: The developmental expression dynamics of Drosophila melanogaster transcription factors
Source: Genome Biol. 2010 Apr 12;11(4):R40. doi: 10.1186/gb-2010-11-4-r40 (PMC2884543; doi:10.1186/gb-2010-11-4-r40)
Supplement: Additional file 2 — Mini-website: raw data and intermediate results. A self-contained website to browse and retrieve all primary data used in this study, as well as intermediate results such as clustering results. [file gb-2010-11-4-r40-S2.ZIP › raw data/table1/4_VentCord.txt]

CG10159 CG1028 CG10388 CG10619 CG1070 CG1071 CG1119 CG1130 CG11798 CG12287 CG12296 CG12391 CG12767 CG1322 CG13624 CG13906 CG14513 CG1454 CG14548 CG16738 CG17228 CG18024 CG1849 CG1897 CG2102 CG2530 CG2939 CG31365 CG3242 CG32575 CG3258 CG3340 CG3796 CG3838 CG3839 CG3941 CG3956 CG3998 CG5083 CG5580 CG6376 CG6930 CG7659 CG8092 CG8544 CG8591 CG8599 CG8651 CG8704 CG8819 CG8933 CG9768 CG9786 
