# Supplementary material for: The developmental expression dynamics of Drosophila melanogaster transcription factors
Source: Genome Biol. 2010 Apr 12;11(4):R40. doi: 10.1186/gb-2010-11-4-r40 (PMC2884543; doi:10.1186/gb-2010-11-4-r40)
Supplement: Additional file 2 — Mini-website: raw data and intermediate results. A self-contained website to browse and retrieve all primary data used in this study, as well as intermediate results such as clustering results. [file gb-2010-11-4-r40-S2.ZIP › raw data/table1/4_VentEct.txt]

CG10002 CG10016 CG10021 CG1028 CG10325 CG10388 CG10488 CG1070 CG10798 CG11696 CG11798 CG11922 CG12287 CG12653 CG13475 CG13624 CG1374 CG14548 CG16738 CG1759 CG17835 CG17894 CG18024 CG1849 CG1897 CG2125 CG2530 CG2939 CG3242 CG3388 CG3838 CG3851 CG3956 CG4491 CG4761 CG5083 CG5393 CG5529 CG5575 CG5893 CG6096 CG6716 CG6791 CG6930 CG7271 CG7752 CG8092 CG8544 CG8651 CG8704 CG8933 CG9015 CG9653 CG9768 
