# Supplementary material for: The developmental expression dynamics of Drosophila melanogaster transcription factors
Source: Genome Biol. 2010 Apr 12;11(4):R40. doi: 10.1186/gb-2010-11-4-r40 (PMC2884543; doi:10.1186/gb-2010-11-4-r40)
Supplement: Additional file 2 — Mini-website: raw data and intermediate results. A self-contained website to browse and retrieve all primary data used in this study, as well as intermediate results such as clustering results. [file gb-2010-11-4-r40-S2.ZIP › raw data/table1/5_Amnio.txt]

CG1007 CG10619 CG11992 CG12212 CG2762 CG30011 CG3136 CG32171 CG3992 CG5093 CG5133 CG5187 CG5393 CG5461 CG7450 CG9415 
