# Supplementary material for: The developmental expression dynamics of Drosophila melanogaster transcription factors
Source: Genome Biol. 2010 Apr 12;11(4):R40. doi: 10.1186/gb-2010-11-4-r40 (PMC2884543; doi:10.1186/gb-2010-11-4-r40)
Supplement: Additional file 2 — Mini-website: raw data and intermediate results. A self-contained website to browse and retrieve all primary data used in this study, as well as intermediate results such as clustering results. [file gb-2010-11-4-r40-S2.ZIP › raw data/table1/5_CentBrain.txt]

CG10002 CG10052 CG10159 CG10446 CG10619 CG1070 CG1071 CG11122 CG11186 CG1119 CG1130 CG11494 CG11696 CG11798 CG11902 CG12052 CG12245 CG12287 CG12296 CG1233 CG12391 CG12653 CG12701 CG12767 CG13624 CG13906 CG1447 CG1449 CG14513 CG1454 CG14548 CG17228 CG18024 CG18455 CG1849 CG18619 CG18783 CG2102 CG2530 CG2692 CG2914 CG2939 CG31240 CG31365 CG31670 CG32105 CG32575 CG3258 CG33323 CG3340 CG3497 CG3578 CG3796 CG3838 CG3839 CG3847 CG3891 CG3941 CG3956 CG3998 CG4029 CG4136 CG4158 CG4282 CG4881 CG4903 CG4952 CG5083 CG5109 CG5133 CG5249 CG5393 CG5545 CG5580 CG5893 CG6096 CG6376 CG6791 CG6930 CG6990 CG7018 CG7271 CG7357 CG7372 CG7659 CG7752 CG7807 CG7959 CG8092 CG8254 CG8290 CG8376 CG8409 CG8478 CG8544 CG8567 CG8591 CG8599 CG8651 CG8704 CG8819 CG8933 CG9015 CG9233 CG9398 CG9705 CG9768 CG9786 CG9797 
