# Supplementary material for: The developmental expression dynamics of Drosophila melanogaster transcription factors
Source: Genome Biol. 2010 Apr 12;11(4):R40. doi: 10.1186/gb-2010-11-4-r40 (PMC2884543; doi:10.1186/gb-2010-11-4-r40)
Supplement: Additional file 2 — Mini-website: raw data and intermediate results. A self-contained website to browse and retrieve all primary data used in this study, as well as intermediate results such as clustering results. [file gb-2010-11-4-r40-S2.ZIP › raw data/table1/5_Clypeo.txt]

CG10016 CG10021 CG10052 CG10619 CG11696 CG12075 CG1621 CG16738 CG17835 CG17894 CG18455 CG2939 CG3242 CG3388 CG3851 CG4136 CG4952 CG5133 CG5187 CG5249 CG5393 CG6716 CG7199 CG7895 CG9015 CG9908 
