# Supplementary material for: The developmental expression dynamics of Drosophila melanogaster transcription factors
Source: Genome Biol. 2010 Apr 12;11(4):R40. doi: 10.1186/gb-2010-11-4-r40 (PMC2884543; doi:10.1186/gb-2010-11-4-r40)
Supplement: Additional file 2 — Mini-website: raw data and intermediate results. A self-contained website to browse and retrieve all primary data used in this study, as well as intermediate results such as clustering results. [file gb-2010-11-4-r40-S2.ZIP › raw data/table1/5_DorsEctEpi.txt]

CG10016 CG10021 CG1007 CG10325 CG10488 CG10571 CG10619 CG1070 CG11121 CG11696 CG11798 CG12075 CG12212 CG12245 CG12287 CG12701 CG1374 CG14548 CG1621 CG16738 CG1856 CG2125 CG2530 CG2762 CG3242 CG33261 CG3851 CG3935 CG3956 CG4029 CG4761 CG5058 CG5093 CG5133 CG5187 CG5393 CG5529 CG6096 CG6930 CG7230 CG7450 CG8376 CG8676 CG8704 CG8933 CG9015 CG9415 CG9653 CG9876 
