# Supplementary material for: The developmental expression dynamics of Drosophila melanogaster transcription factors
Source: Genome Biol. 2010 Apr 12;11(4):R40. doi: 10.1186/gb-2010-11-4-r40 (PMC2884543; doi:10.1186/gb-2010-11-4-r40)
Supplement: Additional file 2 — Mini-website: raw data and intermediate results. A self-contained website to browse and retrieve all primary data used in this study, as well as intermediate results such as clustering results. [file gb-2010-11-4-r40-S2.ZIP › raw data/table1/5_FoGut.txt]

CG10002 CG10016 CG10021 CG1007 CG10278 CG10571 CG10619 CG1070 CG10798 CG11121 CG11696 CG11992 CG12075 CG12287 CG12701 CG13475 CG1454 CG18446 CG1856 CG1897 CG2199 CG3136 CG3242 CG3258 CG33261 CG33323 CG3340 CG3839 CG3851 CG4136 CG4491 CG4761 CG5109 CG5133 CG5461 CG6930 CG7199 CG7230 CG7450 CG8092 CG8676 
