# Supplementary material for: The developmental expression dynamics of Drosophila melanogaster transcription factors
Source: Genome Biol. 2010 Apr 12;11(4):R40. doi: 10.1186/gb-2010-11-4-r40 (PMC2884543; doi:10.1186/gb-2010-11-4-r40)
Supplement: Additional file 2 — Mini-website: raw data and intermediate results. A self-contained website to browse and retrieve all primary data used in this study, as well as intermediate results such as clustering results. [file gb-2010-11-4-r40-S2.ZIP › raw data/table1/5_HeadMeso.txt]

CG11247 CG11450 CG11992 CG12744 CG15845 CG17592 CG18446 CG2762 CG2956 CG4654 CG4903 CG6769 CG6930 CG7271 CG7839 CG7902 CG7987 CG8092 CG9233 
