# Supplementary material for: The developmental expression dynamics of Drosophila melanogaster transcription factors
Source: Genome Biol. 2010 Apr 12;11(4):R40. doi: 10.1186/gb-2010-11-4-r40 (PMC2884543; doi:10.1186/gb-2010-11-4-r40)
Supplement: Additional file 2 — Mini-website: raw data and intermediate results. A self-contained website to browse and retrieve all primary data used in this study, as well as intermediate results such as clustering results. [file gb-2010-11-4-r40-S2.ZIP › raw data/table1/5_HiGut.txt]

CG10002 CG10016 CG10021 CG10036 CG1007 CG1070 CG1071 CG10798 CG11387 CG1233 CG12701 CG1449 CG1454 CG15845 CG1759 CG18446 CG1856 CG2199 CG31670 CG32139 CG3242 CG33183 CG33261 CG4491 CG4761 CG5093 CG5109 CG5133 CG5187 CG5249 CG5893 CG6930 CG7230 CG7839 CG8092 CG8376 CG8676 CG9015 CG9233 CG9415 CG9653 
