# Supplementary material for: The developmental expression dynamics of Drosophila melanogaster transcription factors
Source: Genome Biol. 2010 Apr 12;11(4):R40. doi: 10.1186/gb-2010-11-4-r40 (PMC2884543; doi:10.1186/gb-2010-11-4-r40)
Supplement: Additional file 2 — Mini-website: raw data and intermediate results. A self-contained website to browse and retrieve all primary data used in this study, as well as intermediate results such as clustering results. [file gb-2010-11-4-r40-S2.ZIP › raw data/table1/5_PostMidGut.txt]

CG10002 CG10021 CG1007 CG10278 CG10462 CG10565 CG1070 CG1071 CG10798 CG1119 CG11247 CG11494 CG11992 CG12212 CG12287 CG12296 CG1233 CG12391 CG1264 CG12701 CG13475 CG13624 CG1447 CG14513 CG1454 CG15845 CG1759 CG17894 CG18446 CG1856 CG18783 CG2199 CG30011 CG3136 CG31365 CG31632 CG33133 CG33183 CG33261 CG3743 CG3836 CG3839 CG3847 CG4217 CG4427 CG4491 CG4654 CG4903 CG5109 CG5580 CG5748 CG6376 CG6769 CG6824 CG6930 CG7199 CG7230 CG7271 CG7839 CG7987 CG8092 CG8254 CG8409 CG8522 CG8567 CG8599 CG8704 CG8933 CG9233 CG9705 
