# Supplementary material for: The developmental expression dynamics of Drosophila melanogaster transcription factors
Source: Genome Biol. 2010 Apr 12;11(4):R40. doi: 10.1186/gb-2010-11-4-r40 (PMC2884543; doi:10.1186/gb-2010-11-4-r40)
Supplement: Additional file 2 — Mini-website: raw data and intermediate results. A self-contained website to browse and retrieve all primary data used in this study, as well as intermediate results such as clustering results. [file gb-2010-11-4-r40-S2.ZIP › raw data/table1/5_TrunkMeso.txt]

CG1007 CG10325 CG10388 CG10462 CG10565 CG1071 CG10798 CG11202 CG11247 CG11450 CG11798 CG11992 CG12391 CG12701 CG12744 CG1322 CG1429 CG15845 CG18446 CG2199 CG2956 CG30011 CG3166 CG33261 CG3998 CG4217 CG4491 CG4654 CG4903 CG5109 CG6769 CG6930 CG7230 CG7271 CG7839 CG7895 CG7987 CG8092 CG8933 CG9233 
