# Supplementary material for: The developmental expression dynamics of Drosophila melanogaster transcription factors
Source: Genome Biol. 2010 Apr 12;11(4):R40. doi: 10.1186/gb-2010-11-4-r40 (PMC2884543; doi:10.1186/gb-2010-11-4-r40)
Supplement: Additional file 2 — Mini-website: raw data and intermediate results. A self-contained website to browse and retrieve all primary data used in this study, as well as intermediate results such as clustering results. [file gb-2010-11-4-r40-S2.ZIP › raw data/table1/5_VentEctEpi.txt]

CG10016 CG10021 CG1007 CG1028 CG10325 CG1070 CG11798 CG11922 CG12075 CG12245 CG12287 CG12653 CG1374 CG14548 CG1621 CG16738 CG17835 CG18024 CG1849 CG1856 CG1897 CG2125 CG2530 CG2939 CG32139 CG3242 CG3388 CG3851 CG3935 CG4029 CG4761 CG5058 CG5187 CG5393 CG6096 CG6716 CG6930 CG7230 CG8376 CG8651 CG8676 CG8704 CG8933 CG9015 CG9415 CG9653 CG9908 
