# Supplementary material for: The developmental expression dynamics of Drosophila melanogaster transcription factors
Source: Genome Biol. 2010 Apr 12;11(4):R40. doi: 10.1186/gb-2010-11-4-r40 (PMC2884543; doi:10.1186/gb-2010-11-4-r40)
Supplement: Additional file 2 — Mini-website: raw data and intermediate results. A self-contained website to browse and retrieve all primary data used in this study, as well as intermediate results such as clustering results. [file gb-2010-11-4-r40-S2.ZIP › raw data/table1/6_DorsEctEpi.txt]

CG10016 CG10021 CG1007 CG10325 CG10571 CG1070 CG11121 CG11966 CG12075 CG12212 CG12296 CG12701 CG1322 CG1374 CG14548 CG1621 CG16738 CG17228 CG1845 CG1856 CG2125 CG2762 CG30011 CG32171 CG3242 CG33183 CG3851 CG3935 CG4029 CG4354 CG4761 CG4881 CG5058 CG5133 CG5187 CG5249 CG5393 CG5441 CG5529 CG5575 CG6930 CG7230 CG7450 CG8676 CG9015 CG9415 CG9653 
