# Supplementary material for: The developmental expression dynamics of Drosophila melanogaster transcription factors
Source: Genome Biol. 2010 Apr 12;11(4):R40. doi: 10.1186/gb-2010-11-4-r40 (PMC2884543; doi:10.1186/gb-2010-11-4-r40)
Supplement: Additional file 2 — Mini-website: raw data and intermediate results. A self-contained website to browse and retrieve all primary data used in this study, as well as intermediate results such as clustering results. [file gb-2010-11-4-r40-S2.ZIP › raw data/table1/6_FoGut.txt]

CG10002 CG10016 CG10021 CG10278 CG10571 CG10619 CG10699 CG10798 CG11247 CG11696 CG11966 CG11992 CG12075 CG12287 CG13475 CG14548 CG18446 CG1856 CG1897 CG2914 CG3136 CG3242 CG3258 CG33261 CG33323 CG3796 CG3838 CG3839 CG3851 CG3935 CG4761 CG5109 CG5133 CG5249 CG5575 CG5799 CG7199 CG7230 CG7271 CG7413 CG7450 CG8376 CG8522 CG8524 CG8676 CG9415 
