# Supplementary material for: The developmental expression dynamics of Drosophila melanogaster transcription factors
Source: Genome Biol. 2010 Apr 12;11(4):R40. doi: 10.1186/gb-2010-11-4-r40 (PMC2884543; doi:10.1186/gb-2010-11-4-r40)
Supplement: Additional file 2 — Mini-website: raw data and intermediate results. A self-contained website to browse and retrieve all primary data used in this study, as well as intermediate results such as clustering results. [file gb-2010-11-4-r40-S2.ZIP › raw data/table1/6_Gonad.txt]

CG11094 CG1119 CG11992 CG13624 CG17829 CG18446 CG33336 CG3836 CG3838 CG3941 CG4029 CG4761 CG4903 CG5109 CG6824 CG7664 CG8409 CG9233 CG9705 
