# Supplementary material for: The developmental expression dynamics of Drosophila melanogaster transcription factors
Source: Genome Biol. 2010 Apr 12;11(4):R40. doi: 10.1186/gb-2010-11-4-r40 (PMC2884543; doi:10.1186/gb-2010-11-4-r40)
Supplement: Additional file 2 — Mini-website: raw data and intermediate results. A self-contained website to browse and retrieve all primary data used in this study, as well as intermediate results such as clustering results. [file gb-2010-11-4-r40-S2.ZIP › raw data/table1/6_HeadEpi.txt]

CG10002 CG10021 CG10571 CG10619 CG11798 CG11987 CG12075 CG12212 CG12296 CG12653 CG14548 CG17228 CG17835 CG17894 CG18455 CG1856 CG1897 CG2125 CG2762 CG2819 CG30011 CG3136 CG3340 CG4354 CG4761 CG5058 CG5187 CG5393 CG5529 CG5575 CG5893 CG7230 CG7450 CG7672 CG9015 CG9398 CG9653 
