# Supplementary material for: The developmental expression dynamics of Drosophila melanogaster transcription factors
Source: Genome Biol. 2010 Apr 12;11(4):R40. doi: 10.1186/gb-2010-11-4-r40 (PMC2884543; doi:10.1186/gb-2010-11-4-r40)
Supplement: Additional file 2 — Mini-website: raw data and intermediate results. A self-contained website to browse and retrieve all primary data used in this study, as well as intermediate results such as clustering results. [file gb-2010-11-4-r40-S2.ZIP › raw data/table1/6_HiGut.txt]

CG10002 CG10016 CG10021 CG10036 CG10654 CG10669 CG1071 CG10798 CG11172 CG1447 CG1449 CG14513 CG14548 CG15845 CG1759 CG17835 CG1856 CG1897 CG32139 CG3242 CG33183 CG33261 CG3851 CG4217 CG4761 CG4952 CG5093 CG5109 CG5133 CG5187 CG5249 CG5893 CG7271 CG7413 CG7987 CG8092 CG8376 CG8676 CG9015 CG9415 
