# Supplementary material for: The developmental expression dynamics of Drosophila melanogaster transcription factors
Source: Genome Biol. 2010 Apr 12;11(4):R40. doi: 10.1186/gb-2010-11-4-r40 (PMC2884543; doi:10.1186/gb-2010-11-4-r40)
Supplement: Additional file 2 — Mini-website: raw data and intermediate results. A self-contained website to browse and retrieve all primary data used in this study, as well as intermediate results such as clustering results. [file gb-2010-11-4-r40-S2.ZIP › raw data/table1/6_MalTub.txt]

CG10002 CG10016 CG10278 CG1071 CG11387 CG1447 CG14513 CG1759 CG18446 CG4217 CG4654 CG5093 CG5109 CG5393 CG7839 CG7987 CG8522 
