# Supplementary material for: The developmental expression dynamics of Drosophila melanogaster transcription factors
Source: Genome Biol. 2010 Apr 12;11(4):R40. doi: 10.1186/gb-2010-11-4-r40 (PMC2884543; doi:10.1186/gb-2010-11-4-r40)
Supplement: Additional file 2 — Mini-website: raw data and intermediate results. A self-contained website to browse and retrieve all primary data used in this study, as well as intermediate results such as clustering results. [file gb-2010-11-4-r40-S2.ZIP › raw data/table1/6_MidGut.txt]

CG10002 CG10021 CG10159 CG10209 CG10278 CG10462 CG10565 CG10669 CG10699 CG1070 CG1071 CG10798 CG1133 CG11456 CG11494 CG11992 CG12054 CG12212 CG12287 CG1233 CG12391 CG1264 CG12701 CG1374 CG14438 CG1447 CG14513 CG14548 CG15715 CG15845 CG1647 CG17894 CG18362 CG18446 CG1856 CG2199 CG2762 CG30011 CG3136 CG31632 CG33183 CG33261 CG3743 CG3838 CG3847 CG3935 CG4217 CG4427 CG4491 CG4654 CG4903 CG5109 CG5683 CG5748 CG6376 CG6769 CG7199 CG7271 CG7404 CG7413 CG7752 CG7839 CG7987 CG8092 CG8127 CG8254 CG8409 CG8567 CG8599 CG8933 CG9233 CG9415 CG9653 CG9705 
