# Supplementary material for: The developmental expression dynamics of Drosophila melanogaster transcription factors
Source: Genome Biol. 2010 Apr 12;11(4):R40. doi: 10.1186/gb-2010-11-4-r40 (PMC2884543; doi:10.1186/gb-2010-11-4-r40)
Supplement: Additional file 2 — Mini-website: raw data and intermediate results. A self-contained website to browse and retrieve all primary data used in this study, as well as intermediate results such as clustering results. [file gb-2010-11-4-r40-S2.ZIP › raw data/table1/6_Midline.txt]

CG10002 CG11902 CG13316 CG13475 CG13906 CG17835 CG1845 CG18783 CG2762 CG3851 CG3956 CG3998 CG5545 CG5893 CG7271 CG7659 CG7771 CG7807 CG9015 CG9653 
