# Supplementary material for: The developmental expression dynamics of Drosophila melanogaster transcription factors
Source: Genome Biol. 2010 Apr 12;11(4):R40. doi: 10.1186/gb-2010-11-4-r40 (PMC2884543; doi:10.1186/gb-2010-11-4-r40)
Supplement: Additional file 2 — Mini-website: raw data and intermediate results. A self-contained website to browse and retrieve all primary data used in this study, as well as intermediate results such as clustering results. [file gb-2010-11-4-r40-S2.ZIP › raw data/table1/6_Phar.txt]

CG10016 CG10021 CG11966 CG12075 CG12701 CG13475 CG14548 CG1621 CG16738 CG17835 CG17894 CG18455 CG1856 CG2692 CG2939 CG30011 CG32139 CG33183 CG3388 CG4136 CG4761 CG5133 CG5249 CG5393 CG5575 CG7199 CG7230 CG8376 CG8676 CG9015 CG9415 CG9908 
