# Supplementary material for: The developmental expression dynamics of Drosophila melanogaster transcription factors
Source: Genome Biol. 2010 Apr 12;11(4):R40. doi: 10.1186/gb-2010-11-4-r40 (PMC2884543; doi:10.1186/gb-2010-11-4-r40)
Supplement: Additional file 2 — Mini-website: raw data and intermediate results. A self-contained website to browse and retrieve all primary data used in this study, as well as intermediate results such as clustering results. [file gb-2010-11-4-r40-S2.ZIP › raw data/table1/6_SNS.txt]

CG10488 CG10571 CG10631 CG1130 CG11387 CG11798 CG11987 CG12052 CG12212 CG12287 CG14548 CG17228 CG2762 CG31240 CG3258 CG3340 CG3497 CG3578 CG4158 CG5529 CG6765 CG7018 CG8704 CG9398 
