# Supplementary material for: The developmental expression dynamics of Drosophila melanogaster transcription factors
Source: Genome Biol. 2010 Apr 12;11(4):R40. doi: 10.1186/gb-2010-11-4-r40 (PMC2884543; doi:10.1186/gb-2010-11-4-r40)
Supplement: Additional file 2 — Mini-website: raw data and intermediate results. A self-contained website to browse and retrieve all primary data used in this study, as well as intermediate results such as clustering results. [file gb-2010-11-4-r40-S2.ZIP › raw data/table1/6_TrunkSomMusc.txt]

CG10462 CG10565 CG10654 CG10669 CG10798 CG11617 CG12701 CG13424 CG1429 CG14655 CG1647 CG1897 CG2199 CG32171 CG33261 CG3743 CG3850 CG4217 CG4427 CG4654 CG4677 CG5403 CG5441 CG6769 CG7271 CG7413 CG7839 CG7902 CG7987 CG8376 CG8933 
