# Supplementary material for: The developmental expression dynamics of Drosophila melanogaster transcription factors
Source: Genome Biol. 2010 Apr 12;11(4):R40. doi: 10.1186/gb-2010-11-4-r40 (PMC2884543; doi:10.1186/gb-2010-11-4-r40)
Supplement: Additional file 2 — Mini-website: raw data and intermediate results. A self-contained website to browse and retrieve all primary data used in this study, as well as intermediate results such as clustering results. [file gb-2010-11-4-r40-S2.ZIP › raw data/table1/6_Ubiq.txt]

CG10159 CG10565 CG10571 CG10669 CG11172 CG1133 CG11387 CG11456 CG11494 CG11902 CG11992 CG12052 CG12054 CG12075 CG12296 CG1233 CG13624 CG14438 CG14513 CG14938 CG15715 CG17361 CG17743 CG17829 CG1832 CG18362 CG18599 CG18619 CG2050 CG2914 CG3075 CG32346 CG32532 CG33183 CG33261 CG33336 CG3350 CG3497 CG3743 CG3847 CG3992 CG4621 CG4903 CG5229 CG5393 CG5461 CG5580 CG5714 CG5748 CG5935 CG6338 CG6654 CG6769 CG6824 CG7413 CG7518 CG7664 CG7752 CG7987 CG8013 CG8092 CG8127 CG8544 CG8567 CG9045 CG9310 
