# Supplementary material for: The developmental expression dynamics of Drosophila melanogaster transcription factors
Source: Genome Biol. 2010 Apr 12;11(4):R40. doi: 10.1186/gb-2010-11-4-r40 (PMC2884543; doi:10.1186/gb-2010-11-4-r40)
Supplement: Additional file 2 — Mini-website: raw data and intermediate results. A self-contained website to browse and retrieve all primary data used in this study, as well as intermediate results such as clustering results. [file gb-2010-11-4-r40-S2.ZIP › raw data/table1/6_VentEctEpi.txt]

CG10016 CG10021 CG1028 CG10325 CG10571 CG1070 CG11607 CG11922 CG11966 CG12075 CG12296 CG12653 CG12701 CG1374 CG14548 CG1621 CG16738 CG17835 CG18024 CG1845 CG1856 CG2125 CG2530 CG2939 CG30011 CG32139 CG32171 CG3242 CG3388 CG3851 CG3935 CG4354 CG4761 CG5058 CG5133 CG5187 CG5441 CG5575 CG5893 CG6930 CG7230 CG7450 CG8676 CG9015 CG9415 CG9653 
