# Supplementary material for: The developmental expression dynamics of Drosophila melanogaster transcription factors
Source: Genome Biol. 2010 Apr 12;11(4):R40. doi: 10.1186/gb-2010-11-4-r40 (PMC2884543; doi:10.1186/gb-2010-11-4-r40)
Supplement: Additional file 2 — Mini-website: raw data and intermediate results. A self-contained website to browse and retrieve all primary data used in this study, as well as intermediate results such as clustering results. [file gb-2010-11-4-r40-S2.ZIP › raw data/term-to-term.csv]

term1_id	term2_id	rel_type	is_root	id	sort_order
0	335	develops from	0	121
478	479	develops from	0	757
1	600	develops from	0	951
477	476	develops from	0	923
254	266	part of	0	6	2
266	267	part of	0	40
254	269	part of	0	39	3
66	68	part of	0	326
269	270	part of	0	10	1
270	244	develops from	0	11	1
244	221	develops from	0	12	1
244	273	part of	0	466
268	2	develops from	0	14
2	476	part of	0	909
155	47	develops from	0	65
276	234	develops from	0	103
336	6	develops from	0	91
234		develops from	0	64
155	157	part of	0	105
132	11	develops from	0	21
268	133	part of	0	918
133	12	develops from	0	23
268	134	part of	0	919
268	336	part of	0	920
112	113	part of	0	327
134	5	develops from	0	27
270	271	develops from	0	449	9999
271	273	develops from	0	29
273	222	develops from	0	30
343	136	part of	0	476
136	137	part of	0	32
136	138	part of	0	33
136	13	develops from	0	34
137	14	develops from	0	35
138	15	develops from	0	36
416	155	develops from	0	625
269	275	part of	0	127	6
227	234	part of	0	726
424	245	develops from	0	645	1
245	227	develops from	0	47
254	277	part of	0	49	4
449	251	develops from	0	699
246	235	develops from	0	51
235	278	develops from	0	52
278	66	develops from	0	53
245	276	part of	0	725	2
278	339	part of	0	97
278	175	part of	0	57
175	68	develops from	0	58
245	469	part of	0	723	1
155	158	part of	0	106
155	156	part of	0	118
254	281	part of	0	78	7
336	8	develops from	0	92
268	477	part of	0	921
339	67	develops from	0	99
469	416	develops from	0	724
155	164	part of	0	115
157	49	develops from	0	116
156	48	develops from	0	119
158	50	develops from	0	120
162	54	develops from	0	122
163	55	develops from	0	123
159	51	develops from	0	124
164	56	develops from	0	125
269	272	part of	0	128	2
269	286	part of	0	129	7
269	279	part of	0	131	5
254	288	part of	0	132	5
254	283	part of	0	133	6
288	289	part of	0	134
288	290	part of	0	135
283	284	part of	0	136
283	285	part of	0	137
272	274	develops from	0	138
274	225	develops from	0	139	1
378	143	develops from	0	510
143	22	develops from	0	141
22	23	part of	0	142
22	24	part of	0	143
22	25	part of	0	144
22	26	part of	0	145
225	146	develops from	0	146
146	27	develops from	0	147
147	398	part of	0	563
144	390	part of	0	550
144	145	part of	0	548
145	30	develops from	0	151
146	147	part of	0	152
147	33	develops from	0	153
33	34	part of	0	154
33	35	part of	0	155
389	28	part of	0	547
27	31	part of	0	157
27	32	part of	0	158
234	340	develops from	0	159
340	57	develops from	0	160
57	468	part of	0	721
341	58	develops from	0	164
340	172	part of	0	165
172	60	develops from	0	166
340	342	part of	0	167
342	61	develops from	0	168
342	63	develops from	0	169
120	122	part of	0	328
366	223	develops from	0	472
223	141	develops from	0	172
141	20	develops from	0	173
221	224	part of	0	450	3
366	369	develops from	0	486
142	21	develops from	0	176
222	343	develops from	0	177
343	139	part of	0	180
368	16	develops from	0	482
16	17	part of	0	183
244	374	part of	0	730	1
139	18	develops from	0	185
286	238	develops from	0	186
238	287	develops from	0	187
422	197	develops from	0	634
197	91	develops from	0	189
16	20	part of	0	405
199	96	develops from	0	637
195	93	develops from	0	193
194	195	part of	0	347
92	93	part of	0	348
194	196	part of	0	401
194	92	develops from	0	403
350	114	develops from	0	410
197	198	part of	0	199
198	95	develops from	0	200
197	199	part of	0	201
108	112	part of	0	385
197	200	part of	0	203
200	97	develops from	0	204
197	201	part of	0	205
201	98	develops from	0	206
289	439	develops from	0	696
247	176	develops from	0	208
403	280	develops from	0	593
280	69	develops from	0	210
404	183	develops from	0	573
183	76	develops from	0	212
280	177	part of	0	213
177	70	develops from	0	214
280	178	part of	0	215
178	71	develops from	0	216
280	179	part of	0	217
179	72	develops from	0	218
179	180	part of	0	219
180	73	develops from	0	220
227	416	part of	0	601	1
181	74	develops from	0	222
280	182	part of	0	223
182	75	develops from	0	224
183	184	part of	0	225
184	77	develops from	0	226
183	185	part of	0	227
185	78	develops from	0	228
183	186	part of	0	229
186	79	develops from	0	230
183	187	part of	0	231
187	80	develops from	0	232
183	188	part of	0	233
188	81	develops from	0	234
183	189	part of	0	235
189	82	develops from	0	236
183	190	part of	0	237
190	83	develops from	0	238
281	344	develops from	0	240
344	345	develops from	0	242
345	84	develops from	0	244
84	282	develops from	0	245
284	248	develops from	0	247
248	236	develops from	0	248
236	148	develops from	0	249
148	85	develops from	0	250
277	437	develops from	0	675
85	87	part of	0	673
285	249	develops from	0	253
249	237	develops from	0	254
237	193	develops from	0	255	7
433	89	develops from	0	668
90	431	part of	0	669
193	90	develops from	0	261
242	440	part of	0	682
243	291	develops from	0	264
423	247	develops from	0	679
250	242	develops from	0	266
242	258	part of	0	267
258	203	develops from	0	268
203	101	develops from	0	269
437	246	develops from	0	694
202	99	develops from	0	272
242	467	develops from	0	714
242	441	part of	0	684
204	102	develops from	0	275
467	210	part of	0	716
205	206	part of	0	277
206	104	develops from	0	278
205	208	part of	0	279
205	209	part of	0	280
208	106	develops from	0	281
209	107	develops from	0	282
205	105	develops from	0	283
242	442	part of	0	686
210	109	develops from	0	285
346	213	part of	0	384
211	110	develops from	0	287
108	110	part of	0	386
213	112	develops from	0	289
213	212	part of	0	290
212	113	develops from	0	291
112	114	part of	0	407
467	203	part of	0	717
346	108	develops from	0	295
108	111	part of	0	297
467	446	part of	0	715
214	115	develops from	0	299
214	116	develops from	0	300
116	117	part of	0	301
466	205	part of	0	711
347	119	develops from	0	303
119	124	part of	0	313
348	217	part of	0	317
217	121	develops from	0	306
348	218	part of	0	318
218	122	develops from	0	308
120	123	part of	0	320
466	346	part of	0	710
348	120	develops from	0	319
		part of	0	321
		develops from	0	322
		instance of	0	323
120	121	part of	0	329
66	67	part of	0	325
2	8	part of	0	916
268	132	part of	0	917
2	5	part of	0	914
2	6	part of	0	915
2	12	part of	0	913
389	30	part of	0	549
27	33	part of	0	336
91	95	part of	0	337
91	98	part of	0	338
91	96	part of	0	339
91	92	part of	0	340
91	97	part of	0	341
92	94	part of	0	342
196	94	develops from	0	400
213	350	part of	0	408
197	194	part of	0	402
16	18	part of	0	404
389	29	part of	0	546
47	49	part of	0	359
47	50	part of	0	360
50	54	part of	0	361
50	55	part of	0	362
50	51	part of	0	363
47	48	part of	0	364
47	56	part of	0	365
57	58	part of	0	366
57	61	part of	0	367
57	63	part of	0	368
57	60	part of	0	369
13	15	part of	0	370
13	14	part of	0	371
76	78	part of	0	372
76	83	part of	0	373
76	81	part of	0	374
76	79	part of	0	375
76	77	part of	0	376
76	82	part of	0	377
76	80	part of	0	378
105	106	part of	0	379
105	107	part of	0	380
105	104	part of	0	381
346	211	part of	0	382
69	71	part of	0	387
69	75	part of	0	388
69	72	part of	0	389
72	73	part of	0	393
69	70	part of	0	391
69	74	part of	0	392
270	351	part of	0	411	3
351	352	develops from	0	412
244	352	part of	0	413	3
352	353	develops from	0	414
221	353	part of	0	415	2
353	268	develops from	0	925
478	579	part of	0	929
2	11	part of	0	912
466	348	part of	0	708
291	466	develops from	0	706
270	357	part of	0	443	2
357	358	develops from	0	444
244	358	part of	0	445
358	359	develops from	0	446
359	360	develops from	0	447
221	359	part of	0	739
356	361	develops from	0	453
368	360	part of	0	736
367	13	part of	0	485
360	362	develops from	0	456
221	363	develops from	0	457	1
363	364	develops from	0	458
364	2	part of	0	459	1
363	268	part of	0	460
368	356	part of	0	735
16	362	part of	0	738
16	361	part of	0	737
267	472	develops from	0	731
221	222	part of	0	465	4
270	365	part of	0	467	5
365	366	develops from	0	468
244	366	part of	0	473
221	223	part of	0	474
343	367	develops from	0	475
363	368	part of	0	478
369	370	develops from	0	487
370	371	develops from	0	488
221	369	part of	0	740
368	370	part of	0	490
16	371	part of	0	491
16	21	part of	0	492
367	19	part of	0	494
343	372	part of	0	495
372	19	develops from	0	496
478	254	part of	0	783
351	374	develops from	0	927
374	224	develops from	0	503
363	141	part of	0	504
363	343	part of	0	505
377	379	develops from	0	515
274	377	part of	0	513	4
274	375	part of	0	514	2
376	378	develops from	0	509
274	376	part of	0	511	3
379	147	develops from	0	517
364	16	part of	0	704	2
33	37	part of	0	519
375	380	develops from	0	520
380	381	develops from	0	521
381	32	develops from	0	522
380	378	part of	0	524
381	143	part of	0	525
146	381	part of	0	526
225	380	part of	0	527
225	379	part of	0	528
143	382	part of	0	529
143	383	part of	0	530
143	384	part of	0	531
143	385	part of	0	532
385	24	develops from	0	534
384	26	develops from	0	535
383	23	develops from	0	536
382	25	develops from	0	537
269	386	part of	0	540	3
386	387	develops from	0	541
387	388	develops from	0	542
388	144	develops from	0	543
144	389	develops from	0	544
390	28	develops from	0	551
144	391	part of	0	552
391	29	develops from	0	553
269	392	part of	0	554	4
392	393	develops from	0	555
393	394	develops from	0	556
394	395	develops from	0	557
395	31	develops from	0	558
27	22	part of	0	559
394	396	develops from	0	560
396	397	develops from	0	561
31	397	part of	0	562
398	37	develops from	0	564
147	399	part of	0	565
399	34	develops from	0	566
147	400	part of	0	567
400	35	develops from	0	568
176	401	part of	0	569	1
176	402	part of	0	570	2
176	403	part of	0	571	3
176	404	part of	0	572	4
402	405	develops from	0	574
405	406	develops from	0	575
76	407	part of	0	576
183	408	part of	0	577
408	407	develops from	0	578
76	409	part of	0	579
183	410	part of	0	580
410	409	develops from	0	581
401	411	develops from	0	582	4
411	38	develops from	0	583
231	154	develops from	0	605
230	153	develops from	0	604
254	260	part of	0	788
419	231	part of	0	624
419	230	part of	0	622
151	40	develops from	0	591
152	41	develops from	0	592
69	412	part of	0	594
280	413	part of	0	595
413	412	develops from	0	596
401	151	develops from	0	597
401	152	develops from	0	598
154	44	develops from	0	606
153	43	develops from	0	607
47	42	part of	0	608
42	44	part of	0	609
42	43	part of	0	610
42	45	part of	0	611
231	417	develops from	0	612
417	45	develops from	0	614
42	46	part of	0	615
231	418	develops from	0	616
418	46	develops from	0	617
227	419	part of	0	618	2
419	420	develops from	0	619
420	42	develops from	0	621
287	421	part of	0	626
421	194	develops from	0	627
421	239	part of	0	628
240	196	develops from	0	631
421	240	part of	0	630
239	195	develops from	0	632
287	422	part of	0	633
275	424	develops from	0	643
279	423	develops from	0	642
285	425	develops from	0	646
248	426	part of	0	647
85	86	part of	0	674
426	428	develops from	0	652
428	429	develops from	0	653
429	36	develops from	0	654
236	428	part of	0	655
148	429	part of	0	656
90	430	part of	0	666
435	431	develops from	0	670
193	432	part of	0	661
193	433	part of	0	662
193	434	part of	0	663
148	435	part of	0	664
434	430	develops from	0	665
432	88	develops from	0	667
148	436	part of	0	671
436	86	develops from	0	672
290	438	develops from	0	676
438	250	develops from	0	677
439	243	develops from	0	681
440	204	develops from	0	683
441	210	develops from	0	685
442	443	develops from	0	687
443	444	develops from	0	688
242	445	part of	0	689
445	446	develops from	0	690
446	447	develops from	0	691
242	448	part of	0	692
448	202	develops from	0	693
292	449	develops from	0	698
251	216	develops from	0	700
224	356	develops from	0	705
216	450	develops from	0	702
450	118	develops from	0	703
466	214	part of	0	713
467	202	part of	0	718
467	443	part of	0	719
467	204	part of	0	720
172	468	develops from	0	722
478	578	part of	0	928
389	471	part of	0	728
470	471	develops from	0	729
472	473	develops from	0	732
473	474	develops from	0	733
474	475	develops from	0	734
580		part of	0	930
483	484	develops from	0	762
335	483	part of	0	761	5
481	482	develops from	0	760
480	481	develops from	0	759
479	480	develops from	0	758
335	255	part of	0	755	7
484	485	develops from	0	763
485	486	develops from	0	764
486	487	develops from	0	765
487	488	develops from	0	766
489	490	develops from	0	777
335	489	part of	0	776	3
490	491	develops from	0	778
491	492	develops from	0	779
492	493	develops from	0	780
493	494	develops from	0	781
255	478	develops from	0	782
254	261	part of	0	790
261	262	part of	0	791
261	264	part of	0	792
261	263	part of	0	793
335	495	part of	0	794	1
495	496	develops from	0	795
496	497	develops from	0	796
497	498	develops from	0	797
498	499	develops from	0	798
499	500	develops from	0	799
496	501	part of	0	800
501	502	develops from	0	817
497	502	part of	0	803
502	503	develops from	0	804
498	503	part of	0	805
496	504	part of	0	806
504	505	develops from	0	807
505	506	develops from	0	808
497	505	part of	0	809
498	506	part of	0	810
496	507	part of	0	811
507	508	develops from	0	812
508	509	develops from	0	813
498	509	part of	0	814
497	508	part of	0	815
533	534	develops from	0	856
510	511	develops from	0	819
511		develops from	0	820
511	512	develops from	0	821
512	513	develops from	0	822
513	514	develops from	0	823
535	536	develops from	0	858
261	533	develops from	0	855
516	517	develops from	0	826
517	518	develops from	0	827
518	519	develops from	0	828
519	520	develops from	0	829
534	535	develops from	0	857
335	522	part of	0	831	2
522	523	develops from	0	832
523	524	develops from	0	833
524	525	develops from	0	834
525	526	develops from	0	835
526	527	develops from	0	836
527	528	part of	0	843
527	515	part of	0	844
528	529	part of	0	846
528	530	part of	0	847
528	531	part of	0	848
528	532	part of	0	849
527	521	part of	0	853
564	565	develops from	0	896
262	557	develops from	0	888
557	558	develops from	0	889
563	564	develops from	0	895
264	559	develops from	0	890
559	560	develops from	0	891
254	563	part of	0	894
263	561	develops from	0	892
561	562	develops from	0	893
254	566	part of	0	897
566	567	develops from	0	898
567	568	develops from	0	899
254	569	part of	0	900
569	570	develops from	0	901
522	551	part of	0	875
570	571	develops from	0	902
551	552	develops from	0	878
552	553	develops from	0	879
553	554	develops from	0	880
554	555	develops from	0	881
555	556	develops from	0	882
527	556	part of	0	883
526	555	part of	0	884
525	554	part of	0	885
524	553	part of	0	886
523	552	part of	0	887
522	572	part of	0	903
572	573	develops from	0	904
573	574	develops from	0	905
574	575	develops from	0	906
575	576	develops from	0	907
576	577	develops from	0	908
478	580	part of	0	931
84	581	develops from	0	932
335	582	part of	0	933	4
582	583	develops from	0	934
583	584	develops from	0	935
584	585	develops from	0	936
585	586	develops from	0	937
586	587	develops from	0	938
335	588	part of	0	939	6
588	589	develops from	0	940
589	590	develops from	0	941
590	591	develops from	0	942
591	592	develops from	0	943
592	593	develops from	0	944
522	594	part of	0	945
522	595	part of	0	946
522	596	part of	0	947
522	597	part of	0	948
522	598	part of	0	949
522	599	part of	0	950
578	449	develops from	0	952	9999
