# Supplementary material for: The developmental expression dynamics of Drosophila melanogaster transcription factors
Source: Genome Biol. 2010 Apr 12;11(4):R40. doi: 10.1186/gb-2010-11-4-r40 (PMC2884543; doi:10.1186/gb-2010-11-4-r40)
Supplement: Additional file 2 — Mini-website: raw data and intermediate results. A self-contained website to browse and retrieve all primary data used in this study, as well as intermediate results such as clustering results. [file gb-2010-11-4-r40-S2.ZIP › raw data/terms.csv]

id	term	go_term	go_id	type	deprecated_term	is_in_hierarchy
1	central nervous system	embryonic central nervous system	1423	bodypart
2	brain	embryonic brain	1407	bodypart		Y
3	central brain	embryonic central brain	502	bodypart
4	cells	embryonic central brain	502	bodypart
5	neurons	embryonic central brain neuron	499	bodypart		Y
6	glia	embryonic central brain glia	501	bodypart		Y
7	subset glia	embryonic central brain glia	501	bodypart
8	surface glia	embryonic central brain surface glia	500	bodypart		Y
9	subset neurons	embryonic central brain neuron	499	bodypart
10	undefined	embryonic central brain	502	bodypart
11	mushroom body	embryonic central brain mushroom body	498	bodypart		Y
12	pars intercerebralis	embryonic central brain pars intercerebralis	497	bodypart		Y
13	optic lobe	embryonic optic lobe	505	bodypart		Y
14	inner optic anlage	embryonic inner optic lobe	504	bodypart		Y
15	outer optic anlage	embryonic outer optic lobe	503	bodypart		Y
16	head epidermis	embryonic head epidermis	366	bodypart		Y
17	sensory system head	sensory system head		bodypart	need new term(sensory system head)	Y
18	larval eye (Bolwig's organ)	embryonic Bolwig's organ	365	bodypart		Y
19	adult eye primordium	adult eye primordium	904	bodypart		Y
20	antennal organ	embryonic antennal sense organ	610	bodypart		Y
21	dorsal pouch	embryonic dorsal pouch	364	bodypart
22	stomatogastric nervous system	embryonic stomatogastric nervous system	1395	bodypart		Y
23	frontal ganglion	embryonic frontal ganglion	496	bodypart		Y
24	hypocerebral ganglion	embryonic hypocerebral ganglion	495	bodypart		Y
25	esophageal ganglion	embryonic esophageal ganglion	494	bodypart		Y
26	proventricular ganglion	embryonic proventricular ganglion	493	bodypart		Y
27	foregut	embryonic foregut	606	bodypart		Y
28	epipharynx	embryonic epipharynx	578	bodypart		Y
29	adult clypeolabral primordium	adult clypeo-labral primordium	905	bodypart		Y
30	labral sensory complex	labral sensory complex	575	bodypart		Y
31	hypopharynx	embryonic hypopharynx	580	bodypart		Y
32	esophagus	embryonic esophagus	582	bodypart		Y
33	proventriculus	embryonic proventriculus	605	bodypart		Y
34	inner layer	embryonic proventriculus inner layer	604	bodypart		Y
35	intermediate layer	embryonic proventriculus intermediate layer	603	bodypart		Y
36		embryonic proventriculus outer layer	602			Y
37	adult foregut precursors	adult foregut precursor	584	bodypart		Y
38	atrium (mouth cavity)	atrium	577	bodypart		Y
39	sensory	embryonic foregut sensory structure	576	bodypart
40	maxillary organ	embryonic maxillary sensory complex	574	bodypart		Y
41	labial complex	embryonic labial sensory complex	573	bodypart		Y
42	salivary gland	embryonic salivary gland	572	bodypart		Y
43	body	embryonic salivary gland body	554	bodypart		Y
44	duct	embryonic salivary gland duct	552	bodypart		Y
45	common duct	embryonic salivary gland common duct	550	bodypart		Y
46	adult salivary primordium	adult salivary primordium	906	bodypart		Y
47	ventral epidermis	embryonic ventral epidermis	341	bodypart		Y
48	anal pads	embryonic anal pad	339	bodypart		Y
49	apodemes	embryonic ventral apodeme	338	bodypart		Y
50	imaginal epidermal precursors	ventral imaginal precursor	4513	bodypart		Y
51	labial	labial disc	3982	bodypart
52	wing	dorsal mesothoracic disc	3956	bodypart
53	haltere	dorsal metathoracic disc	3954	bodypart
54	legs	ventral thoracic disc	3946	bodypart
55	genital	genital disc	3942	bodypart
56	sensory complexes	ventral sensory complex primordium	664	bodypart		Y
57	ventral nerve cord	ventral nerve cord	1179	bodypart		Y
58	lateral cord	lateral cord	492	bodypart
59	cells	lateral cord	492	bodypart
60	neurons	lateral cord neuron	489	bodypart		Y
61	glia	lateral cord glia	491	bodypart		Y
62	subset glia	lateral cord glia	491	bodypart
63	surface glia	lateral cord surface glia	490	bodypart		Y
64	subset neurons	lateral cord neuron	489	bodypart
65	undefined	lateral cord	492	bodypart
66	medial cord (midline)	ventral midline	4590	bodypart		Y
67	midline glia	ventral midline glia	612	bodypart		Y
68	neurons	ventral midline neuron	614	bodypart		Y
69	dorsal epidermis	embryonic dorsal epidermis	363	bodypart		Y
70	apodemes	embryonic dorsal apodeme	345	bodypart		Y
71	oenocytes	embryonic/larval oenocyte	4419	bodypart		Y
72	imaginal precursors	dorsal imaginal precursor	4513	bodypart		Y
73	abdominal histoblasts	dorsal histoblast nest abdominal	3925	bodypart		Y
74	sensory nervous system	sensory nervous system primordium	665	bodypart
75	leading edge cells	embryonic leading edge cell	343	bodypart		Y
76	tracheal system	embryonic/larval tracheal system	48	bodypart		Y
77	anterior spiracle	embryonic/larval anterior spiracle	4350	bodypart		Y
78	posterior spiracle	embryonic/larval posterior spiracle	4296	bodypart		Y
79	dorsal longitudinal trunk	embryonic/larval dorsal trunk	5342	bodypart		Y
80	primary segmental branches	embryonic/larval dorsal branch	5239	bodypart		Y
81	visceral branches	embryonic/larval visceral branch	5178	bodypart		Y
82	secondary branches and tracheoles	embryonic tracheole	608	bodypart		Y
83	imaginal tracheal precursors	imaginal tracheal precursor	607	bodypart		Y
84	amnioserosa	amnioserosa	4588	bodypart		Y
85	midgut	embryonic midgut	548	bodypart		Y
86	gastric caeca	embryonic gastric caecum	543	bodypart		Y
87	main body ()	embryonic midgut chamber	544	bodypart		Y
88	cuprophilic cells ()	embryonic cuprophilic cell	547	bodypart		Y
89	interstitial cells	embryonic midgut interstitial cell	546	bodypart		Y
90	adult gut precursors	adult midgut precursor	4227	bodypart		Y
91	hindgut	embryonic hindgut	542	bodypart		Y
92	Malpighian tubules	embryonic Malpighian tubule	528	bodypart		Y
93	main body	embryonic main segment of Malpighian tubule	522	bodypart		Y
94	tip cells	embryonic Malpighian tubule tip cell	510	bodypart		Y
95	small intestine	embryonic small intestine	534	bodypart		Y
96	large intestine	embryonic large intestine	532	bodypart		Y
97	rectum	embryonic rectum	530	bodypart		Y
98	adult hindgut precursors	adult hindgut precursor	506	bodypart		Y
99	blood cells (hemocytes)	plasmatocytes	4439	bodypart	embryonic/larval hemocyte	Y
100	lamellocytes (macrophages)	macrophage	4437	bodypart
101	crystal cells	crystal cell	4423	bodypart		Y
102	nephrocytes	embryonic/larval garland cell	4420	bodypart		Y
103	garland cells	embryonic/larval garland cell	4420	bodypart
104	pericardial cells	embryonic/larval pericardial cell	4475	bodypart		Y
105	circulatory system	embryonic/larval circulatory system	4479	bodypart		Y
106	dorsal vessel	embryonic/larval dorsal vessel	4460	bodypart		Y
107	lymph gland	lymph gland	4473	bodypart		Y
108	muscle system	embryonic/larval muscle system	4183	bodypart		Y
109	dorsal pharynx muscle	dorsal prothoracic pharyngeal muscle	4116	bodypart		Y
110	somatic muscle	embryonic/larval somatic muscle	4179	bodypart		Y
111	adult muscle precursors	adult muscle precursor primordium	903	bodypart		Y
112	visceral muscle	embryonic/larval visceral muscle	1474	bodypart		Y
113	longitudinal muscles	longitudinal visceral muscle fibers	3066	bodypart		Y
114	circular muscles	circular visceral muscle fibers	3065	bodypart		Y
115	fat body	embryonic/larval fat body	4082	bodypart		Y
116	reproductive sytstem	gonad	1945	bodypart		Y
117	sheath (follicle progenitor) cells	gonadal sheath	1944	bodypart		Y
118	germ line cells	germ cell	1927	bodypart		Y
119	endocrine	embryonic/larval endocrine system	4071	bodypart
120	ring gland ()	ring gland	4064	bodypart		Y
121	corpus allatum	embryonic corpus allatum	4067	bodypart		Y
122	corpus cardiacum	embryonic corpus cardiacum	4066	bodypart		Y
123	prothoracic gland	prothoracic gland	4062	bodypart		Y
124	dorso-medial cells	dorsomedial neurosecretory cell	182	bodypart
125	cells.P1	embryonic central brain	502	bodypart
126	neurons.P1	embryonic central brain neuron	499	bodypart
127	glia.P1	embryonic central brain glia	501	bodypart
128	subset glia.P1	embryonic central brain glia	501	bodypart
129	surface glia.P1	embryonic central brain surface glia	500	bodypart
130	subset neurons.P1	embryonic central brain neuron	499	bodypart
131	undefined.P1	embryonic central brain	502	bodypart
132	mushroom body.P1	mushroom body primordium	922	bodypart		Y
133	pars intercerebralis.P1	pars intercerebralis primordium	910	bodypart		Y
134	neuroblasts	procephalic neuroblasts	438	bodypart		Y
135	gmcs	embryonic ganglion mother cell	5521	bodypart
136	optic anlage.P1	embryonic optic lobe primordium	505	bodypart		Y
137	inner optic anlage.P1	embryonic inner optic lobe primordium	5561	bodypart		Y
138	outer optic anlage.P1	embryonic outer optic lobe primordium	5562	bodypart		Y
139	larval eye (Bolwig's organ).P1	need new term(larval eye primordium)		bodypart		Y
140	adult eye primordium.P1	adult eye primordium	904	bodypart
141	antennal organ.P1	antennal primordium1	912	bodypart		Y
142	dorsal pouch.P1	embryonic dorsal pouch primordium	914	bodypart
143	stomatogastric nervous system primordium.P2	stomatogastric nervous system primordium	883	bodypart		Y
144	clypeolabrum primordium.P2	clypeo-labral primordium	704	bodypart		Y
145	labral sensory complex.P4	labral sensory complex primordium	672	bodypart		Y
146	foregut primordium.P2	foregut primordium	884	bodypart		Y
147	proventriculus primordium.P2	proventriculus primordium	666	bodypart		Y
148	anterior midgut primordium.P2	anterior midgut primordium	4232	bodypart		Y
262	stripes pair rule	pair rule		bodypart		Y
150	gnathal primordium.P2	gnathal primordium	885	bodypart
151	maxillary organ.P4	maxillary sensory complex primordium	692	bodypart		Y
152	labial complex.P4	labial sensory complex primordium	674	bodypart		Y
153	salivary gland body.P1	salivary gland body primordium	908	bodypart		Y
154	salivary duct primordium.P2	salivary duct primordium	888	bodypart		Y
155	ventral epidermis trunk primordium.P2	ventral epidermis primordium	886	bodypart		Y
156	anal pads.SA	anal pad specific anlage	978	bodypart		Y
157	apodemes.SA	ventral apodeme specific anlage	977	bodypart		Y
158	imaginal epidermal precursors.SA	ventral imaginal precursor specific anlage	1002	bodypart		Y
159	labial.SA	labial disc specific anlage	4503	bodypart
160	wing.SA	dorsal mesothoracic disc specific anlage	4498	bodypart
161	haltere.SA	dorsal metathoracic disc specific anlage	4497	bodypart
162	legs.SA	ventral thoracic disc specific anlage	4495	bodypart
163	genital.SA	genital disc specific anlage	4482	bodypart
164	sensory complexes.SA	ventral sensory complex specific anlage	976	bodypart		Y
165	cells.P1	lateral cord	492	bodypart
166	neurons.P1	lateral cord neuron	489	bodypart
167	glia.P1	lateral cord glia	491	bodypart
168	subset glia.P1	lateral cord glia	491	bodypart
169	surface glia.P1	lateral cord surface glia	490	bodypart
170	subset neurons.P1	lateral cord neuron	489	bodypart
171	undefined.P1	lateral cord	492	bodypart
172	neuroblasts	neuroblasts of ventral nervous system	350	bodypart		Y
173	gmcs	embryonic ganglion mother cell	5521	bodypart
174	midline glia.P1	ventral midline glia	612	bodypart
175	neurons.P1	ventral midline neuroblast	632	bodypart		Y
176	dorsal epidermal primordium.P2	dorsal ectoderm primordium	893	bodypart		Y
177	apodemes.SA	dorsal apodeme specific anlage	1004	bodypart		Y
178	oenocytes.SA	oenocyte specific anlage	1003	bodypart		Y
179	imaginal precursors.SA	dorsal imaginal precursor specific anlage	1002	bodypart		Y
180	abdominal histoblasts.SA	abdominal histoblast specific anlage	984	bodypart		Y
181	sensory nervous system.SA	sensory nervous system specific anlage	982	bodypart
182	leading edge cells.SA	embryonic leading edge cell specific anlage	1005	bodypart		Y
183	tracheal primordium.P3	tracheal primordium	694	bodypart		Y
184	anterior spiracle.SA	anterior spiracle specific anlage	973	bodypart		Y
185	posterior spiracle.SA	posterior spiracle specific anlage	972	bodypart		Y
186	dorsal longitudinal trunk.SA	dorsal trunk specific anlage	954	bodypart		Y
187	primary segmental branches.SA	primary segmental branch specific anlage	952	bodypart		Y
188	visceral branches.SA	visceral branch specific anlage	950	bodypart		Y
189	secondary branches and tracheoles.SA	tracheole specific anlage	947	bodypart		Y
190	imaginal tracheal precursors.SA	adult tracheal precursor specific anlage	946	bodypart		Y
261	segmental	segmentally repeated		bodypart		Y
192	anterior midgut primordium.P2	anterior midgut primordium	4232	bodypart
193	posterior midgut primordium.P2	posterior midgut primordium	4230	bodypart		Y
194	Malpighian tubules.P1	Malpighian tubule primordium	4240	bodypart		Y
195	main body.P1	Malpighian tubule main body primordium	930	bodypart		Y
196	tip cells.P1	Malpighian tubule tip cell primordium	928	bodypart		Y
197	late hindgut primordium.P2	hindgut proper primordium	4242	bodypart		Y
198	small intestine.SA	small intestine specific anlage	1063	bodypart		Y
199	large intestine.SA	large intestine specific anlage	1062	bodypart		Y
200	rectum.SA	rectum specific anlage	1044	bodypart		Y
201	adult hindgut precursors.SA	adult hindgut specific anlage	1042	bodypart		Y
202	lamellocytes (macrophages).P1	plasmatocytes anlage	1036	bodypart	lamellocyte specific anlage	Y
203	crystal cells.P1	procrystal cell	4431	bodypart		Y
204	garland cells.P1	garland cell primordium	5564	bodypart		Y
205	cardiac mesoderm.P2	cardiac mesoderm primordium	698	bodypart		Y
206	pericardial cells.SA	pericardial cell specific anlage	1034	bodypart		Y
207	cardiac mesoderm.P2	cardiac mesoderm primordium	698	bodypart
208	dorsal vessel.SA	dorsal vessel specific anlage	4478	bodypart		Y
209	lymph gland.SA	lymph gland specific anlage	1033	bodypart		Y
210	dorsal pharynx muscle.P1	dorsal pharyngeal muscle primordium	942	bodypart		Y
211	somatic muscle primordium.P2	somatic muscle primordium	901	bodypart		Y
212	longitudinal muscles.P1	longitudinal visceral mesoderm primordium	205	bodypart		Y
213	visceral muscle primord.P2	visceral muscle primordium	900	bodypart		Y
214	fat body/gonad primordium	fat body/gonad primordium	899	bodypart		Y
215	fat body.SA	fat body specific anlage	3079	bodypart
216	germ line cells.P1	germ cell	1927	bodypart		Y
217	corpus allatum.P1	corpus allatum primordium	4070	bodypart		Y
218	corpus cardiacum.P1	corpus cardiacum primordium	4069	bodypart		Y
259	embryonic cortex	embryonic cortex	4632	bodypart
220	dorso-medial cells.P1	dorsomedial neurosecretory cell	182	bodypart
221	protocerebrum primordium.P4	procephalic ectoderm primordium	667	bodypart		Y
222	visual primordium.P2	visual primordium	696	bodypart		Y
223	antennal primordium.P2	antennal primordium2	882	bodypart		Y
224	head epidermis primordium.P4	head epidermis lateral primordium P2	670	bodypart	lateral head epidermis primordium P2	Y
225	external foregut primordium.P2	foregut primordium	889	bodypart	external foregut primordium	Y
226	proventriculus primordium.P4	proventriculus primordium	666	bodypart
227	ventral epidermis primordium.P2	ventral ectoderm primordium	886	bodypart		Y
228	maxillary organ.SA	maxillary organ specific anlage	1096	bodypart
229	labial complex.SA	labial complex specific anlage	1095	bodypart
230	salivary gland body.SA	salivary gland body specific anlage	1093	bodypart		Y
231	salivary duct primordium.SA	salivary gland duct specific anlage	1092	bodypart		Y
232	ventral epidermis primordium.P2	ventral ectoderm primordium	886	bodypart
233	sensory complexes.SA	ventral sensory complex specific anlage	976	bodypart
234	ventral nerve cord primordium.P4	ventral nerve cord primordium P3	663	bodypart	ventral neuroderm primordium P3	Y
235	midline.P2	mesectoderm primordium	891	bodypart		Y
236	anterior midgut rudiment.P2	anterior endoderm primordium	898	bodypart		Y
237	posterior midgut rudiment.P2	posterior endoderm primordium	897	bodypart		Y
238	early hindgut primordium.P2	hindgut anlage	896	bodypart		Y
239	main body.SA	main segment of Malpighian tubule specific anlage	1064	bodypart		Y
240	tip cells.SA	need new term(tip cells specific anlage)		bodypart		Y
260	subset cells	subset		bodypart		Y
242	head mesoderm.P2	head mesoderm primordium P2	702	bodypart	head mesoderm P2 primordium	Y
243	trunk mesoderm.P2	trunk mesoderm primordium P2	700	bodypart	trunk mesoderm anlage	Y
244	procephalic ectoderm.P2	procephalic ectoderm anlage	697	bodypart		Y
245	ventral ectoderm.P2	ventral ectoderm primordium P2	887	bodypart	ventral ectoderm anlage	Y
246	mesectoderm.P2	mesectoderm primordium	890	bodypart	mesectoderm anlage	Y
247	dorsal ectoderm.P2	dorsal ectoderm primordium	892	bodypart	dorsal ectoderm anlage	Y
248	anterior endoderm.P2	anterior endoderm anlage	895	bodypart		Y
249	posterior endoderm.P2	posterior endoderm primordium P2	894	bodypart	posterior endoderm anlage	Y
250	head mesoderm.P4	head mesoderm primordium P4	668	bodypart	head mesoderm anlage	Y
251	pole cells.P1	pole cell	4591	bodypart		Y
252	procephalic head ectoderm.P2	procephalic ectoderm primordium	697	bodypart
253	dorsal ectoderm	dorsal ectoderm	191	bodypart
254	cellular blastoderm	cellular blastoderm		bodypart		Y
256	localised	need new term(localised)		bodypart
255	maternal	maternal		bodypart		Y
258	crystal cells.SA	crystal cell specific anlage	1037	bodypart		Y
263	stripes gap	gap		bodypart		Y
264	stripes segment polarity	segment polarity		bodypart		Y
265	SA	anlage in statu nascendi	1307	bodypart
266	yolk localisation	yolk	4688	bodypart		Y
267	yolk nuclei	yolk nuclei	4626	bodypart		Y
268		brain primordium		bodypart	protocerebrum primordium	Y
269		ectoderm anlage in statu nascendi		bodypart		Y
270		procephalic ectoderm anlage in statu nascendi		bodypart		Y
271		visual anlage in statu nascendi		bodypart		Y
272		foregut anlage in statu nascendi		bodypart		Y
273		visual anlage		bodypart		Y
274		foregut anlage		bodypart		Y
275		ventral ectoderm anlage in statu nascendi		bodypart		Y
276		ventral nerve cord anlage		bodypart	ventral neuroderm anlage	Y
277		mesectoderm anlage in statu nascendi		bodypart		Y
278		midline primordium		bodypart		Y
279		dorsal ectoderm anlage in statu nascendi		bodypart		Y
280	dorsal epidermal primordium.P2	dorsal epidermis primordium		bodypart		Y
281		amnioserosa anlage in statu nascendi		bodypart		Y
282		apoptotic amnioserosa		bodypart		Y
283		endoderm anlage in statu nascendi		bodypart		Y
284		anterior endoderm anlage in statu nascendi		bodypart		Y
285		posterior endoderm anlage in statu nascendi		bodypart		Y
286		hindgut anlage in statu nascendi		bodypart		Y
287	early hindgut primordium.P2	inclusive hindgut primordium		bodypart		Y
288		mesoderm anlage in statu nascendi		bodypart		Y
289		trunk mesoderm anlage in statu nascendi		bodypart		Y
290		head mesoderm anlage in statu nascendi		bodypart		Y
291	trunk mesoderm.P2	trunk mesoderm primordium		bodypart		Y
292		pole plasm		bodypart		Y
293	anatomical descriptive qualifier	anatomical descriptive qualifier		modifier
294	compartment	compartment		modifier
295	anterior compartment	anterior compartment		modifier
296	compartment boundary	compartment boundary		modifier
297	anterior/posterior compartment boundary	anterior/posterior compartment boundary		modifier
298	dorsal/ventral compartment boundary	dorsal/ventral compartment boundary		modifier
299	dorsal compartment	dorsal compartment		modifier
300	posterior compartment	posterior compartment		modifier
301	ventral compartment	ventral compartment		modifier
302	relative spatial subset	relative spatial subset		modifier
303	anterior to	anterior to		modifier
304	distal to	distal to		modifier
305	dorsal to	dorsal to		modifier
306	early	early		modifier
307	late	late		modifier
308	mid	mid		modifier
309	posterior to	posterior to		modifier
310	precursor	precursor		modifier
311	proximal to	proximal to		modifier
312	surrounding	surrounding		modifier
313	ventral to	ventral to		modifier
314	vicinity of	vicinity of		modifier
315	segment boundary	segment boundary		modifier
316	spatial subset	spatial subset		modifier
317	anterior	anterior		modifier
318	apical	apical		modifier
319	basal	basal		modifier
320	contralateral	contralateral		modifier
321	distal	distal		modifier
322	dorsal	dorsal		modifier
323	dorso-lateral	dorso-lateral		modifier
324	ectopic	ectopic		modifier
325	ipsilateral	ipsilateral		modifier
326	lateral	lateral		modifier
327	medial	medial		modifier
328	posterior	posterior		modifier
329	proximal	proximal		modifier
330	restricted	restricted		modifier
331	supernumerary	supernumerary		modifier
332	ubiquitous	ubiquitous		modifier		Y
333	ventral	ventral		modifier
334	ventro-lateral	ventro-lateral		modifier
0		egg		root		Y
335		fertilized egg		bodypart		Y
336		procephalic glioblasts		new		Y
340		ventral nerve cord primordium		new	ventral nerve cord primordium2	Y
339		ventral midline glioblast		new		Y
341		lateral cord primordium		new
342		glioblasts of ventral nervous system		new		Y
343		visual primordium2		new		Y
344		amnioserosa anlage		new		Y
345		amnioserosa primordium		new		Y
346		muscle system primordium		new		Y
347		endocrine system primordium		new
348		ring gland primordium		new		Y
349		Malpighian tubule specific anlage		new
350		circular visceral mesoderm primordium		new		Y
351		central brain anlage in statu nascendi		new		Y
352		central brain anlage		new		Y
353		central brain primordium P3		new		Y
354		central brain primordium P1		new
355		head epidermis lateral primordium P2		new
356		head epidermis lateral primordium P1		new		Y
357		head epidermis dorsal anlage in statu nascendi		new		Y
358		head epidermis dorsal anlage		new		Y
359		head epidermis dorsal primordium P4		new		Y
360		head epidermis dorsal primordium P1		new		Y
361		head epidermis lateral		new		Y
362		head epidermis dorsal		new		Y
363		procephalon primordium		new		Y
364		procephalon		new		Y
365		antennal primordium anlage in statu nascendi		new		Y
366		antennal primordium anlage		new		Y
367		visual system		new		Y
368		head epidermis primordium P1		new		Y
369		head epidermis ventral P2		new		Y
370		head epidermis ventral P1		new		Y
371		head epidermis ventral		new		Y
372		adult eye primordium P1		new		Y
373		head epidermis anlage in statu nascendi		new
374		head epidermis lateral A		new	lateral head epidermis anlage	Y
375		esophagus anlage		new		Y
376		stomatogastric nervous system anlage		new		Y
377		proventriculus anlage		new		Y
378		stomatogastric nervous system primordium P2		new		Y
379		proventriculus primordium P2		new		Y
380		esophagus primordium P2		new		Y
381		esophagus primordium P1		new		Y
382		esophageal ganglion primordium		new	esophageal ganglion P1	Y
383		frontal ganglion primordium		new	frontal ganglion P1	Y
384		proventricular ganglion primordium		new	proventricular ganglion P1	Y
385		hypocerebral ganglion primordium		new	hypocerebral ganglion P1	Y
386		clypeolabrum anlage in statu nascendi		new		Y
387		clypeolabrum anlage		new		Y
388		clypeolabrum primordium P2		new		Y
389		clypeolabrum		new		Y
390		epipharynx primordium P1		new		Y
391		adult clypeolabrum anlage		new		Y
392		hypopharynx anlage in statu nascendi		new		Y
393		hypopharynx anlage		new		Y
394		hypopharynx primordium P2		new		Y
395		hypopharynx primordium P1		new		Y
396		hypopharyngeal sense organ primordium		new		Y
397		hypopharyngeal sense organ		new		Y
398		adult foregut precursor anlage		new		Y
399		proventriculus inner layer primordium		new		Y
400		proventriculus intermediate layer primordium		new		Y
401		gnathal lobes anlage		new		Y
402		dorsal ridge anlage		new		Y
403		dorsal epidermis anlage		new		Y
404		tracheal system anlage		new		Y
405		dorsal ridge primordium P1		new		Y
406		dorsal ridge		new		Y
407		fusion cells		new		Y
408		fusion cells primordium		new		Y
409		imaginal tracheal precursors		new		Y
410		imaginal tracheal precursors anlage		new		Y
411		atrium primordium		new		Y
412		dorsal/lateral sensory complexes		new		Y
413		dorsal/lateral sensory complexes primordium		new		Y
417		salivary common duct primordium		new		Y
416		ventral epidermis primordium P2		new		Y
418		adult salivary anlage		new		Y
419		salivary gland anlage		new		Y
420		salivary gland primordium		new		Y
421		Malpighian tubule anlage		new	malpighian tubule anlage	Y
422		hindgut proper anlage		new		Y
423		dorsal ectoderm anlage		new		Y
424		ventral ectoderm anlage		new		Y
425		posterior endoderm anlage		new		Y
426		anterior endoderm anterior anlage		new		Y
427		anterior endoderm posterior primordium		new
428		anterior endoderm anterior anlage		new		Y
429		anterior endoderm anterior primordium		new		Y
430		posterior adult midgut precursors		new		Y
431		anterior adult midgut precursors		new		Y
432		cuprophilic cells primordium		new		Y
433		interstitial cells primordium		new		Y
434		posterior adult midgut precursors primordium		new		Y
435		anterior adult midgut precursors primordium		new		Y
436		gastric caecum primordium		new		Y
437		mesectoderm anlage		new		Y
438		head mesoderm anlage		new		Y
439		trunk mesoderm anlage		new		Y
440		garland cell primordium		new		Y
441		dorsal pharyngeal muscle primordium		new		Y
442		head vascular rudiment primordium		new		Y
443		head vascular rudiment primordium		new		Y
444		procephalic vascular rudiment		new		Y
445		head visceral muscle primordium		new		Y
446		head visceral muscle primordium		new		Y
447		visceral muscle of esophagus		new	head visceral muscle	Y
448		plasmatocytes primordium		new	plasmocytes primordium	Y
449		pole cell		new		Y
450		germ cell		new		Y
451		segmentally repeated		modifier		Y
452		C1		modifier
453		C2		modifier
454		C3		modifier
455		T1		modifier
456		T2		modifier
457		T3		modifier
458		A1		modifier
459		A2		modifier
460		A3		modifier
461		A4		modifier
462		A5		modifier
463		A6		modifier
464		A7		modifier
465		A8		modifier
466		trunk mesoderm primordium		new		Y
467		head mesoderm primordium		new		Y
468		neuroblasts of ventral nervous system		new		Y
469		ventral epidermis primordium P2		new		Y
470		labral sensory complex primordium		new
471		labral sensory complex		new
472		yolk nuclei		new		Y
473		yolk nuclei		new		Y
474		yolk nuclei		new		Y
475		yolk nuclei		new		Y
476		neuroblasts of central brain		new		Y
477		neuroblasts of central brain		new		Y
478		maternal		new		Y
479		maternal		new		Y
480		maternal		new		Y
481		maternal		new		Y
482		maternal		new		Y
483		ubiquitous		new		Y
484		ubiquitous		new		Y
485		ubiquitous		new		Y
486		ubiquitous		new		Y
487		ubiquitous		new		Y
488		ubiquitous		new		Y
489		no staining		new		Y
490		no staining		new		Y
491		no staining		new		Y
492		no staining		new		Y
493		no staining		new		Y
494		no staining		new		Y
495		list_1-3		list
496		list_4-6		list
497		list_7-8		list
498		list_9-10		list
499		list_11-12		list
500		list_13-16		list
501		list_4-6:specific		list
502		list_7-8:specific		list
503		list_9-10:specific		list
504		list_4-6:no staining		list
505		list_7-8:no staining		list
506		list_9-10:no staining		list
507		list_4-6:ubiquitous		list
508		list_7-8:ubiquitous		list
509		list_9-10:ubiquitous		list
575		cat_term:global_finito		new
574		cat_term:global_finito		new
578		pole plasm		new		Y
510		cat_term:endo_meso		new
511		cat_term:endo_meso		new
512		cat_term:endo_meso		new
513		cat_term:endo_meso		new
514		cat_term:endo_meso		new
515		cat_term:endo_meso		new
516		cat_term:true_ubiquitous		new
517		cat_term:true_ubiquitous		new
518		cat_term:true_ubiquitous		new
519		cat_term:true_ubiquitous		new
520		cat_term:true_ubiquitous		new
521		cat_term:true_ubiquitous		new
522		cat_term_1-3		new
523		cat_term_4-6		new
524		cat_term_7-8		new
525		cat_term_9-10		new
526		cat_term_11-12		new
527		cat_term_13-16		new
528		cat_term:any_neural		new
529		cat_term:common_C		new
530		cat_term:pan_CNS		new
531		cat_term:subset_CNS		new
532		cat_term:PNS		new
533		segmentally repeated		new		Y
534		segmentally repeated		new		Y
535		segmentally repeated		new		Y
536		segmentally repeated		new		Y
537		C1		new
538		C2		new
539		C3		new
540		T1		new
541		T2		new
542		T3		new
543		A1		new
544		A2		new
545		A3		new
546		A4		new
547		A5		new
548		A6		new
549		A7		new
550		A8		new
551		cat_term:finito1-3		new
552		cat_term:finito4-6		new
553		cat_term:finito7-8		new
554		cat_term:finito9-10		new
555		cat_term:finito11-12		new
556		cat_term:finito13-16		new
557		pair_rule		new		Y
558		pair_rule		new		Y
559		segment_polarity		new		Y
560		segment_polarity		new		Y
561		gap		new		Y
562		gap		new		Y
563		anterior		new		Y
564		anterior		new		Y
565		anterior		new		Y
566		middle		new		Y
567		middle		new		Y
568		middle		new		Y
569		posterior		new		Y
570		posterior		new		Y
571		posterior		new		Y
573		cat_term:global_finito		new
572		cat_term:global_finito		new
576		cat_term:global_finito		new
577		cat_term:global_finito		new
579		rapidly degraded		new		Y
580		apically cleared		new		Y
581		amnioserosa		new		Y
582		faint ubiquitous		new		Y
583		faint ubiquitous		new		Y
584		faint ubiquitous		new		Y
585		faint ubiquitous		new		Y
586		faint ubiquitous		new		Y
587		faint ubiquitous		new		Y
588		strong ubiquitous		new		Y
589		strong ubiquitous		new		Y
590		strong ubiquitous		new		Y
591		strong ubiquitous		new		Y
592		strong ubiquitous		new		Y
593		strong ubiquitous		new		Y
600		leg		new
599		epi_combo		new
598		flag_as_nonspecific		new
597		does_not_fit_array		new
596		flag_as_incompleto		new	flag_as_unfinished
595		flag_as_conflicting		new
594		flag_for_volker		new
