# Supplementary material for: The developmental expression dynamics of Drosophila melanogaster transcription factors
Source: Genome Biol. 2010 Apr 12;11(4):R40. doi: 10.1186/gb-2010-11-4-r40 (PMC2884543; doi:10.1186/gb-2010-11-4-r40)
Supplement: Additional file 2 — Mini-website: raw data and intermediate results. A self-contained website to browse and retrieve all primary data used in this study, as well as intermediate results such as clustering results. [file gb-2010-11-4-r40-S2.ZIP › raw data/TF_domain_assignments.csv]

FBgn	symbol	name	transcript	length	PFAM_architecture	SUPFAM_architecture
FBgn0000014	abd-A	abdominal A	CG10325-RA	330	(Homeobox)	(0005281)
FBgn0000014	abd-A	abdominal A	CG10325-RB	590	(Homeobox)	(0000647)
FBgn0000015	Abd-B	Abdominal B	CG11648-RD	270	(Homeobox)	(0000647)
FBgn0000015	Abd-B	Abdominal B	CG11648-RB	493	(Homeobox)	(0000647)
FBgn0000015	Abd-B	Abdominal B	CG11648-RC	270	(Homeobox)	(0000647)
FBgn0000015	Abd-B	Abdominal B	CG11648-RA	270	(Homeobox)	(0000647)
FBgn0000015	Abd-B	Abdominal B	CG11648-RE	270	(Homeobox)	(0000647)
FBgn0000022	ac	achaete	CG3796-RA	201	(HLH)	(0000366)
FBgn0000061	al	aristaless	CG3935-RA	408	(Homeobox) (OAR)	(0000647)
FBgn0000095	Antp	Antennapedia	CG1028-RH	297
FBgn0000095	Antp	Antennapedia	CG1028-RL	378	(Homeobox)	(0005281)
FBgn0000095	Antp	Antennapedia	CG1028-RG	361	(Homeobox)	(0000647)
FBgn0000095	Antp	Antennapedia	CG1028-RM	378	(Homeobox)	(0005281)
FBgn0000095	Antp	Antennapedia	CG1028-RJ	378	(Homeobox)	(0005281)
FBgn0000095	Antp	Antennapedia	CG1028-RD	374	(Homeobox)	(0000647)
FBgn0000095	Antp	Antennapedia	CG1028-RF	365	(Homeobox)	(0005281)
FBgn0000095	Antp	Antennapedia	CG1028-RE	365	(Homeobox)	(0005281)
FBgn0000095	Antp	Antennapedia	CG1028-RK	361	(Homeobox)	(0000647)
FBgn0000095	Antp	Antennapedia	CG1028-RN	374	(Homeobox)	(0000647)
FBgn0000095	Antp	Antennapedia	CG1028-RI	378	(Homeobox)	(0005281)
FBgn0000097	aop	anterior open	CG3166-RA	732	(SAM_PNT) (Ets)	(0000959) (0006195)
FBgn0000097	aop	anterior open	CG3166-RB	732	(SAM_PNT) (Ets)	(0000959) (0006195)
FBgn0000099	ap	apterous	CG8376-RB	246	(LIM) (Homeobox)	(0000647)
FBgn0000099	ap	apterous	CG8376-RA	469	(LIM)2 (Homeobox)	(0000681) (0000647)
FBgn0000137	ase	asense	CG3258-RA	486	(HLH)	(0000355)
FBgn0000139	ash2	absent, small, or homeotic discs 2	CG6677-RC	556	(SPRY)	(0002927)
FBgn0000139	ash2	absent, small, or homeotic discs 2	CG6677-RB	350	(SPRY)
FBgn0000139	ash2	absent, small, or homeotic discs 2	CG6677-RA	623	(SPRY)	(0002927)
FBgn0000157	Dll	Distal-less	CG3629-RA	327	(Homeobox)	(0005281)
FBgn0000157	Dll	Distal-less	CG3629-RB	322	(Homeobox)	(0005281)
FBgn0000166	bcd	bicoid	CG1034-RF	413	(Homeobox)	(0005281)
FBgn0000166	bcd	bicoid	CG1034-RE	418	(Homeobox)	(0005281)
FBgn0000166	bcd	bicoid	CG1034-RD	489	(Homeobox)	(0005281)
FBgn0000166	bcd	bicoid	CG1034-RA	149
FBgn0000166	bcd	bicoid	CG1034-RG	494	(Homeobox)	(0005281)
FBgn0000179	bi	bifid	CG3578-RA	972	(T-box)	(0004955)
FBgn0000210	br	broad	CG11491-RB	880	(BTB)	(0001007)
FBgn0000210	br	broad	CG11491-RG	663	(BTB)	(0001007)
FBgn0000210	br	broad	CG11491-RC	880	(BTB)	(0001007)
FBgn0000210	br	broad	CG11491-RD	628	(BTB) (zf-C2H2)2	(0001007)
FBgn0000210	br	broad	CG11491-RF	502	(BTB)	(0001007)
FBgn0000210	br	broad	CG11491-RE	724	(BTB)	(0001007)
FBgn0000210	br	broad	CG11491-RA	702	(BTB) (zf-C2H2)	(0001007)
FBgn0000251	cad	caudal	CG1759-RB	427	(Homeobox)	(0005281)
FBgn0000251	cad	caudal	CG1759-RA	427	(Homeobox)	(0005281)
FBgn0000286	Cf2	Chorion factor 2	CG11924-RA	510	(zf-C2H2)5	(0005933) (0003882)2
FBgn0000286	Cf2	Chorion factor 2	CG11924-RB	482	(zf-C2H2)4	(0005933) (0003882) (0005933)
FBgn0000286	Cf2	Chorion factor 2	CG11924-RC	482	(zf-C2H2)4	(0005933) (0003882) (0005933)
FBgn0000286	Cf2	Chorion factor 2	CG11924-RD	514	(zf-C2H2)
FBgn0000289	cg	combgap	CG8367-RD	671	(zf-C2H2)9	(0005623) (0000051) (0005035)2 (0003882) (0004018) (0005933) (0004681)
FBgn0000289	cg	combgap	CG8367-RC	629	(zf-C2H2)9	(0003882)3 (0004018) (0005933) (0004681)
FBgn0000289	cg	combgap	CG8367-RA	671	(zf-C2H2)9	(0005623) (0000051) (0005035)2 (0003882) (0004018) (0005933) (0004681)
FBgn0000289	cg	combgap	CG8367-RB	772	(zf-C2H2)9	(0005623) (0000051) (0005035)2 (0003882) (0004018) (0005933) (0004681)
FBgn0000338	cnc	cap-n-collar	CG17894-RD	533	(bZIP_2)	(0004651)
FBgn0000338	cnc	cap-n-collar	CG17894-RA	533	(bZIP_2)	(0004651)
FBgn0000338	cnc	cap-n-collar	CG17894-RE	533	(bZIP_2)	(0004651)
FBgn0000338	cnc	cap-n-collar	CG17894-RF	533	(bZIP_2)	(0004651)
FBgn0000338	cnc	cap-n-collar	CG17894-RC	1383		(0004651)
FBgn0000338	cnc	cap-n-collar	CG17894-RG	533	(bZIP_2)	(0004651)
FBgn0000338	cnc	cap-n-collar	CG17894-RB	805	(bZIP_2)	(0004651)
FBgn0000370	crc	cryptocephal	CG8669-RA	381	(bZIP_1)
FBgn0000370	crc	cryptocephal	CG8669-RB	298	(bZIP_1)
FBgn0000411	D	Dichaete	CG5893-RA	382	(HMG_box)	(0005279)
FBgn0000413	da	daughterless	CG5102-RA	710	(HLH)
FBgn0000439	Dfd	Deformed	CG2189-RA	586	(Homeobox)	(0005281)
FBgn0000448	Hr46	Hormone receptor-like in 46	CG33183-RC	694	(zf-C4) (Hormone_rec)	(0005367)3
FBgn0000448	Hr46	Hormone receptor-like in 46	CG33183-RA	487	(zf-C4) (Hormone_rec)	(0005367)3
FBgn0000448	Hr46	Hormone receptor-like in 46	CG33183-RB	444	(zf-C4) (Hormone_rec)	(0005367)3
FBgn0000459	disco	disconnected	CG9908-RA	568	(zf-C2H2)
FBgn0000462	dl	dorsal	CG6667-RA	677	(RHD) (TIG)	(0003904) (0003903)
FBgn0000462	dl	dorsal	CG6667-RC	999	(RHD) (TIG)	(0003904) (0000799)
FBgn0000462	dl	dorsal	CG6667-RB	677	(RHD) (TIG)	(0003904) (0003903)
FBgn0000472	dm	diminutive	CG10798-RA	717	(HLH)
FBgn0000492	Dr	Drop	CG1897-RA	515	(Homeobox)	(0005281)
FBgn0000504	dsx	doublesex	CG11094-RA	549	(DM)
FBgn0000504	dsx	doublesex	CG11094-RC	427	(DM)
FBgn0000504	dsx	doublesex	CG11094-RB	427	(DM)
FBgn0000520	dwg	deformed wings	CG2711-RA	592	(zf-AD) (zf-C2H2)8	(0003882) (0005068) (0003882) (0005933)
FBgn0000529	bsh	brain-specific homeobox	CG10604-RB	427	(Homeobox)	(0000647)
FBgn0000529	bsh	brain-specific homeobox	CG10604-RA	287	(Homeobox)	(0000647)
FBgn0000541	E(bx)	Enhancer of bithorax	CG32346-RB	2649	(DDT) (PHD)3 (Bromodomain)	(0002648) (0007615)
FBgn0000541	E(bx)	Enhancer of bithorax	CG32346-RC	2159	(DDT) (PHD)	(0002648)
FBgn0000541	E(bx)	Enhancer of bithorax	CG32346-RA	2669	(DDT) (PHD)3 (Bromodomain)	(0002648) (0007615)
FBgn0000546	EcR	Ecdysone receptor	CG1765-RC	669	(zf-C4) (Hormone_rec)	(0005367)2
FBgn0000546	EcR	Ecdysone receptor	CG1765-RB	878	(zf-C4) (Hormone_rec)	(0005367)2
FBgn0000546	EcR	Ecdysone receptor	CG1765-RA	849	(zf-C4) (Hormone_rec)	(0005367)2
FBgn0000546	EcR	Ecdysone receptor	CG1765-RD	849	(zf-C4) (Hormone_rec)	(0005367)2
FBgn0000546	EcR	Ecdysone receptor	CG1765-RE	849	(zf-C4) (Hormone_rec)	(0005367)2
FBgn0000560	eg	eagle	CG7383-RA	373	(zf-C4)	(0005320)
FBgn0000560	eg	eagle	CG7383-RB	373	(zf-C4)	(0005320)
FBgn0000567	Eip74EF	Ecdysone-induced protein 74EF	CG32180-RC	868	(Ets)	(0006195)
FBgn0000567	Eip74EF	Ecdysone-induced protein 74EF	CG32180-RD	883	(Ets)	(0006195)
FBgn0000567	Eip74EF	Ecdysone-induced protein 74EF	CG32180-RA	829	(Ets)	(0006195)
FBgn0000567	Eip74EF	Ecdysone-induced protein 74EF	CG32180-RB	883	(Ets)	(0006195)
FBgn0000568	Eip75B	Ecdysone-induced protein 75B	CG8127-RA	1355	(zf-C4) (Hormone_rec)	(0005367)2
FBgn0000568	Eip75B	Ecdysone-induced protein 75B	CG8127-RD	906	(Hormone_rec)	(0007583)
FBgn0000568	Eip75B	Ecdysone-induced protein 75B	CG8127-RC	1199	(zf-C4) (Hormone_rec)	(0005367)2
FBgn0000568	Eip75B	Ecdysone-induced protein 75B	CG8127-RB	1412	(zf-C4) (Hormone_rec)	(0005367)2
FBgn0000576	ems	empty spiracles	CG2988-RA	494	(Homeobox)	(0000647)
FBgn0000577	en	engrailed	CG9015-RB	552	(Homeobox)	(0000647)
FBgn0000577	en	engrailed	CG9015-RA	552	(Homeobox)	(0000647)
FBgn0000588	esc	extra sexcombs	CG14941-RA	425	(WD40)2	(0002427)
FBgn0000591	E(spl)	Enhancer of split	CG8365-RA	179	(HLH) (Hairy_orang)	(0003356)
FBgn0000606	eve	even skipped	CG2328-RA	376	(Homeobox)	(0000647)
FBgn0000611	exd	extradenticle	CG8933-RB	376	(PBX) (Homeobox)	(0000648)
FBgn0000611	exd	extradenticle	CG8933-RA	376	(PBX) (Homeobox)	(0000648)
FBgn0000611	exd	extradenticle	CG8933-RC	376	(PBX) (Homeobox)	(0000648)
FBgn0000625	eyg	eyegone	CG10488-RA	670	(PAX) (Homeobox)	(0007306) (0000647)
FBgn0000625	eyg	eyegone	CG10488-RB	670	(PAX) (Homeobox)	(0007306) (0000647)
FBgn0000659	fkh	fork head	CG10002-RA	510	(Fork_head)	(0006804)
FBgn0000964	tj	traffic jam	CG10034-RA	509	(bZIP_Maf)	(0004651)
FBgn0001077	ftz	fushi tarazu	CG2047-RA	410	(FTZ) (Homeobox)	(0005281)
FBgn0001078	ftz-f1	ftz transcription factor 1	CG4059-RA	803	(zf-C4) (Hormone_rec)	(0005367)2
FBgn0001078	ftz-f1	ftz transcription factor 1	CG4059-RB	1027	(zf-C4) (Hormone_rec)	(0005462) (0003222) (0005462)
FBgn0001138	grn	grain	CG9656-RA	486	(GATA)2	(0005553)2
FBgn0001147	gsb-n	gooseberry-neuro	CG2692-RA	449		(0004048) (0000647)
FBgn0001148	gsb	gooseberry	CG3388-RA	427	(PAX) (Homeobox)	(0004048) (0000647)
FBgn0001150	gt	giant	CG7952-RB	448	(bZIP_2)
FBgn0001168	h	hairy	CG6494-RA	337	(HLH) (Hairy_orang)	(0000366)
FBgn0001168	h	hairy	CG6494-RB	337	(HLH) (Hairy_orang)	(0000366)
FBgn0001170	H2.0	Homeodomain protein 2.0	CG11607-RA	418	(Homeobox)	(0000647)
FBgn0001180	hb	hunchback	CG9786-RA	758	(zf-C2H2)4	(0003882)
FBgn0001180	hb	hunchback	CG9786-RB	758	(zf-C2H2)4	(0003882)
FBgn0001185	her	hermaphrodite	CG4694-RA	487	(zf-C2H2)3
FBgn0001206	Hmr	Hybrid male rescue	CG1619-RB	1413
FBgn0001222	Hsf	Heat shock factor	CG5748-RA	691	(HSF_DNA-bin)	(0003351)
FBgn0001235	hth	homothorax	CG17117-RC	487	(Homeobox)	(0003830)
FBgn0001235	hth	homothorax	CG17117-RA	457	(Homeobox)	(0003830)
FBgn0001235	hth	homothorax	CG17117-RD	266
FBgn0001235	hth	homothorax	CG17117-RB	471	(Homeobox)	(0003830)
FBgn0001235	hth	homothorax	CG17117-RE	472	(Homeobox)	(0003830)
FBgn0001269	inv	invected	CG17835-RB	576	(Homeobox)	(0005281)
FBgn0001269	inv	invected	CG17835-RD	576	(Homeobox)	(0005281)
FBgn0001269	inv	invected	CG17835-RA	576	(Homeobox)	(0005281)
FBgn0001269	inv	invected	CG17835-RC	576	(Homeobox)	(0005281)
FBgn0001291	Jra	Jun-related antigen	CG2275-RB	289	(Jun) (bZIP_1)	(0004651)
FBgn0001291	Jra	Jun-related antigen	CG2275-RA	289	(Jun) (bZIP_1)	(0004651)
FBgn0001297	kay	kayak	CG15509-RB	546	(bZIP_1)
FBgn0001297	kay	kayak	CG15507-RA	210
FBgn0001297	kay	kayak	CG15509-RA	595	(bZIP_1)
FBgn0001319	kn	knot	CG10197-RA	557	(TIG)	(0000017)
FBgn0001320	kni	knirps	CG4717-RA	429	(zf-C4)	(0005320)
FBgn0001323	knrl	knirps-like	CG4761-RA	647	(zf-C4)	(0005320)
FBgn0001325	Kr	Kruppel	CG3340-RA	502	(zf-C2H2)4	(0000834) (0003882)2
FBgn0001978	stc	shuttle craft	CG3647-RA	1099	(zf-NF-X1)8 (R3H)	(0007197)
FBgn0001978	stc	shuttle craft	CG3647-RB	1106	(zf-NF-X1)8 (R3H)	(0007197)
FBgn0001981	esg	escargot	CG3758-RA	470	(zf-C2H2)5	(0005594) (0000050)
FBgn0001990	wek	weckle	CG4148-RA	470	(zf-AD) (zf-C2H2)4	(0005594) (0003882)
FBgn0002023	Lim3		CG10699-RA	440	(LIM)2 (Homeobox)	(0000681) (0000647)
FBgn0002023	Lim3		CG10699-RB	520	(LIM)2 (Homeobox)	(0000681) (0000647)
FBgn0002521	pho	pleiohomeotic	CG17743-RB	520	(zf-C2H2)4	(0004843) (0005623) (0004753) (0005933)
FBgn0002521	pho	pleiohomeotic	CG17743-RA	520	(zf-C2H2)4	(0004843) (0005623) (0004753) (0005933)
FBgn0002522	lab	labial	CG1264-RA	629	(Homeobox)	(0000647)
FBgn0002561	l(1)sc	lethal of scute	CG3839-RA	257	(HLH)	(0003356)
FBgn0002573	sens	senseless	CG32120-RA	541	(zf-C2H2)4	(0000834) (0003882)
FBgn0002576	lz	lozenge	CG1689-RA	826	(Runt)	(0001385)
FBgn0002609	HLHm3	E(spl) region transcript m3	CG8346-RA	224	(HLH) (Hairy_orang)	(0003356)
FBgn0002631	HLHm5	E(spl) region transcript m5	CG6096-RA	178	(HLH) (Hairy_orang)	(0003356)
FBgn0002633	HLHm7	E(spl) region transcript m7	CG8361-RA	186	(HLH) (Hairy_orang)	(0003356)
FBgn0002723	Rst(1)JH	Resistance to Juvenile Hormone	CG1705-RA	716	(HLH) (PAS)	(0003356) (0002500) (0001082)
FBgn0002733	HLHm&bgr;	E(spl) region transcript m&bgr;	CG14548-RA	195	(HLH) (Hairy_orang)	(0003356)
FBgn0002734	HLHm&dgr;	E(spl) region transcript m&dgr;	CG8328-RA	173	(HLH) (Hairy_orang)	(0003356)
FBgn0002735	HLHm&ggr;	E(spl) region transcript m&ggr;	CG8333-RA	205	(HLH) (Hairy_orang)	(0003356)
FBgn0002914	Myb	Myb oncogene-like	CG9045-RE	657	(Myb_DNA-bin)3	(0000119) (0007530) (0003490)
FBgn0002914	Myb	Myb oncogene-like	CG9045-RA	657	(Myb_DNA-bin)3	(0000119) (0007530) (0003490)
FBgn0002914	Myb	Myb oncogene-like	CG9045-RD	657	(Myb_DNA-bin)3	(0000119) (0007530) (0003490)
FBgn0002914	Myb	Myb oncogene-like	CG9045-RC	657	(Myb_DNA-bin)3	(0000119) (0007530) (0003490)
FBgn0002914	Myb	Myb oncogene-like	CG9045-RB	657	(Myb_DNA-bin)3	(0000119) (0007530) (0003490)
FBgn0002922	nau	nautilus	CG10250-RA	332	(Basic) (HLH)	(0000366)
FBgn0002931	net	net	CG11450-RA	365	(HLH)	(0000366)
FBgn0002941	slou	slouch	CG6534-RA	659	(Homeobox)	(0005281)
FBgn0002970	nub	nubbin	CG6246-RA	601	(Pou) (Homeobox)	(0005825) (0005281)
FBgn0003002	opa	odd paired	CG1133-RA	609	(zf-C2H2)3	(0003882)2
FBgn0003028	ovo	ovo	CG6824-RC	1222	(zf-C2H2)2
FBgn0003028	ovo	ovo	CG6824-RB	1351
FBgn0003028	ovo	ovo	CG6824-RA	975	(zf-C2H2)2
FBgn0003044	Pcl	Polycomblike	CG5109-RA	1043		(0002927)
FBgn0003053	peb	pebbled	CG12212-RA	1894	(zf-C2H2)7	(0003882)
FBgn0003053	peb	pebbled	CG12212-RB	1894	(zf-C2H2)7	(0003882)
FBgn0003117	pnr	pannier	CG3978-RA	540	(GATA)2	(0005553)2
FBgn0003117	pnr	pannier	CG3978-RB	488	(GATA)2	(0005553)2
FBgn0003118	pnt	pointed	CG17077-RD	636	(SAM_PNT) (Ets)	(0000959) (0006195)
FBgn0003118	pnt	pointed	CG17077-RC	623	(Ets)	(0006195)
FBgn0003118	pnt	pointed	CG17077-RB	718	(SAM_PNT) (Ets)	(0000959) (0006195)
FBgn0003130	Poxn	Pox neuro	CG8246-RA	425	(PAX)	(0004048)
FBgn0003145	prd	paired	CG6716-RA	590	(PAX) (Homeobox)	(0004048) (0000647)
FBgn0003145	prd	paired	CG6716-RB	613	(PAX) (Homeobox)	(0004048) (0000647)
FBgn0003254	rib	ribbon	CG7230-RA	661	(BTB) (HTH_psq)	(0001007)
FBgn0003263	rn	rotund	CG32466-RB	692	(zf-C2H2)5	(0000051) (0003882)2
FBgn0003263	rn	rotund	CG32466-RA	946	(zf-C2H2)6	(0004888) (0005623) (0004752) (0003882)
FBgn0003267	ro	rough	CG6348-RB	350	(Homeobox)	(0000647)
FBgn0003267	ro	rough	CG6348-RA	350	(Homeobox)	(0000647)
FBgn0003270	amos	absent MD neurons and olfactory sensilla	CG10393-RA	198	(HLH)	(0000366)
FBgn0003300	run	runt	CG1849-RA	510	(Runt)	(0001385)
FBgn0003339	Scr	Sex combs reduced	CG1030-RB	417	(Homeobox)	(0005281)
FBgn0003339	Scr	Sex combs reduced	CG1030-RA	417	(Homeobox)	(0005281)
FBgn0003339	Scr	Sex combs reduced	CG1030-RC	417	(Homeobox)	(0005281)
FBgn0003345	sd	scalloped	CG8544-RA	370	(TEA)
FBgn0003345	sd	scalloped	CG8544-RB	440	(TEA)
FBgn0003345	sd	scalloped	CG8544-RC	370	(TEA)
FBgn0003396	shn	schnurri	CG7734-RB	2532	(zf-C2H2)6	(0005575)
FBgn0003396	shn	schnurri	CG7734-RD	2577	(zf-C2H2)6	(0005575)
FBgn0003396	shn	schnurri	CG7734-RA	2532	(zf-C2H2)6	(0005575)
FBgn0003396	shn	schnurri	CG7734-RC	2532	(zf-C2H2)6	(0005575)
FBgn0003411	sisA	sisterless A	CG1641-RA	189
FBgn0003430	slp1	sloppy paired 1	CG16738-RA	322	(Fork_head)	(0006804)
FBgn0003448	sna	snail	CG3956-RA	390	(zf-C2H2)5	(0003882)
FBgn0003459	stwl	stonewall	CG3836-RA	1037	(BESS)
FBgn0003460	so	sine oculis	CG11121-RA	416	(Homeobox)	(0000647)
FBgn0003507	srp	serpent	CG3992-RC	1249	(GATA)2	(0005212)2
FBgn0003507	srp	serpent	CG3992-RB	1249	(GATA)2	(0005212)2
FBgn0003507	srp	serpent	CG3992-RA	1264	(GATA)	(0005212)
FBgn0003512	Sry-&dgr;	Serendipity &dgr;	CG17958-RA	433	(zf-C2H2)5	(0003882)
FBgn0003513	ss	spineless	CG6993-RA	884	(HLH) (PAS) (PAC)	(0003356) (0002500)2
FBgn0003567	su(Hw)	suppressor of Hairy wing	CG8573-RB	941	(zf-C2H2)11	(0003882)2 (0005933)
FBgn0003567	su(Hw)	suppressor of Hairy wing	CG8573-RA	941	(zf-C2H2)11	(0003882)2 (0005933)
FBgn0003651	svp	seven up	CG11502-RA	746	(zf-C4) (Hormone_rec)	(0005367)2
FBgn0003651	svp	seven up	CG11502-RB	543	(zf-C4) (Hormone_rec)	(0005367)2
FBgn0003651	svp	seven up	CG11502-RC	281	(Hormone_rec)	(0007238)
FBgn0003720	tll	tailless	CG1378-RA	452	(zf-C4) (Hormone_rec)	(0005367)4
FBgn0003749	trh	trachealess	CG6883-RA	958	(HLH) (PAS)	(0000355) (0002500)2
FBgn0003862	trx	trithorax	CG8651-RA	3726	(PHD)2 (FYRN) (FYRC) (SET)
FBgn0003862	trx	trithorax	CG8651-RE	3358	(PHD)2 (FYRN) (FYRC) (SET)
FBgn0003862	trx	trithorax	CG8651-RD	3726	(PHD)2 (FYRN) (FYRC) (SET)
FBgn0003862	trx	trithorax	CG8651-RB	3358	(PHD)2 (FYRN) (FYRC) (SET)
FBgn0003862	trx	trithorax	CG8651-RC	3358	(PHD)2 (FYRN) (FYRC) (SET)
FBgn0003870	ttk	tramtrack	CG1856-RB	813	(BTB) (zf-C2H2)	(0001007) (0005171)
FBgn0003870	ttk	tramtrack	CG1856-RC	643	(BTB) (zf-C2H2)2	(0001007) (0005170) (0005171)
FBgn0003870	ttk	tramtrack	CG1856-RF	643	(BTB) (zf-C2H2)2	(0001007) (0005170) (0005171)
FBgn0003870	ttk	tramtrack	CG1856-RA	813	(BTB) (zf-C2H2)	(0001007) (0005171)
FBgn0003870	ttk	tramtrack	CG1856-RD	643	(BTB) (zf-C2H2)2	(0001007) (0005170) (0005171)
FBgn0003870	ttk	tramtrack	CG1856-RE	813	(BTB) (zf-C2H2)	(0001007) (0005171)
FBgn0003896	tup	tailup	CG10619-RA	534	(LIM)2 (Homeobox)	(0000681) (0000647)
FBgn0003896	tup	tailup	CG10619-RB	465	(LIM)2 (Homeobox)	(0000681) (0000647)
FBgn0003900	twi	twist	CG2956-RA	490	(HLH)	(0000366)
FBgn0003944	Ubx	Ultrabithorax	CG10388-RC	372	(Homeobox)	(0005281)
FBgn0003944	Ubx	Ultrabithorax	CG10388-RD	363	(Homeobox)	(0005281)
FBgn0003944	Ubx	Ultrabithorax	CG10388-RA	389	(Homeobox)	(0005281)
FBgn0003944	Ubx	Ultrabithorax	CG10388-RF	355	(Homeobox)	(0005281)
FBgn0003944	Ubx	Ultrabithorax	CG10388-RB	346	(Homeobox)	(0000647)
FBgn0003944	Ubx	Ultrabithorax	CG10388-RE	380	(Homeobox)	(0005281)
FBgn0003963	ush	u-shaped	CG2762-RA	1191	(zf-C2H2)4	(0003006) (0002988)2 (0003006) (0002988)
FBgn0003964	usp	ultraspiracle	CG4380-RA	508	(zf-C4) (Hormone_rec)	(0005367)3
FBgn0003986	vnd	ventral nervous system defective	CG6172-RA	723	(Homeobox)	(0000647)
FBgn0003995	vvl	ventral veins lacking	CG10037-RA	427	(Pou) (Homeobox)	(0005825) (0005281)
FBgn0004050	z	zeste	CG7803-RA	575
FBgn0004053	zen	zerknullt	CG1046-RA	353	(Homeobox)	(0000647)
FBgn0004054	zen2	zerknullt-related	CG1048-RA	252	(Homeobox)	(0000329)
FBgn0004101	bs	blistered	CG3411-RA	449	(SRF-TF)	(0004693)
FBgn0004102	oc	ocelliless	CG12154-RB	542	(Homeobox)	(0000647)
FBgn0004102	oc	ocelliless	CG12154-RA	671	(Homeobox)	(0000647)
FBgn0004110	tin	tinman	CG7895-RA	416	(Homeobox)	(0005281)
FBgn0004170	sc	scute	CG3827-RA	345	(HLH)	(0000366)
FBgn0004198	ct	cut	CG11387-RA	2175	(CUT)3 (Homeobox)	(0003830)
FBgn0004198	ct	cut	CG11387-RB	257
FBgn0004394	pdm2	POU domain protein 2	CG12287-RB	893	(Pou) (Homeobox)	(0005825) (0005281)
FBgn0004394	pdm2	POU domain protein 2	CG12287-RA	498	(Pou) (Homeobox)	(0005825) (0005281)
FBgn0004396	CrebA	Cyclic-AMP response element binding protein A	CG7450-RA	516	(bZIP_1)	(0004651)
FBgn0004396	CrebA	Cyclic-AMP response element binding protein A	CG7450-RB	516	(bZIP_1)	(0004651)
FBgn0004399	psq	pipsqueak	CG2368-RE	645	(HTH_psq)4
FBgn0004399	psq	pipsqueak	CG2368-RB	1064	(BTB) (HTH_psq)4	(0001007)
FBgn0004399	psq	pipsqueak	CG2368-RH	645	(HTH_psq)4
FBgn0004399	psq	pipsqueak	CG2368-RK	639	(HTH_psq)4
FBgn0004399	psq	pipsqueak	CG2368-RI	639	(HTH_psq)4
FBgn0004399	psq	pipsqueak	CG2368-RD	645	(HTH_psq)4
FBgn0004399	psq	pipsqueak	CG2368-RG	645	(HTH_psq)4
FBgn0004399	psq	pipsqueak	CG2368-RF	645	(HTH_psq)4
FBgn0004399	psq	pipsqueak	CG2368-RJ	639	(HTH_psq)4
FBgn0004399	psq	pipsqueak	CG2368-RC	1064	(BTB) (HTH_psq)4	(0001007)
FBgn0004399	psq	pipsqueak	CG2368-RA	1046	(BTB) (HTH_psq)4	(0001007)
FBgn0004399	psq	pipsqueak	CG2368-RL	535	(BTB)	(0001007)
FBgn0004567	slp2	sloppy paired 2	CG2939-RA	451	(Fork_head)	(0006804)
FBgn0004586	grh	grainy head	CG5058-RA	1063	(CP2)
FBgn0004586	grh	grainy head	CG5058-RC	1302	(CP2)
FBgn0004586	grh	grainy head	CG5058-RB	1032	(CP2)
FBgn0004586	grh	grainy head	CG5058-RF	155	(CP2)
FBgn0004586	grh	grainy head	CG5058-RG	729	(CP2)
FBgn0004586	grh	grainy head	CG5058-RD	1333	(CP2)
FBgn0004595	pros	prospero	CG17228-RA	1535	(Prox1)
FBgn0004595	pros	prospero	CG17228-RD	1374	(Prox1)
FBgn0004595	pros	prospero	CG17228-RC	1403	(Prox1)
FBgn0004606	zfh1	Zn finger homeodomain 1	CG1322-RC	859	(zf-C2H2)3 (Homeobox) (zf-C2H2)2	(0000647) (0000051) (0005623)
FBgn0004606	zfh1	Zn finger homeodomain 1	CG1322-RA	747	(zf-C2H2)4 (Homeobox) (zf-C2H2)2	(0005069) (0000647) (0005623)
FBgn0004606	zfh1	Zn finger homeodomain 1	CG1322-RB	1054	(zf-C2H2)5 (Homeobox) (zf-C2H2)2	(0005594) (0000647) (0005623)
FBgn0004607	zfh2	Zn finger homeodomain 2	CG1449-RA	3005	(zf-C2H2)5 (Homeobox)2 (zf-C2H2)2 (Homeobox)	(0003830) (0005281) (0000647)
FBgn0004618	gl	glass	CG7672-RB	557	(zf-C2H2)4	(0005623) (0000051) (0004752)
FBgn0004618	gl	glass	CG7672-RA	604	(zf-C2H2)5	(0005623) (0000051) (0004752) (0000051)
FBgn0004652	fru	fruitless	CG14307-RA	516	(BTB)	(0001007)
FBgn0004652	fru	fruitless	CG14307-RE	955	(BTB) (zf-C2H2)	(0001007) (0005171)
FBgn0004652	fru	fruitless	CG14307-RJ	906	(BTB) (zf-C2H2)	(0001007) (0005171)
FBgn0004652	fru	fruitless	CG14307-RM	854	(BTB) (zf-C2H2)	(0001007) (0005171)
FBgn0004652	fru	fruitless	CG14307-RD	665	(BTB)	(0001007)
FBgn0004652	fru	fruitless	CG14307-RK	705	(BTB) (zf-C2H2)	(0001007) (0005171)
FBgn0004652	fru	fruitless	CG14307-RB	789	(BTB)	(0001007)
FBgn0004652	fru	fruitless	CG14307-RL	854	(BTB) (zf-C2H2)	(0001007) (0005171)
FBgn0004652	fru	fruitless	CG14307-RG	796	(BTB) (zf-C2H2)	(0001007) (0005171)
FBgn0004652	fru	fruitless	CG14307-RC	854	(BTB) (zf-C2H2)	(0001007) (0005171)
FBgn0004652	fru	fruitless	CG14307-RI	870	(BTB) (zf-C2H2)	(0001007) (0005171)
FBgn0004652	fru	fruitless	CG14307-RF	688	(BTB)	(0001007)
FBgn0004652	fru	fruitless	CG14307-RH	695	(BTB) (zf-C2H2)	(0001007) (0005171)
FBgn0004666	sim	single-minded	CG7771-RB	664	(HLH) (PAS) (PAC)	(0000355) (0001082)2
FBgn0004666	sim	single-minded	CG7771-RA	688	(HLH) (PAS) (PAC)	(0000355) (0001082)2
FBgn0004795	retn	retained	CG5403-RB	911	(ARID)	(0001120)
FBgn0004795	retn	retained	CG5403-RA	906	(ARID)	(0001120)
FBgn0004837	Su(H)	Suppressor of Hairless	CG3497-RA	594	(TIG)	(0000083)
FBgn0004854	B-H2	BarH2	CG5488-RA	645	(Homeobox)	(0005281)
FBgn0004859	ci	cubitus interruptus	CG2125-RA	1397	(zf-C2H2)4	(0005218) (0004846) (0004748) (0003882)
FBgn0004862	bap	bagpipe	CG7902-RA	382	(Homeobox)	(0000647)
FBgn0004863	C15	C15	CG7937-RA	339	(Homeobox)	(0000647)
FBgn0004865	Eip78C	Ecdysone-induced protein 78C	CG18023-RC	338	(Hormone_rec)	(0006439)2
FBgn0004865	Eip78C	Ecdysone-induced protein 78C	CG18023-RB	392	(Hormone_rec)	(0006439)2
FBgn0004865	Eip78C	Ecdysone-induced protein 78C	CG18023-RA	862	(zf-C4) (Hormone_rec)	(0005367)2
FBgn0004870	bab1	bric a brac 1	CG9097-RB	977	(BTB) (HTH_psq)	(0001007)
FBgn0004870	bab1	bric a brac 1	CG9097-RA	526	(BTB)	(0001007)
FBgn0004878	cas	castor	CG2102-RA	793	(zf-C2H2) (AT_hook)
FBgn0004880	scrt	scratch	CG1130-RA	653	(zf-C2H2)5	(0005069) (0000834)
FBgn0004895	fd64A	forkhead domain 64A	CG1132-RA	365	(Fork_head)	(0006804)
FBgn0004896	fd59A	forkhead domain 59A	CG3668-RA	456	(Fork_head)	(0006804)
FBgn0004897	fd96Ca	forkhead domain 96Ca	CG11921-RA	372	(Fork_head)	(0006804)
FBgn0004898	fd96Cb	forkhead domain 96Cb	CG11922-RA	271	(Fork_head)	(0006804)
FBgn0004914	Hnf4	Hepatocyte nuclear factor 4	CG9310-RB	732	(zf-C4) (Hormone_rec)	(0005367)
FBgn0004914	Hnf4	Hepatocyte nuclear factor 4	CG9310-RA	704	(zf-C4) (Hormone_rec)	(0005367)
FBgn0004914	Hnf4	Hepatocyte nuclear factor 4	CG9310-RC	666	(zf-C4) (Hormone_rec)	(0005367)
FBgn0005386	ash1	absent, small, or homeotic discs 1	CG8887-RA	2217	(SET) (PHD) (BAH)
FBgn0005427	ewg	erect wing	CG3114-RB	840
FBgn0005427	ewg	erect wing	CG3114-RE	699
FBgn0005427	ewg	erect wing	CG3114-RF	579
FBgn0005427	ewg	erect wing	CG3114-RA	733
FBgn0005427	ewg	erect wing	CG3114-RC	733
FBgn0005427	ewg	erect wing	CG3114-RG	545
FBgn0005427	ewg	erect wing	CG3114-RH	427
FBgn0005427	ewg	erect wing	CG3114-RD	581
FBgn0005511	mid	midline	CG6634-RA	580	(T-box)	(0007559)
FBgn0005558	ey	eyeless	CG1464-RC	857	(PAX) (Homeobox)	(0004048) (0000647)
FBgn0005558	ey	eyeless	CG1464-RB	624	(Homeobox)	(0000647)
FBgn0005558	ey	eyeless	CG1464-RD	898	(PAX) (Homeobox)	(0004048) (0000647)
FBgn0005558	ey	eyeless	CG1464-RA	838	(PAX) (Homeobox)	(0004048) (0000647)
FBgn0005561	sv	shaven	CG11049-RC	647	(PAX)	(0004048)
FBgn0005561	sv	shaven	CG11049-RE	794	(PAX)	(0004048)
FBgn0005561	sv	shaven	CG11049-RA	844	(PAX)	(0004048)
FBgn0005561	sv	shaven	CG11049-RF	792	(PAX)	(0004048)
FBgn0005561	sv	shaven	CG11049-RG	628	(PAX)	(0004048)
FBgn0005561	sv	shaven	CG11049-RD	680	(PAX)	(0004048)
FBgn0005561	sv	shaven	CG11049-RH	842	(PAX)	(0004048)
FBgn0005612	Sox14	Sox box protein 14	CG3090-RB	669	(HMG_box)	(0005279)
FBgn0005612	Sox14	Sox box protein 14	CG3090-RA	669	(HMG_box)	(0005279)
FBgn0005613	Sox15	Sox box protein 15	CG8404-RA	784	(HMG_box)	(0001288)
FBgn0005624	Psc	Posterior sex combs	CG3886-RA	1601	(zf-C3HC4)	(0007174)
FBgn0005638	slbo	slow border cells	CG4354-RA	449	(bZIP_2)
FBgn0005658	Ets65A	Ets at 65A	CG7018-RA	490	(Ets)	(0006195)
FBgn0005658	Ets65A	Ets at 65A	CG7018-RB	257	(Ets)	(0006195)
FBgn0005659	Ets98B	Ets at 98B	CG5583-RA	518	(SAM_PNT) (Ets)	(0000959) (0006195)
FBgn0005660	Ets21C	Ets at 21C	CG2914-RA	475	(Ets)	(0000959) (0006195)
FBgn0005694	Aef1	Adult enhancer factor 1	CG5683-RA	308	(zf-C2H2)4	(0003882)2
FBgn0005694	Aef1	Adult enhancer factor 1	CG5683-RB	308	(zf-C2H2)4	(0003882)2
FBgn0005694	Aef1	Adult enhancer factor 1	CG5683-RC	308	(zf-C2H2)4	(0003882)2
FBgn0008636	hbn	homeobrain	CG33152-RA	409	(Homeobox)	(0000647)
FBgn0008646	E5	E5	CG9930-RA	524	(Homeobox)	(0000647)
FBgn0008649	dei	delilah	CG5441-RA	384	(HLH)	(0003775)
FBgn0008651	lbl	ladybird late	CG6570-RA	372	(Homeobox)	(0005281)
FBgn0008654	Su(z)2	Suppressor of zeste 2	CG3905-RA	1368	(zf-C3HC4)	(0007174)
FBgn0010109	dpn	deadpan	CG3161-RC	159	(ATP-synt_C)2	(0001186)
FBgn0010109	dpn	deadpan	CG3161-RD	159	(ATP-synt_C)2	(0001186)
FBgn0010109	dpn	deadpan	CG3161-RA	159	(ATP-synt_C)2	(0001186)
FBgn0010109	dpn	deadpan	CG8704-RA	435	(HLH) (Hairy_orang)	(0003356)
FBgn0010109	dpn	deadpan	CG3161-RB	159	(ATP-synt_C)2	(0001186)
FBgn0010228	HmgZ	HMG protein Z	CG17921-RA	111	(HMG_box)	(0005279)
FBgn0010228	HmgZ	HMG protein Z	CG17921-RB	111	(HMG_box)	(0005279)
FBgn0010229	Hr39	Hormone receptor-like in 39	CG8676-RB	808	(zf-C4) (Hormone_rec)	(0005367)2
FBgn0010229	Hr39	Hormone receptor-like in 39	CG8676-RA	808	(zf-C4) (Hormone_rec)	(0005367)2
FBgn0010229	Hr39	Hormone receptor-like in 39	CG8676-RD	808	(zf-C4) (Hormone_rec)	(0005367)2
FBgn0010229	Hr39	Hormone receptor-like in 39	CG8676-RC	701	(zf-C4) (Hormone_rec)	(0005367)2
FBgn0010287	Trf	TBP-related factor	CG7562-RA	224	(TBP)2	(0004383) (0000311)
FBgn0010323	Gsc	Goosecoid	CG2851-RA	419	(Homeobox)	(0000647)
FBgn0010328	woc	without children	CG5965-RA	1688	(zf-MYM)6
FBgn0010433	ato	atonal	CG7508-RA	312	(HLH)	(0000366)
FBgn0010460	bun	bunched	CG5461-RC	189	(TSC22)
FBgn0010460	bun	bunched	CG5461-RB	219	(TSC22)
FBgn0010460	bun	bunched	CG5461-RA	1206	(TSC22)
FBgn0010575	sbb	scribbler	CG5580-RB	939
FBgn0010575	sbb	scribbler	CG5580-RA	2280
FBgn0010575	sbb	scribbler	CG5580-RC	929
FBgn0010768	sqz	squeeze	CG5557-RA	535	(zf-C2H2)5	(0003882) (0005933) (0003882)
FBgn0010825	Gug	Grunge	CG6964-RC	1988	(ELM2)
FBgn0010825	Gug	Grunge	CG6964-RD	1985	(ELM2)
FBgn0010825	Gug	Grunge	CG6964-RB	1985	(ELM2)
FBgn0010825	Gug	Grunge	CG6964-RA	1966	(ELM2)
FBgn0011236	ken	ken and barbie	CG5575-RA	601	(BTB) (zf-C2H2)	(0001007) (0005594)
FBgn0011274	Dif	Dorsal-related immunity factor	CG6794-RB	667	(RHD) (TIG)	(0000084) (0007709)
FBgn0011274	Dif	Dorsal-related immunity factor	CG6794-RA	667	(RHD) (TIG)	(0000084) (0007709)
FBgn0011276	HLH3B	Helix loop helix protein 3B	CG2655-RA	376	(HLH)	(0003356)
FBgn0011277	HLH4C	Helix loop helix protein 4C	CG3052-RA	167	(HLH)	(0003356)
FBgn0011278	lbe	ladybird early	CG6545-RA	479	(Homeobox)	(0005281)
FBgn0011648	Mad	Mothers against dpp	CG12399-RA	455	(MH1) (MH2)	(0003795) (0001682)
FBgn0011655	Med	Medea	CG1775-RB	697	(MH1) (MH2)	(0003795) (0001682)
FBgn0011655	Med	Medea	CG1775-RA	771	(MH1) (MH2)	(0003795) (0001682)
FBgn0011656	Mef2	Myocyte enhancing factor 2	CG1429-RB	509	(SRF-TF)	(0004693)
FBgn0011656	Mef2	Myocyte enhancing factor 2	CG1429-RE	193	(SRF-TF)	(0004693)
FBgn0011656	Mef2	Myocyte enhancing factor 2	CG1429-RC	515	(SRF-TF)	(0004693)
FBgn0011656	Mef2	Myocyte enhancing factor 2	CG1429-RD	540	(SRF-TF)	(0004693)
FBgn0011656	Mef2	Myocyte enhancing factor 2	CG1429-RA	516	(SRF-TF)	(0004693)
FBgn0011656	Mef2	Myocyte enhancing factor 2	CG1429-RF	501	(SRF-TF)	(0004693)
FBgn0011701	repo	reversed polarity	CG31240-RA	612	(Homeobox)	(0005281)
FBgn0011723	byn	brachyenteron	CG7260-RA	747	(T-box)	(0004955)
FBgn0011758	B-H1	BarH1	CG5529-RA	544	(Homeobox)	(0005281)
FBgn0011763	Dp	DP transcription factor	CG4654-RB	441	(E2F_TDP)	(0001270)
FBgn0011763	Dp	DP transcription factor	CG4654-RA	445	(E2F_TDP)	(0001270)
FBgn0011766	E2f	E2F transcription factor	CG6376-RB	805	(E2F_TDP)	(0001269)
FBgn0011766	E2f	E2F transcription factor	CG6376-RC	805	(E2F_TDP)	(0001269)
FBgn0011766	E2f	E2F transcription factor	CG6376-RA	805	(E2F_TDP)	(0001269)
FBgn0012049	BtbVII	BTB-protein-VII	CG11494-RB	743	(BTB) (HTH_psq)	(0001007)
FBgn0012049	BtbVII	BTB-protein-VII	CG11494-RA	743	(BTB) (HTH_psq)	(0001007)
FBgn0013263	Trl	Trithorax-like	CG33261-RF	582	(BTB)	(0001007) (0005027)
FBgn0013263	Trl	Trithorax-like	CG33261-RE	519	(BTB)	(0001007) (0005027)
FBgn0013263	Trl	Trithorax-like	CG33261-RA	582	(BTB)	(0001007) (0005027)
FBgn0013263	Trl	Trithorax-like	CG33261-RD	519	(BTB)	(0001007) (0005027)
FBgn0013263	Trl	Trithorax-like	CG33261-RB	519	(BTB)	(0001007) (0005027)
FBgn0013263	Trl	Trithorax-like	CG33261-RC	519	(BTB)	(0001007) (0005027)
FBgn0013591	Mi-2		CG8103-RB	1983	(PHD)2 (Chromo) (SNF2_N) (Helicase_C) (DUF1087) (DUF1086)	(0000057) (0007069) (0000403) (0006090) (0007069) (0000057) (0007069) (0000057)
FBgn0013591	Mi-2		CG8103-RA	1982	(PHD)2 (Chromo) (SNF2_N) (Helicase_C) (DUF1087) (DUF1086)	(0000057) (0007069) (0000403) (0006090) (0007069) (0000057) (0007069) (0000057)
FBgn0013751	Awh	Arrowhead	CG1072-RB	275	(LIM)2 (Homeobox)	(0000681) (0000647)
FBgn0013751	Awh	Arrowhead	CG1072-RA	214	(LIM)2 (Homeobox)	(0000681) (0000647)
FBgn0013799	Deaf1	Deformed epidermal autoregulatory factor-1	CG8567-RA	576	(SAND) (zf-MYND)	(0006153)
FBgn0013948	Eip93F		CG18389-RA	1165	(HTH_psq)
FBgn0013970	Gebf-I	glue enhancer binding factor-I
FBgn0014018	Rel	Relish	CG11992-RD	859	(RHD) (TIG) (Ank)3	(0003530) (0003904) (0007709) (0003530)
FBgn0014018	Rel	Relish	CG11992-RA	971	(RHD) (TIG) (Ank)3	(0003904) (0007709) (0003530)
FBgn0014018	Rel	Relish	CG11992-RB	971	(RHD) (TIG) (Ank)3	(0003904) (0007709) (0003530)
FBgn0014018	Rel	Relish	CG11992-RC	971	(RHD) (TIG) (Ank)3	(0003904) (0007709) (0003530)
FBgn0014143	croc	crocodile	CG5069-RA	508	(Fork_head)	(0006804)
FBgn0014179	gcm	glial cells missing	CG12245-RA	504	(GCM)
FBgn0014343	mirr	mirror	CG10601-RA	641	(Homeobox)	(0003830)
FBgn0014343	mirr	mirror	CG10601-RB	641	(Homeobox)	(0003830)
FBgn0014467	CrebB-17A	Cyclic-AMP response element binding protein B at 17A	CG6103-RF	285	(pKID) (bZIP_1)
FBgn0014467	CrebB-17A	Cyclic-AMP response element binding protein B at 17A	CG6103-RD	331	(pKID) (bZIP_1)
FBgn0014467	CrebB-17A	Cyclic-AMP response element binding protein B at 17A	CG6103-RG	281	(pKID) (bZIP_1)
FBgn0014467	CrebB-17A	Cyclic-AMP response element binding protein B at 17A	CG6103-RE	359	(pKID) (bZIP_1)
FBgn0014858	Hmx	H6-like-homeobox	CG5832-RA	263	(Homeobox)	(0000647)
FBgn0014859	Hr38	Hormone receptor-like in 38	CG1864-RC	556	(zf-C4) (Hormone_rec)	(0005367)
FBgn0014859	Hr38	Hormone receptor-like in 38	CG1864-RB	1078	(zf-C4) (Hormone_rec)	(0005367)
FBgn0014931	CG2678	CG2678	CG2678-RA	434	(zf-AD) (zf-C2H2)6	(0003882)
FBgn0014949	btn	buttonless	CG5264-RA	158	(Homeobox)	(0005281)
FBgn0015014	tgo	tango	CG11987-RA	642	(HLH) (PAS)	(0003356) (0001082)2
FBgn0015232	GpHLH	Glial precursor HLH protein
FBgn0015234	HLH106	Helix loop helix protein 106	CG8522-RA	1113	(HLH)	(0000355)
FBgn0015234	HLH106	Helix loop helix protein 106	CG8522-RC	1113	(HLH)	(0000355)
FBgn0015234	HLH106	Helix loop helix protein 106	CG8522-RB	1113	(HLH)	(0000355)
FBgn0015239	Hr78	Hormone-receptor-like in 78	CG7199-RC	601	(zf-C4) (Hormone_rec)	(0005367)3
FBgn0015239	Hr78	Hormone-receptor-like in 78	CG7199-RB	601	(zf-C4) (Hormone_rec)	(0005367)3
FBgn0015239	Hr78	Hormone-receptor-like in 78	CG7199-RA	599	(zf-C4) (Hormone_rec)	(0005367)3
FBgn0015239	Hr78	Hormone-receptor-like in 78	CG7199-RD	601	(zf-C4) (Hormone_rec)	(0005367)3
FBgn0015240	Hr96	Hormone receptor-like in 96	CG11783-RA	723	(zf-C4) (Hormone_rec)	(0005367)2
FBgn0015371	chn	charlatan	CG11798-RA	1108	(zf-C2H2)2
FBgn0015371	chn	charlatan	CG11798-RB	1108	(zf-C2H2)2
FBgn0015381	dsf	dissatisfaction	CG9019-RA	691	(zf-C4) (Hormone_rec)	(0005367)2
FBgn0015396	jumu	jumeau	CG4029-RA	719	(Fork_head)	(0006804)
FBgn0015524	otp	orthopedia	CG10036-RB	293	(Homeobox)	(0000647)
FBgn0015524	otp	orthopedia	CG10036-RA	264	(Homeobox)	(0000647)
FBgn0015542	sima	similar	CG7951-RA	1507	(PAS) (PAC)	(0000355) (0002500) (0001082)
FBgn0015561	unpg	unplugged	CG1650-RA	485	(Homeobox)	(0005281)
FBgn0015664	Dref	DNA replication-related element factor	CG5838-RA	709	(zf-BED)
FBgn0015799	Rbf	Retinoblastoma-family protein	CG7413-RA	845	(RB_A) (RB_B)	(0003275) (0003276)
FBgn0015903	apt	apontic	CG5393-RD	483
FBgn0015903	apt	apontic	CG5393-RC	483
FBgn0015903	apt	apontic	CG5393-RA	483
FBgn0015903	apt	apontic	CG5393-RE	469
FBgn0015903	apt	apontic	CG5393-RB	489
FBgn0015904	ara	araucan	CG10571-RA	717	(Homeobox)	(0003830)
FBgn0015919	caup	caupolican	CG10605-RA	693	(Homeobox)	(0003830)
FBgn0016076	vri	vrille	CG14029-RC	610	(bZIP_2)
FBgn0016076	vri	vrille	CG14029-RA	729	(bZIP_2)
FBgn0016660	H15	H15	CG6604-RA	660	(T-box)	(0004955)
FBgn0016694	Pdp1	PAR-domain protein 1	CG17888-RC	570	(bZIP_2)
FBgn0016694	Pdp1	PAR-domain protein 1	CG17888-RD	647	(bZIP_2)
FBgn0016694	Pdp1	PAR-domain protein 1	CG17888-RB	270	(bZIP_2)
FBgn0016694	Pdp1	PAR-domain protein 1	CG17888-RE	284	(bZIP_2)
FBgn0016694	Pdp1	PAR-domain protein 1	CG17888-RA	270	(bZIP_2)
FBgn0016694	Pdp1	PAR-domain protein 1	CG17888-RH	353	(bZIP_2)
FBgn0016694	Pdp1	PAR-domain protein 1	CG17888-RF	250	(bZIP_2)
FBgn0016694	Pdp1	PAR-domain protein 1	CG17888-RG	284	(bZIP_2)
FBgn0016917	Stat92E	Signal-transducer and activator of transcription protein at 92E	CG4257-RB	628	(STAT_alpha) (STAT_bind)	(0000802) (0000803) (0000790)
FBgn0016917	Stat92E	Signal-transducer and activator of transcription protein at 92E	CG4257-RG	635	(STAT_alpha) (STAT_bind)	(0000802) (0000803) (0000790)
FBgn0016917	Stat92E	Signal-transducer and activator of transcription protein at 92E	CG4257-RF	761	(STAT_int) (STAT_alpha) (STAT_bind)	(0000802) (0000803) (0000790)
FBgn0016917	Stat92E	Signal-transducer and activator of transcription protein at 92E	CG4257-RE	754	(STAT_int) (STAT_alpha) (STAT_bind)	(0000802) (0000803) (0000790)
FBgn0016917	Stat92E	Signal-transducer and activator of transcription protein at 92E	CG4257-RC	754	(STAT_int) (STAT_alpha) (STAT_bind)	(0000802) (0000803) (0000790)
FBgn0017578	Max		CG9648-RA	161	(HLH)	(0000366)
FBgn0019650	toy	twin of eyeless	CG11186-RA	543	(PAX) (Homeobox)	(0004048) (0000647)
FBgn0019809	gcm2		CG3858-RB	613	(GCM)
FBgn0019809	gcm2		CG3858-RA	606	(GCM)
FBgn0020306	dom	domino	CG9696-RA	3198	(HSA) (SNF2_N) (Helicase_C)	(0000057) (0001151) (0000057)
FBgn0020306	dom	domino	CG9696-RD	3183	(HSA) (SNF2_N) (Helicase_C)	(0000057) (0001151) (0000057)
FBgn0020306	dom	domino	CG9696-RE	2497	(HSA) (SNF2_N) (Helicase_C)	(0000057) (0001151) (0000057)
FBgn0020307	dve	defective proventriculus	CG5799-RB	780	(Homeobox)2	(0000647) (0005281)
FBgn0020307	dve	defective proventriculus	CG5799-RA	1024	(Homeobox)2	(0000647) (0005281)
FBgn0020379	Rfx		CG6312-RA	897	(RFX_DNA_bin)	(0001882)
FBgn0020617	Rx	Retinal Homeobox	CG10052-RA	873	(Homeobox) (OAR)	(0005281)
FBgn0020912	Ptx1		CG1447-RA	509	(Homeobox) (OAR)	(0000647)
FBgn0020912	Ptx1		CG1447-RC	514	(Homeobox) (OAR)	(0000647)
FBgn0020912	Ptx1		CG1447-RB	318	(Homeobox) (OAR)	(0000647)
FBgn0021738	Crg-1	Circadianly Regulated Gene	CG32788-RB	114	(Fork_head)	(0001605)
FBgn0021767	org-1	optomotor-blind-related-gene-1	CG11202-RA	699	(T-box)	(0004955)
FBgn0021872	Xbp1	X box binding protein-1	CG9415-RB	488	(bZIP_2)
FBgn0021872	Xbp1	X box binding protein-1	CG9415-RA	307	(bZIP_2)
FBgn0022720	zf30C	Zinc finger protein 30C	CG3998-RA	777	(zf-C2H2)7
FBgn0022740	HLH54F	HLH54F	CG5005-RA	242	(HLH)	(0003356)
FBgn0023076	Clk	Clock	CG7391-RB	1023	(HLH) (PAS) (PAC)	(0000355) (0002500)2
FBgn0023076	Clk	Clock	CG7391-RE	87	(HLH)	(0003356)
FBgn0023076	Clk	Clock	CG7391-RF	961	(PAS) (PAC)	(0002500)2
FBgn0023076	Clk	Clock	CG7391-RA	1023	(HLH) (PAS) (PAC)	(0000355) (0002500)2
FBgn0023076	Clk	Clock	CG7391-RC	1027	(HLH) (PAS) (PAC)	(0000355) (0002500)2
FBgn0023076	Clk	Clock	CG7391-RD	1027	(HLH) (PAS) (PAC)	(0000355) (0002500)2
FBgn0023091	dimm	dimmed	CG8667-RA	390	(HLH)	(0000355)
FBgn0023094	cyc	cycle	CG8727-RA	413	(HLH) (PAS)	(0003356) (0002500)2
FBgn0023097	bon	bonus	CG5206-RA	1133	(zf-B_box)2 (PHD) (Bromodomain)	(0007197) (0007615)
FBgn0023215	Mnt		CG13316-RA	582	(HLH)	(0000366)
FBgn0023215	Mnt		CG13316-RB	595	(HLH)	(0000366)
FBgn0023215	Mnt		CG13316-RC	582	(HLH)	(0000366)
FBgn0023417	AP-2		CG7807-RB	465	(TF_AP-2)
FBgn0023417	AP-2		CG7807-RA	461	(TF_AP-2)
FBgn0023489	Pph13	PvuII-PstI homology 13	CG2819-RA	357	(Homeobox)	(0000647)
FBgn0023518	trr	trithorax-related	CG3848-RD	2431	(FYRN) (FYRC) (SET)
FBgn0023518	trr	trithorax-related	CG3848-RC	2410	(FYRN) (FYRC) (SET)
FBgn0023546	Hr4	Hr4	CG16902-RB	1521	(zf-C4) (Hormone_rec)	(0005367)3
FBgn0023546	Hr4	Hr4	CG16902-RA	1543	(zf-C4) (Hormone_rec)	(0005367)3
FBgn0024184	unc-4	unc-4	CG6269-RA	428	(Homeobox)	(0000647)
FBgn0024249	cato	cousin of atonal	CG7760-RA	189	(HLH)	(0000366)
FBgn0024250	brk	brinker	CG9653-RA	704
FBgn0024251	bbx	bobby sox	CG32527-RC	769	(HMG_box)	(0005279)
FBgn0024251	bbx	bobby sox	CG32527-RB	696	(GTP_EFTU) (EFG_C) (LepA_C)	(0001648) (0002525) (0002899) (0001650)
FBgn0024251	bbx	bobby sox	CG32527-RA	769	(HMG_box)	(0005279)
FBgn0024288	Sox100B	Sox100B	CG15552-RA	529	(HMG_box)	(0005279)
FBgn0024321	NK7.1	NK7.1	CG8524-RA	721	(Homeobox)	(0000647)
FBgn0024321	NK7.1	NK7.1	CG8524-RB	721	(Homeobox)	(0000647)
FBgn0024371	E2f2	E2F transcription factor 2	CG1071-RA	370	(E2F_TDP)	(0001270)
FBgn0025334	PHDP	Putative homeodomain protein	CG11182-RA	220	(Homeobox)	(0000647)
FBgn0025360	Optix	Optix	CG18455-RA	487	(Homeobox)	(0000647)
FBgn0025360	Optix	Optix	CG18455-RB	259
FBgn0025525	bab2		CG9102-RA	1067	(BTB) (HTH_psq)	(0001007)
FBgn0025776	ind	intermediate neuroblasts defective	CG11551-RA	391	(Homeobox)	(0000647)
FBgn0026058	OdsH	Ods-site homeobox	CG6352-RA	382	(Homeobox)	(0000647)
FBgn0026411	Lim1		CG11354-RA	505	(LIM)2 (Homeobox)	(0000681) (0003830)
FBgn0026573	CG8290	CG8290	CG8290-RA	1199		(0002927)
FBgn0026573	CG8290	CG8290	CG8290-RB	1125		(0002927)
FBgn0026582	CG9418	CG9418	CG9418-RA	376	(HMG_box)	(0006903)
FBgn0027339	jim	jim	CG11352-RC	820	(zf-C2H2)8	(0005623) (0005069) (0000834)2 (0003882)
FBgn0027339	jim	jim	CG11352-RB	820	(zf-C2H2)8	(0005623) (0005069) (0000834)2 (0003882)
FBgn0027339	jim	jim	CG11352-RD	820	(zf-C2H2)8	(0005623) (0005069) (0000834)2 (0003882)
FBgn0027364	Six4	Six4	CG3871-RA	392	(Homeobox)	(0000647)
FBgn0027364	Six4	Six4	CG3871-RB	392	(Homeobox)	(0000647)
FBgn0027788	Hey	Hairy/E(spl)-related with YRPW motif	CG11194-RA	425	(HLH) (Hairy_orang)	(0000366)
FBgn0028386	cic	capicua	CG5067-RA	1403	(HMG_box)	(0005279)
FBgn0028387	chm	chameau	CG5229-RA	811	(zf-C2HC) (MOZ_SAS)	(0003036)
FBgn0028420	Kr-h1	Kruppel homolog 1	CG18783-RA	791	(zf-C2H2)7	(0000834) (0003882)3
FBgn0028420	Kr-h1	Kruppel homolog 1	CG18783-RB	845	(zf-C2H2)7	(0005594) (0003882)3
FBgn0028789	Doc1	Dorsocross1	CG5133-RA	391	(T-box)	(0007559)
FBgn0028926	NC2&bgr;	NC2&bgr;	CG4185-RA	183	(CBFD_NFYB_H)	(0006523)
FBgn0028979	tiptop	tiptop	CG12630-RA	1024	(zf-C2H2)4
FBgn0028993	scro	scarecrow
FBgn0028996	onecut	onecut	CG1922-RA	1081	(CUT) (Homeobox)
FBgn0029123	SoxN	SoxNeuro	CG18024-RA	572	(HMG_box)	(0000212)
FBgn0029173	fu2	fu2	CG9233-RA	558	(zf-AD) (zf-C2H2)6	(0000051) (0005594) (0003882)
FBgn0029504	CHES-1-like	Checkpoint suppressor homologue	CG12690-RA	1255	(Fork_head)	(0006804)
FBgn0029504	CHES-1-like	Checkpoint suppressor homologue	CG12690-RB	1255	(Fork_head)	(0006804)
FBgn0029711	Usf	Usf	CG17592-RA	348	(HLH)	(0000367)2
FBgn0029711	Usf	Usf	CG17592-RB	437	(HLH)	(0000367)2
FBgn0029773	CG15782	CG15782	CG15782-RA	142	(Homeobox)	(0000647)
FBgn0029775	CG4136	CG4136	CG4136-RA	837	(Homeobox)	(0000647)
FBgn0029824	CG3726	CG3726	CG3726-RA	676	(BTB) (HTH_psq)	(0001007)
FBgn0029861	CG3815	CG3815	CG3815-RA	878	(PHD)2	(0002927) (0002648)
FBgn0029905	CG3075	CG3075	CG3075-RA	601	(CBFD_NFYB_H)	(0006983)
FBgn0029920	CG4575	CG4575	CG4575-RA	94	(bZIP_2)
FBgn0030058	CG11294	CG11294	CG11294-RA	261	(Homeobox)	(0000647)
FBgn0030408	CG11085	CG11085	CG11085-RA	275	(Homeobox)	(0000647)
FBgn0030477	dmrt11E	doublesex-Mab related 11E	CG15749-RA	377	(DM)
FBgn0030505	NFAT		CG11172-RA	1419	(RHD) (TIG)	(0006845) (0000017)
FBgn0030532	CG11071	CG11071	CG11071-RA	802	(zf-C2H2)5	(0005623) (0004752)
FBgn0030627	gce	germ cell-expressed bHLH-PAS	CG6211-RA	689	(HLH)	(0000355) (0001082)2
FBgn0030710	CG8924	CG8924	CG8924-RA	514	(BTB)	(0001007)
FBgn0030710	CG8924	CG8924	CG8924-RB	514	(BTB)	(0001007)
FBgn0030965	CG7274	CG7274	CG7274-RA	622	(ARID)	(0001120)
FBgn0031086	CG9571	CG9571	CG9571-RA	260	(Fork_head)	(0006804)
FBgn0031121	CG15455	CG15455	CG15455-RA	306	(Runt)	(0001385)
FBgn0031124	CG1379	CG1379	CG1379-RA	368	(Runt)	(0001385)
FBgn0031232	CG11617	CG11617	CG11617-RA	294	(Homeobox)	(0000329)
FBgn0031556	CG2808	CG2808	CG2808-RA	319	(Homeobox)	(0002984)
FBgn0031556	CG2808	CG2808	CG2808-RB	236
FBgn0031759	lid	little imaginal discs	CG9088-RA	1838	(JmjN) (ARID) (PHD) (JmjC) (zf-C5HC2) (PHD)2	(0001120) (0002648)
FBgn0031759	lid	little imaginal discs	CG9088-RB	1838	(JmjN) (ARID) (PHD) (JmjC) (zf-C5HC2) (PHD)2	(0001120) (0002648)
FBgn0032209	Hand	Hand	CG18144-RA	174	(HLH)	(0000366)
FBgn0032223	GATAd	GATAd	CG5034-RA	842	(zf-AD) (GATA)	(0005212)
FBgn0032227	CG5369	CG5369	CG5369-RA	281	(Homeobox)	(0000647)
FBgn0032512	CG9305	CG9305	CG9305-RA	695	(Myb_DNA-bin)
FBgn0032517	CG7099	CG7099	CG7099-RA	1906
FBgn0032651	Oli	Olig family	CG5545-RA	232	(HLH)	(0000366)
FBgn0032741	Side	similar to Deadpan	CG10446-RA	507	(HLH) (Hairy_orang)	(0000355)
FBgn0032940	Mio	Mlx interactor	CG18362-RA	1119	(HLH)	(0000367)
FBgn0032940	Mio	Mlx interactor	CG18362-RB	1119	(HLH)	(0000367)
FBgn0032940	Mio	Mlx interactor	CG18362-RC	1070	(HLH)	(0000367)
FBgn0032940	Mio	Mlx interactor	CG18362-RE	925	(HLH)	(0000366)
FBgn0032940	Mio	Mlx interactor	CG18362-RD	836	(HLH)	(0000366)
FBgn0033015	d4	d4	CG2682-RC	495	(PHD)2	(0002927)
FBgn0033015	d4	d4	CG2682-RA	497	(PHD)2	(0002927)
FBgn0033155	CG1845	CG1845	CG1845-RA	1430	(zf-C2H2) (PHD) (Bromodomain) (PWWP)	(0002927) (0007615) (0006932)
FBgn0033288	CG11641	CG11641	CG11641-RA	994	(Pou) (Homeobox)	(0000458) (0005281)
FBgn0033310	rgr	regular	CG8643-RA	856	(zf-C2H2)6	(0005594) (0000050) (0004888)
FBgn0033417	Camta	Calmodulin-binding transcription activator	CG8809-RA	1504	(TIG) (IQ)3	(0004710)2 (0000661) (0004710)
FBgn0033748	vis	vismay	CG8821-RB	524	(Homeobox)	(0000648)
FBgn0033748	vis	vismay	CG8821-RA	424	(Homeobox)	(0000648)
FBgn0033749	achi	achintya	CG8819-RC	555	(Homeobox)	(0000648)
FBgn0033749	achi	achintya	CG8819-RA	426	(Homeobox)	(0000648)
FBgn0033846	mip120	Myb-interacting protein 120	CG6061-RA	950	(CXC)2
FBgn0034012	CG16801	CG16801	CG16801-RA	532	(zf-C4) (Hormone_rec)	(0005367)
FBgn0034012	CG16801	CG16801	CG16801-RB	744	(zf-C4) (Hormone_rec)	(0003386) (0005367) (0003386) (0005367)
FBgn0034062	CG8388	CG8388	CG8388-RA	572	(zf-AD) (AT_hook) (zf-C2H2)7
FBgn0034096	CG7786	CG7786	CG7786-RA	192	(bZIP_2)
FBgn0034114	CG4282	CG4282	CG4282-RA	652	(zf-AD) (zf-C2H2)3
FBgn0034520	CG13424	CG13424	CG13424-RA	411	(Homeobox)	(0000647)
FBgn0034534	maf-S		CG9954-RA	132	(bZIP_Maf)	(0004651)
FBgn0034650	NC2&agr;	NC2&agr;	CG10318-RA	341	(CBFD_NFYB_H)	(0002649)
FBgn0034650	NC2&agr;	NC2&agr;	CG10318-RB	321	(CBFD_NFYB_H)	(0006523)
FBgn0034810	CG9895	CG9895	CG9895-RA	410	(zf-C2H2)3	(0004846) (0000834) (0005933)
FBgn0034821	CG9876	CG9876	CG9876-RA	275	(Homeobox)	(0000647)
FBgn0034926	CG5591	CG5591	CG5591-RA	1482	(PHD)4	(0002927) (0004728) (0002648) (0002927)2
FBgn0035292	CG12361	CG12361	CG12361-RA	553	(Homeobox)	(0005281)
FBgn0035518	CG15011	CG15011	CG15011-RA	840	(zf-NF-X1)7
FBgn0035769	CTCF	CTCF	CG8591-RA	818	(zf-C2H2)9	(0000834) (0003882)
FBgn0035849	ERR	estrogen-related receptor	CG7404-RA	484	(zf-C4) (Hormone_rec)	(0005367)2
FBgn0035849	ERR	estrogen-related receptor	CG7404-RB	496	(zf-C4) (Hormone_rec)	(0005367)2
FBgn0035954	Doc3	Dorsocross3	CG5093-RA	424	(T-box)	(0007559)
FBgn0035956	Doc2	Dorsocross2	CG5187-RA	469	(T-box)	(0004955)
FBgn0035956	Doc2	Dorsocross2	CG5187-RB	469	(T-box)	(0004955)
FBgn0035993	CG3891	CG3891	CG3891-RA	399	(CBFB_NFYA)
FBgn0035997	phol	pleiohomeotic like	CG3445-RA	669	(zf-C2H2)4	(0004843)
FBgn0036004	CG3654	CG3654	CG3654-RD	2351	(JmjN) (JmjC)
FBgn0036124	CG7839	CG7839	CG7839-RA	1174	(CBF)
FBgn0036134	Mnf	Mnf	CG11799-RA	740	(FHA) (Fork_head)	(0007997) (0001605)
FBgn0036134	Mnf	Mnf	CG11799-RB	740	(FHA) (Fork_head)	(0007997) (0001605)
FBgn0036134	Mnf	Mnf	CG11799-RE	699	(FHA) (Fork_head)	(0007997) (0001605)
FBgn0036134	Mnf	Mnf	CG11799-RD	740	(FHA) (Fork_head)	(0007997) (0001605)
FBgn0036134	Mnf	Mnf	CG11799-RC	740	(FHA) (Fork_head)	(0007997) (0001605)
FBgn0036274	CG4328	CG4328	CG4328-RA	530	(LIM)2 (Homeobox)	(0000681) (0000647)
FBgn0036285	toe	twin of eyg	CG10704-RA	640	(PAX) (Homeobox)	(0007306) (0000647)
FBgn0036411	Sox21a	Sox21a	CG7345-RA	388	(HMG_box)	(0005279)
FBgn0036478	CG6854	CG6854	CG6854-RB	623	(CTP_synth_N) (GATase)	(0006278)2 (0000208) (0006278) (0000208)
FBgn0036478	CG6854	CG6854	CG6854-RA	429	(BESS)
FBgn0036478	CG6854	CG6854	CG6854-RC	627	(CTP_synth_N) (GATase)	(0002621) (0000208) (0002621) (0000208)
FBgn0036672	Lmpt	Limpet	CG32171-RA	245	(LIM)3	(0000681)2
FBgn0036672	Lmpt	Limpet	CG32171-RH	558	(PET) (LIM)6	(0000681)2 (0001471) (0000681)2
FBgn0036672	Lmpt	Limpet	CG32171-RE	245	(LIM)3	(0000681)2
FBgn0036672	Lmpt	Limpet	CG32171-RB	559	(PET) (LIM)6	(0000681)2 (0001471) (0000681)2
FBgn0036672	Lmpt	Limpet	CG32171-RG	559	(PET) (LIM)6	(0000681)2 (0001471) (0000681)2
FBgn0036672	Lmpt	Limpet	CG32171-RC	339	(LIM)5	(0000681) (0001471) (0000681)2
FBgn0036672	Lmpt	Limpet	CG32171-RF	286	(LIM)5	(0000681) (0001471) (0000681)2
FBgn0036672	Lmpt	Limpet	CG32171-RD	558	(PET) (LIM)6	(0000681)2 (0001471) (0000681)2
FBgn0037436	CG10296	CG10296	CG10296-RA	278	(zf-C4)	(0005320) (0005367)
FBgn0037471	Alh	Alhambra	CG1070-RA	1376		(0002927)
FBgn0037471	Alh	Alhambra	CG1070-RB	824
FBgn0037471	Alh	Alhambra	CG1070-RC	976
FBgn0037471	Alh	Alhambra	CG1070-RD	1323		(0002927)
FBgn0037475	Fer1	48 related 1	CG33323-RA	251	(HLH)	(0000366)
FBgn0037555	Ada2b	Ada2b	CG9638-RA	418	(ZZ) (Myb_DNA-bin)	(0006748)
FBgn0037659	CG11033	CG11033	CG11033-RA	1368	(JmjC) (zf-CXXC) (F-box)	(0000108)2
FBgn0037672	sage	salivary gland-expressed bHLH	CG12952-RB	178	(HLH)	(0000366)
FBgn0037672	sage	salivary gland-expressed bHLH	CG12952-RA	268	(HLH)	(0000366)
FBgn0037711	CG8228	CG8228	CG8228-RA	574	(Sec1)	(0002407)
FBgn0037735	CG16899	CG16899	CG16899-RA	357	(Fork_head)	(0001605)
FBgn0037751	topi	matotopetli	CG8484-RA	814	(zf-C2H2)6	(0005594) (0004748) (0000050) (0005594) (0005933)
FBgn0037813	CG17100	CG17100	CG17100-RA	698	(HLH) (Hairy_orang)	(0003356)
FBgn0037922	CG14711	CG14711	CG14711-RA	377	(zf-AD) (zf-C2H2)5	(0005623) (0005219) (0005035) (0005933)
FBgn0037937	Fer3	48 related 3	CG6913-RA	195	(HLH)	(0000366)
FBgn0037967	CG3281	CG3281	CG3281-RA	538	(zf-AD) (zf-C2H2)6	(0003882)2 (0005933)
FBgn0038197	foxo	forkhead box, sub-group O	CG3143-RC	613	(Fork_head)	(0002061)
FBgn0038197	foxo	forkhead box, sub-group O	CG3143-RB	613	(Fork_head)	(0002061)
FBgn0038197	foxo	forkhead box, sub-group O	CG3143-RA	798	(Fork_head)	(0002061)
FBgn0038390	Rbf2	Retinoblastoma-family protein 2	CG5083-RA	783	(RB_A) (RB_B)	(0003275) (0003276)
FBgn0038391	GATAe	GATAe	CG10278-RA	746	(GATA)	(0005212)
FBgn0038402	Fer2	48 related 2	CG5952-RA	279	(HLH)	(0000366)
FBgn0038805	TFAM	mitochondrial transcription factor A	CG4217-RB	284	(HMG_box)2	(0001288) (0006903)
FBgn0038805	TFAM	mitochondrial transcription factor A	CG4217-RA	257	(HMG_box)2	(0001288) (0006903)
FBgn0038833	CG15696	CG15696	CG15696-RA	179	(Homeobox)	(0005281)
FBgn0038851	dmrt93B	doublesex-Mab related 93B	CG5737-RA	325	(DM) (DMA)
FBgn0038852	CG7056	CG7056	CG7056-RA	272	(Homeobox)	(0000647)
FBgn0039039	lmd	lame duck	CG4677-RA	692	(zf-C2H2)3	(0005217) (0005218) (0004753)2 (0000834)
FBgn0039039	lmd	lame duck	CG4677-RB	866	(zf-C2H2)3	(0005217) (0005218) (0004753) (0004752) (0000834)
FBgn0039044	p53		CG33336-RA	385	(P53)	(0004992)
FBgn0039044	p53		CG33336-RB	495	(P53)	(0004992)
FBgn0039225	Ets96B	Ets96B	CG6892-RA	637	(Ets)	(0006195)
FBgn0039225	Ets96B	Ets96B	CG6892-RB	640	(Ets)	(0006195)
FBgn0039411	dys	dysfusion	CG32474-RA	881	(HLH)	(0003356) (0002500)2
FBgn0039509	bigmax	bigmax	CG3350-RA	254	(HLH)	(0003356)
FBgn0039683	dmrt99B	doublesex-Mab related 99B	CG15504-RA	510	(DM) (DMA)
FBgn0039937	CG11152	CG11152	CG11152-RA	599	(Fork_head)	(0006804)
FBgn0039938	Sox102F	Sox102F	CG11153-RA	580	(HMG_box)	(0001288)
FBgn0039938	Sox102F	Sox102F	CG11153-RB	618	(HMG_box)	(0001288)
FBgn0040305	MTF-1	MTF-1	CG3743-RB	570	(zf-C2H2)2	(0003882) (0005933)
FBgn0040305	MTF-1	MTF-1	CG3743-RA	791	(zf-C2H2)6	(0003882)2 (0005933)
FBgn0040318	HGTX	HGTX	CG13475-RA	513	(Homeobox)	(0000647)
FBgn0040465	Dip3	Dorsal interacting protein 3	CG12767-RA	348	(BESS)
FBgn0040765	luna	luna	CG33473-RB	570	(zf-C2H2)3	(0003882)2
FBgn0040918	Lag1	Longevity assurance gene 1	CG3576-RB	400	(Homeobox) (LAG1)	(0001954)
FBgn0040918	Lag1	Longevity assurance gene 1	CG3576-RA	400	(Homeobox) (LAG1)	(0001954)
FBgn0041111	lilli	lilliputian	CG8817-RC	1673
FBgn0041111	lilli	lilliputian	CG8817-RB	1673
FBgn0041111	lilli	lilliputian	CG8817-RA	1673
FBgn0041145	jing		CG9403-RD	1582
FBgn0041145	jing		CG9403-RC	1486
FBgn0041145	jing		CG9403-RA	1486
FBgn0041156	exex	extra-extra	CG8254-RA	525	(Homeobox)	(0000647)
FBgn0042630	Sox21b	Sox21b	CG32139-RA	571	(HMG_box)	(0000212)
FBgn0042650	disco-r	disco-related	CG32577-RA	1311
FBgn0042696	NfI	Nuclear factor I	CG2380-RA	701	(MH1)
FBgn0042696	NfI	Nuclear factor I	CG2380-RB	765	(MH1)
FBgn0045759	bin	biniou	CG18647-RA	676	(Fork_head)	(0006804)
FBgn0045759	bin	biniou	CG18647-RB	61
FBgn0045852	ham	hamlet	CG31753-RA	1108	(zf-C2H2)9	(0005623) (0005069) (0003882)
FBgn0050011	gem	gemini	CG30011-RA	919	(CP2)
FBgn0050011	gem	gemini	CG30011-RC	932	(CP2)
FBgn0050420	CG30420	CG30420	CG30420-RB	536	(NPDC1)
FBgn0050420	CG30420	CG30420	CG30420-RA	850	(bZIP_2) (NPDC1)
FBgn0051481	pb	proboscipedia	CG31481-RB	777	(Homeobox)	(0000647)
FBgn0051481	pb	proboscipedia	CG31481-RC	777	(Homeobox)	(0000647)
FBgn0051481	pb	proboscipedia	CG31481-RD	772	(Homeobox)	(0000647)
FBgn0051481	pb	proboscipedia	CG31481-RA	782	(Homeobox)	(0000647)
FBgn0051666	CG31666	CG31666	CG31666-RD	604	(BTB) (zf-C2H2)2	(0001007)
FBgn0051666	CG31666	CG31666	CG31666-RC	604	(BTB) (zf-C2H2)2	(0001007)
FBgn0051666	CG31666	CG31666	CG31666-RA	604	(BTB) (zf-C2H2)2	(0001007)
FBgn0051666	CG31666	CG31666	CG31666-RB	794	(BTB) (zf-C2H2)	(0001007)
FBgn0052006	CG32006	CG32006	CG32006-RA	443	(Fork_head)	(0006804)
FBgn0052105	CG32105	CG32105	CG32105-RB	640	(LIM)2 (Homeobox)	(0000681) (0000647)
FBgn0052121	CG32121	CG32121	CG32121-RA	626	(BTB) (zf-C2H2)	(0001007)
FBgn0052296	Mrtf	Myocardin-related transcription factor	CG32296-RA	1473	(RPEL)2 (SAP)
FBgn0052532	CG32532	CG32532	CG32532-RA	736	(Homeobox)	(0000647)
FBgn0052772	CG32772	CG32772	CG32772-RA	543	(zf-C2H2)8 (AT_hook)	(0000834) (0003882)3
FBgn0052778	CG32778	CG32778	CG32778-RA	942	(zf-C2HC)3
FBgn0053557	CG33557	CG33557	CG33557-RA	150	(HLH)	(0000366)
FBgn0061173	fd3F	forkhead domain 3F	CG12632-RB	360	(Fork_head)	(0002061)
FBgn0000011	ab	abrupt	CG4807-RB	894	(BTB) (zf-C2H2)	(0001007)
FBgn0000011	ab	abrupt	CG4807-RA	904	(BTB) (zf-C2H2)	(0001007)
FBgn0000018	abo	abnormal oocyte	CG6093-RA	539
FBgn0000054	Adf1	Adh transcription factor 1	CG15845-RB	253
FBgn0000054	Adf1	Adh transcription factor 1	CG15845-RA	253
FBgn0000054	Adf1	Adh transcription factor 1	CG15845-RC	262
FBgn0000057	adp	adipose	CG5124-RA	628	(WD40) (TPR_2) (WD40)	(0002427) (0001626)2 (0002427) (0001626)
FBgn0000233	btd	buttonhead	CG12653-RA	644	(zf-C2H2)3	(0003882)2
FBgn0000287	salr	spalt-related	CG4881-RB	1267	(zf-C2H2)6	(0005623) (0005035) (0003882)2 (0005594)
FBgn0000287	salr	spalt-related	CG4881-RA	1267	(zf-C2H2)6	(0005623) (0005035) (0003882)2 (0005594)
FBgn0000376	crm	cramped	CG2714-RB	982	(Myb_DNA-bin)
FBgn0000376	crm	cramped	CG2714-RA	982	(Myb_DNA-bin)
FBgn0001133	grau	grauzone	CG33133-RA	570	(zf-AD) (zf-C2H2)5
FBgn0001204	hkb	huckebein	CG9768-RA	297	(zf-C2H2)3	(0003882)2
FBgn0001983	wor	worniu	CG4158-RA	548	(zf-C2H2)6	(0005594) (0005035)
FBgn0001994	crp	cropped	CG7664-RA	631	(HLH)	(0003356)
FBgn0002780	mod	modulo	CG2050-RA	542	(RRM_1)4	(0001632)2 (0004369) (0006554)
FBgn0002985	odd	odd skipped	CG3851-RA	392	(zf-C2H2)4	(0003882)2
FBgn0003129	Poxm	Pox meso	CG9610-RB	339	(PAX)	(0004048)
FBgn0003129	Poxm	Pox meso	CG9610-RA	402	(PAX)	(0004048)
FBgn0003334	Scm	Sex comb on midleg	CG9495-RA	877	(zf-MYM) (MBT)2 (SAM_1)	(0007398)
FBgn0003499	sr	stripe	CG7847-RB	906	(zf-C2H2)3	(0003882) (0005933)
FBgn0003499	sr	stripe	CG7847-RA	1186	(zf-C2H2)3	(0004846) (0005623) (0000050)
FBgn0003511	Sry-&bgr;	Serendipity &bgr;	CG7938-RA	356	(zf-C2H2)5
FBgn0003598	Su(var)3-7	Suppressor of variegation 3-7	CG8599-RA	1250	(BESS)
FBgn0003612	Su(var)2-10	Suppressor of variegation 2-10	CG8068-RD	601	(SAP) (zf-MIZ)
FBgn0003612	Su(var)2-10	Suppressor of variegation 2-10	CG8068-RG	604	(SAP) (zf-MIZ)
FBgn0003612	Su(var)2-10	Suppressor of variegation 2-10	CG8068-RF	533	(SAP) (zf-MIZ)
FBgn0003612	Su(var)2-10	Suppressor of variegation 2-10	CG8068-RH	569	(SAP) (zf-MIZ)
FBgn0003612	Su(var)2-10	Suppressor of variegation 2-10	CG8068-RA	554	(SAP) (zf-MIZ)
FBgn0003612	Su(var)2-10	Suppressor of variegation 2-10	CG8068-RE	522	(SAP) (zf-MIZ)
FBgn0003612	Su(var)2-10	Suppressor of variegation 2-10	CG8068-RC	565	(SAP) (zf-MIZ)
FBgn0003612	Su(var)2-10	Suppressor of variegation 2-10	CG8068-RI	640	(SAP) (zf-MIZ)
FBgn0003612	Su(var)2-10	Suppressor of variegation 2-10	CG8068-RB	593	(SAP) (zf-MIZ)
FBgn0003683	term	terminus	CG4216-RA	428
FBgn0003715	Tkr	Tyrosine kinase-related protein	CG16778-RD	1046	(BTB) (HTH_psq)	(0001007)
FBgn0003715	Tkr	Tyrosine kinase-related protein	CG16778-RB	1046	(BTB) (HTH_psq)	(0001007)
FBgn0003715	Tkr	Tyrosine kinase-related protein	CG16778-RC	1046	(BTB) (HTH_psq)	(0001007)
FBgn0003715	Tkr	Tyrosine kinase-related protein	CG16778-RA	1046	(BTB) (HTH_psq)	(0001007)
FBgn0003866	tsh	teashirt	CG1374-RB	885	(zf-C2H2)3
FBgn0003866	tsh	teashirt	CG1374-RA	954	(zf-C2H2)3
FBgn0004401	Pep	Protein on ecdysone puffs	CG6143-RB	716
FBgn0004401	Pep	Protein on ecdysone puffs	CG6143-RC	693
FBgn0004401	Pep	Protein on ecdysone puffs	CG6143-RA	502
FBgn0004510	Ets97D	Ets at 97D	CG6338-RA	464	(SAM_PNT) (Ets)	(0000959) (0006195)
FBgn0004579	salm	spalt major	CG6464-RA	1365	(zf-C2H2)5	(0005594) (0000051)2
FBgn0004858	elB	elbow B	CG4220-RC	552
FBgn0004858	elB	elbow B	CG4220-RB	818
FBgn0004858	elB	elbow B	CG4220-RA	678
FBgn0004861	ph-p	polyhomeotic proximal	CG18412-RA	1589	(SAM_2)	(0007398)
FBgn0004892	sob	sister of odd and bowl	CG3242-RA	578	(zf-C2H2)5	(0004888) (0003882)
FBgn0004893	bowl	brother of odd with entrails limited	CG10021-RA	744	(zf-C2H2)5	(0000834) (0005933) (0003882)
FBgn0004893	bowl	brother of odd with entrails limited	CG10021-RD	744	(zf-C2H2)5	(0000834) (0005933) (0003882)
FBgn0004893	bowl	brother of odd with entrails limited	CG10021-RC	744	(zf-C2H2)5	(0000834) (0005933) (0003882)
FBgn0004893	bowl	brother of odd with entrails limited	CG10021-RB	744	(zf-C2H2)5	(0000834) (0005933) (0003882)
FBgn0004913	Gnf1	Germ line transcription factor 1	CG1119-RB	1008	(BRCT) (AAA)	(0006460) (0001756) (0006460)
FBgn0004913	Gnf1	Germ line transcription factor 1	CG1119-RA	986	(BRCT) (AAA)	(0006460) (0001756) (0006460)
FBgn0005596	yem&agr;	yemanuclein &agr;	CG14513-RA	1002
FBgn0005630	lola	longitudinals lacking	CG12052-RR	856		(0001007)
FBgn0005630	lola	longitudinals lacking	CG12052-RI	970	(BTB) (zf-C2H2)2	(0001007)
FBgn0005630	lola	longitudinals lacking	CG12052-RL	608	(BTB) (zf-C2H2)2	(0001007)
FBgn0005630	lola	longitudinals lacking	CG12052-RG	891	(BTB) (zf-C2H2)2	(0001007)
FBgn0005630	lola	longitudinals lacking	CG12052-RQ	603	(BTB) (zf-C2H2)	(0001007)
FBgn0005630	lola	longitudinals lacking	CG12052-RN	878	(BTB) (zf-C2H2)2	(0001007)
FBgn0005630	lola	longitudinals lacking	CG12052-RH	518	(BTB)	(0001007)
FBgn0005630	lola	longitudinals lacking	CG12052-RF	565	(BTB) (zf-C2H2)2	(0001007)
FBgn0005630	lola	longitudinals lacking	CG12052-RS	720	(BTB)	(0001007)
FBgn0005630	lola	longitudinals lacking	CG12052-RX	602	(BTB) (zf-C2H2)	(0001007)
FBgn0005630	lola	longitudinals lacking	CG12052-RA	706	(BTB) (zf-C2H2)2	(0001007)
FBgn0005630	lola	longitudinals lacking	CG12052-RU	575	(BTB) (zf-C2H2)	(0001007)
FBgn0005630	lola	longitudinals lacking	CG12052-RO	668	(BTB)	(0001007)
FBgn0005630	lola	longitudinals lacking	CG12052-RP	963	(BTB)	(0001007)
FBgn0005630	lola	longitudinals lacking	CG12052-RD	748	(BTB) (zf-C2H2)2	(0001007)
FBgn0005630	lola	longitudinals lacking	CG12052-RM	465	(BTB)	(0001007)
FBgn0005630	lola	longitudinals lacking	CG12052-RV	549	(BTB)	(0001007)
FBgn0005630	lola	longitudinals lacking	CG12052-RC	787	(BTB) (zf-C2H2)	(0001007)
FBgn0005630	lola	longitudinals lacking	CG12052-RY	577	(BTB) (zf-C2H2)	(0001007)
FBgn0005630	lola	longitudinals lacking	CG12052-RT	575	(BTB) (zf-C2H2)	(0001007)
FBgn0005630	lola	longitudinals lacking	CG12052-RB	748	(BTB) (zf-C2H2)2	(0001007)
FBgn0005630	lola	longitudinals lacking	CG12052-RK	546	(BTB) (zf-C2H2)2	(0001007)
FBgn0005630	lola	longitudinals lacking	CG12052-RW	771	(BTB) (zf-C2H2)	(0001007)
FBgn0005630	lola	longitudinals lacking	CG12052-RE	748	(BTB) (zf-C2H2)2	(0001007)
FBgn0005630	lola	longitudinals lacking	CG12052-RJ	757	(BTB) (zf-C2H2)2	(0001007)
FBgn0005642	wdn	wings down	CG1454-RA	869	(zf-C2H2)6	(0005623) (0000051) (0003882)
FBgn0005677	dac	dachshund	CG4952-RF	1072	(Ski_Sno)	(0007867)
FBgn0005677	dac	dachshund	CG4952-RC	1065	(Ski_Sno)	(0007867)
FBgn0005677	dac	dachshund	CG4952-RA	1072	(Ski_Sno)	(0007867)
FBgn0005677	dac	dachshund	CG4952-RB	1081	(Ski_Sno)	(0007867)
FBgn0005677	dac	dachshund	CG4952-RE	1081	(Ski_Sno)	(0007867)
FBgn0005677	dac	dachshund	CG4952-RD	1074	(Ski_Sno)	(0007867)
FBgn0005677	dac	dachshund	CG4952-RG	1063	(Ski_Sno)	(0007867)
FBgn0005771	noc	no ocelli	CG4491-RA	537	(zf-C2H2)
FBgn0010271	Sry-rDM10	Sry-related DM10
FBgn0010272	Sry-rDM17	Sry-related DM17
FBgn0010273	Sry-rDM23	Sry-related DM23
FBgn0010274	Sry-rDM33	Sry-related DM33
FBgn0010275	Sry-rDM36	Sry-related DM36
FBgn0010276	Sry-rDM63	Sry-related DM63
FBgn0010277	Sry-rDM64	Sry-related DM64
FBgn0010313	corto	corto	CG2530-RA	550
FBgn0011271	Bbbf1	Box B-binding factor 1
FBgn0011774	Irbp	Inverted repeat-binding protein	CG5247-RA	631	(Ku_N) (Ku) (Ku_C)	(0007096)
FBgn0013469	klu	klumpfuss	CG12296-RA	803	(zf-C2H2)4	(0005623) (0003882)
FBgn0013910	Dtf-1	Dtf-1
FBgn0015025	CkII&agr;-i1	CKII-&agr; subunit interactor-1	CG6215-RA	410	(zf-C2H2)2
FBgn0015550	tap	target of Poxn	CG7659-RA	398	(HLH)	(0000366)
FBgn0015602	BEAF-32	Boundary element-associated factor of 32kD	CG10159-RA	283	(zf-BED) (BESS)
FBgn0015602	BEAF-32	Boundary element-associated factor of 32kD	CG10159-RB	282	(zf-BED) (BESS)
FBgn0016970	l(2)k10201	lethal (2) k10201	CG13951-RA	221
FBgn0017562	Oef2	oe1 binding factor 2
FBgn0017563	Oef1	oe1 binding factor 1
FBgn0019664	pan	pangolin	CG17964-RA	751	(HMG_box)	(0005279)
FBgn0019664	pan	pangolin	CG17964-RG	751	(HMG_box)	(0005279)
FBgn0019664	pan	pangolin	CG17964-RF	751	(HMG_box)	(0005279)
FBgn0019664	pan	pangolin	CG17964-RB	751	(HMG_box)	(0005279)
FBgn0019664	pan	pangolin	CG17964-RH	747	(HMG_box)	(0005279)
FBgn0019664	pan	pangolin	CG17964-RE	751	(HMG_box)	(0005279)
FBgn0019664	pan	pangolin	CG17964-RD	751	(HMG_box)	(0005279)
FBgn0019664	pan	pangolin	CG17964-RC	751	(HMG_box)	(0005279)
FBgn0020309	crol	crooked legs	CG14938-RC	756	(zf-C2H2)12	(0003882)5 (0005933) (0003882)2
FBgn0020309	crol	crooked legs	CG14938-RD	878	(zf-C2H2)15	(0003882) (0004681) (0003882)5
FBgn0020309	crol	crooked legs	CG14938-RB	891	(zf-C2H2)16	(0003882) (0004681) (0000834) (0004681) (0005594) (0003882)4 (0005933) (0003882)
FBgn0020309	crol	crooked legs	CG14938-RA	962	(zf-C2H2)18	(0003882) (0004681) (0000834) (0004681) (0005594) (0003882)4 (0005933) (0003882)2
FBgn0020378	Sp1		CG1343-RA	691	(zf-C2H2)3	(0003882) (0005933)
FBgn0020378	Sp1		CG1343-RB	520	(zf-C2H2)3	(0003882) (0005933)
FBgn0020887	Su(z)12	Su(z)12	CG8013-RB	900
FBgn0020887	Su(z)12	Su(z)12	CG8013-RA	855
FBgn0022347	CG11971	CG11971	CG11971-RA	588	(zf-AD) (zf-C2H2)2
FBgn0022665	Dep4	Dep4
FBgn0022666	Dep3	Dep3
FBgn0022667	Dep2	Dep2
FBgn0022699	D19B	D19B	CG10270-RA	774	(zf-AD) (zf-C2H2)8	(0004844) (0004888)
FBgn0022935	D19A	D19A	CG10269-RA	845	(zf-AD) (zf-C2H2)6	(0000050)2 (0005068) (0000834)
FBgn0022945	CFDD	Common regulatory Factor for DNA replication and DREF genes
FBgn0024244	drm	drumstick	CG10016-RA	81	(zf-C2H2)2
FBgn0024244	drm	drumstick	CG10016-RB	81	(zf-C2H2)2
FBgn0024887	kin17	kin17	CG5649-RA	390
FBgn0024968	FebpN	ftz enhancer binding protein N
FBgn0024975	CG2712	CG2712	CG2712-RA	501	(zf-AD) (zf-C2H2)8	(0003882)2
FBgn0025185	az2	az2	CG1605-RA	593	(zf-C2H2)6
FBgn0025635	CG17829	CG17829	CG17829-RB	467	(zf-C2H2)4
FBgn0025635	CG17829	CG17829	CG17829-RA	467	(zf-C2H2)4
FBgn0025635	CG17829	CG17829	CG17829-RC	448	(zf-C2H2)4
FBgn0025679	Bteb2	Bteb2	CG2932-RA	311	(zf-C2H2)3	(0000834) (0003882)
FBgn0026080	Tip60	Tip60	CG6121-RA	541	(MOZ_SAS)	(0003036)
FBgn0026533	Dek	Dek	CG5935-RA	663
FBgn0026533	Dek	Dek	CG5935-RC	667
FBgn0026533	Dek	Dek	CG5935-RD	612
FBgn0026533	Dek	Dek	CG5935-RB	669
FBgn0026575	hang	hangover	CG32575-RB	1959	(zf-AD) (zf-C2H2)12
FBgn0026575	hang	hangover	CG32575-RA	1955	(zf-AD) (zf-C2H2)12
FBgn0027567	CG8108	CG8108	CG8108-RB	919
FBgn0027567	CG8108	CG8108	CG8108-RA	919
FBgn0027599	CG2790	CG2790	CG2790-RA	540	(DnaJ)	(0007162)
FBgn0027866	CG9776	CG9776	CG9776-RA	1260
FBgn0027866	CG9776	CG9776	CG9776-RB	685
FBgn0027950	MBD-like	MBD-like	CG8208-RB	226	(MBD)
FBgn0027950	MBD-like	MBD-like	CG8208-RA	339	(MBD)2	(0001637)
FBgn0028531	CG15286	CG15286	CG15286-RA	511	(ZZ)
FBgn0028550	A3-3	A3-3	CG11405-RA	613	(bZIP_1)
FBgn0028647	CG11902	CG11902	CG11902-RA	1266	(zf-AD) (zf-C2H2)15	(0005623) (0005594) (0003882)
FBgn0028878	CG15269	CG15269	CG15269-RA	587	(zf-C2H2)8	(0003882)2 (0005933)
FBgn0028887	CG3491	CG3491	CG3491-RA	1801
FBgn0028895	CG17328	CG17328	CG17328-RA	413	(zf-AD) (zf-C2H2)5	(0003882) (0005933) (0003882)
FBgn0028931	CG16863	CG16863	CG16863-RA	555
FBgn0028991	seq	sequoia	CG17724-RA	518
FBgn0028999	nerfin-1	nervous fingers 1	CG13906-RA	469	(zf-C2H2)2
FBgn0029822	CG12236	CG12236	CG12236-RA	553	(BTB)	(0001007)
FBgn0029822	CG12236	CG12236	CG12236-RB	510	(BTB) (zf-C2H2)	(0001007)
FBgn0029867	CG3847	CG3847	CG3847-RA	380	(zf-C2H2)3
FBgn0029895	CG14441	CG14441	CG14441-RA	1125	(zf-AD)
FBgn0029899	CG14438	CG14438	CG14438-RA	3313
FBgn0029899	CG14438	CG14438	CG14438-RB	3313
FBgn0029928	CG3032	CG3032	CG3032-RA	431	(zf-AD) (zf-C2H2)7	(0003882)
FBgn0029939	CG9650	CG9650	CG9650-RB	979	(zf-C2H2)4	(0005623) (0000050)
FBgn0029939	CG9650	CG9650	CG9650-RA	807	(zf-C2H2)4	(0005623) (0000050)
FBgn0029939	CG9650	CG9650	CG9650-RC	965	(zf-C2H2)4	(0005623) (0000050)
FBgn0030003	CG2116	CG2116	CG2116-RA	598	(zf-C2H2)3
FBgn0030005	CG2120	CG2120	CG2120-RA	344	(zf-C2H2)6	(0000834) (0003882)2
FBgn0030008	CG2129	CG2129	CG2129-RA	465	(zf-C2H2)8	(0000834) (0003882)2
FBgn0030009	CG15336	CG15336	CG15336-RA	181	(zf-C2H2)2	(0003882)2
FBgn0030010	CG10959	CG10959	CG10959-RA	443	(zf-C2H2)8	(0000834)2 (0003882)
FBgn0030012	CG18262	CG18262	CG18262-RA	469	(zf-C2H2)6	(0003882) (0005594) (0000834) (0003882)
FBgn0030065	CG12075	CG12075	CG12075-RB	1006		(0001698)
FBgn0030065	CG12075	CG12075	CG12075-RA	1006		(0001698)
FBgn0030112	CG12124	CG12124	CG12124-RA	1837
FBgn0030206	CG2889	CG2889	CG2889-RA	581	(zf-AD) (zf-C2H2)6
FBgn0030219	CG9817	CG9817	CG9817-RA	2090
FBgn0030240	CG2202	CG2202	CG2202-RA	889	(zf-AD) (zf-C2H2)12	(0000051) (0005594)
FBgn0030266	CG11122	CG11122	CG11122-RA	3539
FBgn0030314	CG11696	CG11696	CG11696-RA	664	(zf-AD) (zf-C2H2)4
FBgn0030316	CG11695	CG11695	CG11695-RA	544	(zf-AD) (zf-C2H2)5
FBgn0030455	CG4318	CG4318	CG4318-RA	232	(zf-AD) (zf-C2H2)2	(0005594) (0003882)
FBgn0030659	CG9215	CG9215	CG9215-RA	560	(zf-AD) (zf-C2H2)5	(0000834) (0003882) (0005933)
FBgn0030680	CG8944	CG8944	CG8944-RB	762	(zf-C2H2)5
FBgn0030680	CG8944	CG8944	CG8944-RA	380
FBgn0030787	CG9609	CG9609	CG9609-RA	403	(zf-C2H2)7	(0003882)2
FBgn0030878	CG6769	CG6769	CG6769-RA	409
FBgn0030933	CG6470	CG6470	CG6470-RA	337
FBgn0030963	CG7101	CG7101	CG7101-RA	352	(zf-C2H2)3	(0003882)
FBgn0031023	CG14200	CG14200	CG14200-RA	2037		(0006932)
FBgn0031071	CG12701	CG12701	CG12701-RA	1596
FBgn0031071	CG12701	CG12701	CG12701-RB	1596
FBgn0031144	CG1529	CG1529	CG1529-RA	295	(zf-C2H2)4
FBgn0031375	CG31670	CG31670	CG31670-RA	611	(zf-C2H2)6	(0000051) (0005594) (0003882)2
FBgn0031510	CG18555	CG18555	CG18555-RA	345	(zf-AD) (zf-C2H2)5	(0003882)2
FBgn0031511	CG3485	CG3485	CG3485-RA	330	(zf-AD) (zf-C2H2)4	(0005933) (0003882)
FBgn0031573	CG3407	CG3407	CG3407-RA	714	(zf-C2H2)5	(0000051)
FBgn0031597	CG17612	CG17612	CG17612-RB	618	(zf-AD) (zf-C2H2)5
FBgn0031597	CG17612	CG17612	CG17612-RA	618	(zf-AD) (zf-C2H2)5
FBgn0031608	CG15435	CG15435	CG15435-RA	503	(zf-AD)
FBgn0031610	CG15436	CG15436	CG15436-RA	346	(zf-AD) (zf-C2H2)8	(0003882)2 (0005219)
FBgn0031894	CG4496	CG4496	CG4496-RA	580	(zf-C2H2)5	(0003882)2
FBgn0031967	snoN	snoN	CG7233-RA	338	(Ski_Sno)	(0007867)
FBgn0031991	CG8506	CG8506	CG8506-RA	505	(FYVE)	(0005033)
FBgn0032150	CG13123	CG13123	CG13123-RA	323	(zf-AD) (zf-C2H2)2
FBgn0032202	CG18619	CG18619	CG18619-RB	117	(bZIP_2)
FBgn0032202	CG18619	CG18619	CG18619-RA	118	(bZIP_2)
FBgn0032202	CG18619	CG18619	CG18619-RD	94	(bZIP_2)
FBgn0032202	CG18619	CG18619	CG18619-RC	93	(bZIP_2)
FBgn0032295	CG12299	CG12299	CG12299-RA	736	(zf-C2H2)9	(0005594) (0000834) (0005035) (0003882)2 (0005933)
FBgn0032401	CG6792	CG6792	CG6792-RA	469	(zf-C2H2)3	(0001007) (0003882)2
FBgn0032469	CG9932	CG9932	CG9932-RA	2171
FBgn0032473	CG5204	CG5204	CG5204-RA	747
FBgn0032600	CG17912	CG17912	CG17912-RA	357
FBgn0032707	CG10348	CG10348	CG10348-RA	530	(zf-C2H2)3	(0005594) (0004018) (0000834)
FBgn0032730	CG10431	CG10431	CG10431-RA	716	(THAP) (zf-AD) (zf-C2H2)2
FBgn0032763	CG17568	CG17568	CG17568-RA	502	(zf-AD) (zf-C2H2)4
FBgn0032814	CG10366	CG10366	CG10366-RA	578	(zf-AD) (zf-C2H2)7	(0000834) (0003882)
FBgn0032815	CG10462	CG10462	CG10462-RA	812	(zf-C2H2)3	(0005594) (0003882)
FBgn0032817	CG10631	CG10631	CG10631-RA	3781	(zf-C2H2) (THAP)26
FBgn0032858	CG10949	CG10949	CG10949-RA	459
FBgn0032904	CG9342	CG9342	CG9342-RA	886		(0007726) (0007629)
FBgn0032978	CG15216	CG15216	CG15216-RA	439	(zf-MYND)
FBgn0032979	CG1832	CG1832	CG1832-RA	561	(zf-C2H2)7	(0004844) (0005219) (0003882) (0005933)2
FBgn0032979	CG1832	CG1832	CG1832-RB	566	(zf-C2H2)7	(0004844) (0005219) (0003882) (0005933)2
FBgn0033010	CG3136	CG3136	CG3136-RB	739	(bZIP_1)
FBgn0033010	CG3136	CG3136	CG3136-RA	739	(bZIP_1)
FBgn0033010	CG3136	CG3136	CG3136-RC	741	(bZIP_1)
FBgn0033183	CG1620	CG1620	CG1620-RA	586	(ELM2) (Myb_DNA-bin)
FBgn0033185	CG1603	CG1603	CG1603-RA	586	(zf-C2H2)5	(0005594)
FBgn0033186	CG1602	CG1602	CG1602-RA	539	(zf-C2H2)6	(0003882)2 (0005933)
FBgn0033252	CG12769	CG12769	CG12769-RA	706	(zf-C2H2)3	(0003882) (0004018)
FBgn0033252	CG12769	CG12769	CG12769-RB	702	(zf-C2H2)3	(0003882) (0004018)
FBgn0033358	CG8216	CG8216	CG8216-RA	245
FBgn0033449	CG1663	CG1663	CG1663-RA	387	(zf-C2H2)3	(0003882)
FBgn0033458	CG18446	CG18446	CG18446-RA	487	(zf-C2H2)2
FBgn0033459	CG12744	CG12744	CG12744-RB	160	(zf-C2H2)
FBgn0033459	CG12744	CG12744	CG12744-RA	160	(zf-C2H2)
FBgn0033491	CG18011	CG18011	CG18011-RA	985	(zf-C2H2)4
FBgn0033569	CG12942	CG12942	CG12942-RA	686	(zf-AD) (zf-C2H2)4
FBgn0033581	CG12391	CG12391	CG12391-RA	587	(zf-AD) (zf-C2H2)4
FBgn0033744	CG12370	CG12370	CG12370-RA	388	(HRM) (7tm_2)	(0002667)
FBgn0033744	CG12370	CG12370	CG12370-RB	350	(HRM) (7tm_2)	(0002667)
FBgn0033782	sug	sugarbabe	CG3850-RA	384	(zf-C2H2)4	(0005217) (0005218) (0003882) (0005933)
FBgn0033889	CG6701	CG6701	CG6701-RA	1251		(0005685)2
FBgn0033934	CG17385	CG17385	CG17385-RA	278	(zf-C2H2)5	(0000834) (0003882)2
FBgn0033939	CG17390	CG17390	CG17390-RA	1290	(zf-C2H2)6	(0003882) (0005933)
FBgn0033993	CG8089	CG8089	CG8089-RA	624	(zf-C2H2)3
FBgn0033998	CG8092	CG8092	CG8092-RA	1281
FBgn0033998	CG8092	CG8092	CG8092-RB	602
FBgn0034120	CG15710	CG15710	CG15710-RA	265	(zf-C2H2)2
FBgn0034240	MESR4	Misexpression suppressor of ras 4	CG4903-RA	2171	(zf-C2H2)2 (PHD)
FBgn0034379	CG15073	CG15073	CG15073-RA	580	(zf-AD) (zf-C2H2)5	(0000834)
FBgn0034425	CG11906	CG11906	CG11906-RA	634	(zf-C2H2)
FBgn0034570	CG10543	CG10543	CG10543-RA	1634	(zf-C2H2)5
FBgn0034570	CG10543	CG10543	CG10543-RB	889	(zf-C2H2)4	(0003882)
FBgn0034570	CG10543	CG10543	CG10543-RC	1024	(zf-C2H2)5	(0003882)
FBgn0034643	CG10321	CG10321	CG10321-RA	835	(zf-AD) (zf-C2H2)3
FBgn0034814	CG9890	CG9890	CG9890-RA	452	(zf-C2H2)
FBgn0034878	pita		CG3941-RA	683	(zf-AD) (zf-C2H2)8	(0005623) (0000051) (0000834) (0003882)
FBgn0034878	pita		CG3941-RB	623	(zf-AD) (zf-C2H2)8	(0003882) (0000834) (0003882)
FBgn0034946	CG3065	CG3065	CG3065-RB	400	(zf-C2H2)5	(0004846) (0000834) (0005933) (0003882)
FBgn0034946	CG3065	CG3065	CG3065-RA	400	(zf-C2H2)5	(0004846) (0000834) (0005933) (0003882)
FBgn0034946	CG3065	CG3065	CG3065-RC	378	(zf-C2H2)5	(0004846) (0000834) (0005933) (0003882)
FBgn0035024	CG11414	CG11414	CG11414-RA	867	(zf-C2H2)	(0007197)
FBgn0035036	CG4707	CG4707	CG4707-RA	673	(zf-AD) (zf-C2H2)8	(0000051)
FBgn0035137	CG1233	CG1233	CG1233-RB	1129	(zf-C2H2)5
FBgn0035137	CG1233	CG1233	CG1233-RA	941	(zf-C2H2)5
FBgn0035144	CG17181	CG17181	CG17181-RA	442	(zf-C2H2)4	(0003882)2
FBgn0035213	CG2199	CG2199	CG2199-RB	733	(zf-C2H2)2
FBgn0035213	CG2199	CG2199	CG2199-RA	724	(zf-C2H2)2
FBgn0035357	CG1244	CG1244	CG1244-RE	1152
FBgn0035357	CG1244	CG1244	CG1244-RF	1152
FBgn0035357	CG1244	CG1244	CG1244-RA	1152
FBgn0035357	CG1244	CG1244	CG1244-RD	1152
FBgn0035357	CG1244	CG1244	CG1244-RC	1152
FBgn0035357	CG1244	CG1244	CG1244-RB	1152
FBgn0035405	pfk	piefke	CG15812-RA	518	(BTB) (HTH_psq)2	(0001007)
FBgn0035405	pfk	piefke	CG15812-RB	512	(BTB) (HTH_psq)2	(0001007)
FBgn0035407	CG14962	CG14962	CG14962-RA	388
FBgn0035454	CG12029	CG12029	CG12029-RA	109	(zf-C2H2)3	(0003882) (0005933)
FBgn0035481	CG12605	CG12605	CG12605-RC	474	(Atrophin-1) (zf-C2H2)5	(0003882)
FBgn0035481	CG12605	CG12605	CG12605-RB	619	(Atrophin-1) (zf-C2H2)5	(0000051)
FBgn0035481	CG12605	CG12605	CG12605-RA	619	(Atrophin-1) (zf-C2H2)5	(0000051)
FBgn0035643	CG13287	CG13287	CG13287-RA	461	(zf-C2H2)2
FBgn0035687	CG13296	CG13296	CG13296-RA	465	(zf-C2H2)4	(0003882)
FBgn0035690	CG10274	CG10274	CG10274-RA	514	(zf-C2H2)6	(0003882)2 (0005933) (0003882)
FBgn0035691	CG7386	CG7386	CG7386-RA	662	(zf-AD) (zf-C2H2)8	(0000834) (0003882)2
FBgn0035702	CG10147	CG10147	CG10147-RA	448	(zf-AD) (zf-C2H2)8	(0003882)
FBgn0035903	CG6765	CG6765	CG6765-RA	681	(BTB) (zf-C2H2)	(0001007)
FBgn0036126	CG6272	CG6272	CG6272-RA	113	(bZIP_2)
FBgn0036179	CG7368	CG7368	CG7368-RA	530	(zf-C2H2)3	(0005068) (0000050)
FBgn0036294	CG10654	CG10654	CG10654-RA	386	(zf-AD) (zf-C2H2)5
FBgn0036331	CG14117	CG14117	CG14117-RA	222
FBgn0036395	CG17361	CG17361	CG17361-RA	210	(zf-AD) (zf-C2H2)	(0004844)
FBgn0036396	CG17359	CG17359	CG17359-RA	339	(zf-AD) (zf-C2H2)4	(0003882)2
FBgn0036423	CG3919	CG3919	CG3919-RA	392	(BESS)
FBgn0036522	CG7372	CG7372	CG7372-RA	971	(zf-C2H2)7	(0005623)2 (0005594)
FBgn0036538	CG15715	CG15715	CG15715-RA	77
FBgn0036725	CG18265	CG18265	CG18265-RA	1322	(zf-C2H2)
FBgn0036791	CG7271	CG7271	CG7271-RA	427
FBgn0036900	CG8765	CG8765	CG8765-RA	690
FBgn0036900	CG8765	CG8765	CG8765-RB	600
FBgn0037031	CG11456	CG11456	CG11456-RA	445	(zf-C2H2)4	(0003882)
FBgn0037051	CG10565	CG10565	CG10565-RA	646		(0007162) (0000119)
FBgn0037066	Z4	Z4	CG7752-RA	996	(zf-C2H2)3
FBgn0037085	Neu2	Neu2	CG7204-RA	382	(zf-AD) (zf-C2H2)6	(0003882)2 (0000834) (0003882)
FBgn0037120	CG11247	CG11247	CG11247-RB	522	(zf-C2H2)9	(0003882)3
FBgn0037120	CG11247	CG11247	CG11247-RA	522	(zf-C2H2)9	(0003882)3
FBgn0037183	CG14451	CG14451	CG14451-RA	264
FBgn0037275	CG14655	CG14655	CG14655-RA	525	(zf-C2H2)5	(0003882)2
FBgn0037317	CG14667	CG14667	CG14667-RA	258	(zf-AD) (zf-C2H2)
FBgn0037317	CG14667	CG14667	CG14667-RB	337	(zf-AD) (zf-C2H2)2	(0004888)
FBgn0037379	CG10979	CG10979	CG10979-RA	959	(zf-C2H2)3
FBgn0037446	CG10267	CG10267	CG10267-RA	388	(zf-AD) (zf-C2H2)3	(0003882)
FBgn0037540	CG2702	CG2702	CG2702-RA	721	(Myb_DNA-bin)2	(0007530)2 (0003490) (0007530)
FBgn0037584	CG7963	CG7963	CG7963-RA	321	(zf-AD) (zf-C2H2)3	(0003882)2 (0000834)
FBgn0037617	CG8145	CG8145	CG8145-RA	370	(zf-AD) (zf-C2H2)3	(0003882)
FBgn0037618	CG11762	CG11762	CG11762-RA	312	(zf-AD) (zf-C2H2)4	(0003882)2
FBgn0037619	CG8159	CG8159	CG8159-RA	397	(zf-AD) (zf-C2H2)3	(0003882)2
FBgn0037620	CG9793	CG9793	CG9793-RA	346	(zf-AD) (zf-C2H2)4	(0000834) (0003882)
FBgn0037621	CG9797	CG9797	CG9797-RA	418	(zf-AD) (zf-C2H2)4	(0003882)
FBgn0037645	CG11966	CG11966	CG11966-RA	587	(zf-C2H2)2
FBgn0037655	CG11984	CG11984	CG11984-RC	643	(ZZ)
FBgn0037655	CG11984	CG11984	CG11984-RB	643	(ZZ)
FBgn0037655	CG11984	CG11984	CG11984-RA	643	(ZZ)
FBgn0037698	CG16779	CG16779	CG16779-RA	1980	(zf-C2H2)3 (ELM2) (Myb_DNA-bin) (zf-C2H2)2	(0003882) (0004748)
FBgn0037717	CG8301	CG8301	CG8301-RA	607	(zf-AD) (zf-C2H2)8	(0005069) (0005594) (0003882)
FBgn0037722	CG8319	CG8319	CG8319-RA	383		(0004681) (0003882)
FBgn0037746	CG8478	CG8478	CG8478-RA	552	(zf-C2H2)
FBgn0037746	CG8478	CG8478	CG8478-RB	571	(zf-C2H2)
FBgn0037771	CG11676	CG11676	CG11676-RA	316
FBgn0037794	CG6254	CG6254	CG6254-RA	634	(zf-AD) (zf-C2H2)7	(0005594)
FBgn0037876	CG4820	CG4820	CG4820-RA	383	(zf-AD) (zf-C2H2)2	(0003882)
FBgn0037877	CG6689	CG6689	CG6689-RA	613	(THAP) (zf-AD) (zf-C2H2)5	(0005594)
FBgn0037918	CG6791	CG6791	CG6791-RB	1243	(zf-C2H2)5
FBgn0037918	CG6791	CG6791	CG6791-RA	1112	(zf-C2H2)5
FBgn0037920	CG14710	CG14710	CG14710-RA	447	(zf-AD) (zf-C2H2)4	(0005594) (0003882)
FBgn0037921	CG6808	CG6808	CG6808-RA	375	(zf-AD) (zf-C2H2)3	(0003882) (0000834)
FBgn0037923	CG6813	CG6813	CG6813-RA	213	(zf-AD) (zf-C2H2)2	(0003882)
FBgn0037931	CG18476	CG18476	CG18476-RA	936	(zf-AD) (zf-C2H2)14	(0005594) (0003882) (0005933)
FBgn0037947	CG6930	CG6930	CG6930-RA	380	(zf-C2H2)4	(0005594)
FBgn0038016	MBD-R2	MBD-R2	CG10042-RB	1169	(THAP) (MBD) (zf-C2H2) (PHD)	(0001637)
FBgn0038016	MBD-R2	MBD-R2	CG10042-RA	1081	(MBD) (zf-C2H2) (PHD)	(0001637)
FBgn0038047	CG5245	CG5245	CG5245-RA	501	(zf-C2H2)13	(0003882)6 (0005933) (0003882) (0005933)
FBgn0038108	CG7518	CG7518	CG7518-RB	2347
FBgn0038108	CG7518	CG7518	CG7518-RA	2451
FBgn0038244	CG7987	CG7987	CG7987-RA	1283	(zf-C2H2)10	(0005594) (0003882) (0004888)
FBgn0038244	CG7987	CG7987	CG7987-RB	1283	(zf-C2H2)10	(0005594) (0003882) (0004888)
FBgn0038301	CG6654	CG6654	CG6654-RA	639	(zf-AD) (zf-C2H2)9	(0005623) (0000051) (0003882)2
FBgn0038418	CG10309	CG10309	CG10309-RA	925	(zf-AD) (zf-C2H2)3
FBgn0038547	CG17803	CG17803	CG17803-RA	443	(zf-C2H2)7	(0003882)
FBgn0038548	CG17806	CG17806	CG17806-RA	421	(zf-AD) (zf-C2H2)3	(0000834) (0005594)
FBgn0038549	CG17802	CG17802	CG17802-RA	439	(zf-AD) (zf-C2H2)3	(0000834)
FBgn0038550	CG17801	CG17801	CG17801-RA	345	(zf-AD) (zf-C2H2)3	(0003882)2
FBgn0038551	CG7357	CG7357	CG7357-RA	430	(zf-AD) (zf-C2H2)3
FBgn0038626	CG7691	CG7691	CG7691-RA	283	(zf-C2H2)3	(0003882)
FBgn0038661	CG17836	CG17836	CG17836-RA	668	(AT_hook)
FBgn0038661	CG17836	CG17836	CG17836-RD	406	(AT_hook)
FBgn0038661	CG17836	CG17836	CG17836-RB	668	(AT_hook)
FBgn0038661	CG17836	CG17836	CG17836-RC	406	(AT_hook)
FBgn0038741	CG17186	CG17186	CG17186-RA	381
FBgn0038765	CG4424	CG4424	CG4424-RA	345	(zf-AD) (zf-C2H2)5	(0003882) (0005219) (0005594) (0005933)
FBgn0038766	CG4854	CG4854	CG4854-RA	319	(zf-AD) (zf-C2H2)5	(0003882)2 (0000834)
FBgn0038767	CG4413	CG4413	CG4413-RA	439	(zf-AD) (zf-C2H2)5	(0005623) (0005219) (0005594) (0005933)
FBgn0038768	CG4936	CG4936	CG4936-RA	521	(zf-AD) (zf-C2H2)5	(0004844) (0005623) (0000050)
FBgn0038787	CG4360	CG4360	CG4360-RA	556	(zf-C2H2)9	(0003882) (0005933) (0003882) (0005219) (0003882) (0005933)
FBgn0038978	CG7045	CG7045	CG7045-RA	126	(HMG_box)	(0006903)
FBgn0038979	CG7046	CG7046	CG7046-RA	133	(HMG_box)	(0006903)
FBgn0039078	CG4374	CG4374	CG4374-RA	858	(zf-C2H2)2
FBgn0039169	CG5669	CG5669	CG5669-RA	968	(zf-C2H2)3	(0004846) (0004753)
FBgn0039201	CG13617	CG13617	CG13617-RA	737	(zf-C2H2)
FBgn0039209	CG13624	CG13624	CG13624-RA	755
FBgn0039209	CG13624	CG13624	CG13624-RB	755
FBgn0039209	CG13624	CG13624	CG13624-RC	755
FBgn0039209	CG13624	CG13624	CG13624-RD	755
FBgn0039211	CG13620	CG13620	CG13620-RA	1730	(zf-AD) (zf-C2H2)3
FBgn0039329	CG10669	CG10669	CG10669-RA	933	(zf-AD) (zf-C2H2)11	(0005594) (0005933)
FBgn0039355	CG4730	CG4730	CG4730-RA	392	(zf-AD) (zf-C2H2)4	(0003882) (0004846)
FBgn0039602	CG1647	CG1647	CG1647-RA	1222	(zf-AD) (zf-C2H2)
FBgn0039712	CG15514	CG15514	CG15514-RA	309	(zf-BED)2
FBgn0039740	CG7928	CG7928	CG7928-RA	457	(zf-C2H2)5	(0000834)
FBgn0039808	CG12071	CG12071	CG12071-RB	578	(zf-C2H2)3	(0003882)
FBgn0039808	CG12071	CG12071	CG12071-RA	217	(zf-C2H2)	(0005069)
FBgn0039816	CG11317	CG11317	CG11317-RA	295
FBgn0039831	CG12054	CG12054	CG12054-RA	628	(zf-C2H2)	(0005217) (0004748)
FBgn0039860	CG1792	CG1792	CG1792-RA	372	(zf-AD) (zf-C2H2)4	(0003882) (0000834)
FBgn0039905	CG2052	CG2052	CG2052-RA	1150	(zf-C2H2)5	(0004844) (0005594) (0005933)
FBgn0039905	CG2052	CG2052	CG2052-RB	1140	(zf-C2H2)5	(0004844) (0005594) (0005933)
FBgn0039946	ATbp	(A+T)-stretch binding protein
FBgn0040355	CG3526	CG3526	CG3526-RA	215	(ZZ)
FBgn0040355	CG3526	CG3526	CG3526-RB	294	(ZZ)
FBgn0040366	CG11398	CG11398	CG11398-RA	329	(zf-C2H2)4	(0003882)
FBgn0041105	nerfin-2	nervous fingers 2	CG12809-RA	695	(zf-C2H2)2
FBgn0042205	CG18764	CG18764	CG18764-RA	409	(zf-AD) (zf-C2H2)4	(0005594) (0005069)
FBgn0043364	cbt	cbt	CG4427-RA	428	(zf-C2H2)3	(0003882) (0005933)
FBgn0043364	cbt	cbt	CG4427-RB	347	(zf-C2H2)3	(0003882) (0005933)
FBgn0043472	tef	teflon	CG8961-RA	649	(zf-C2H2)
FBgn0043796	CG12219	CG12219	CG12219-RA	562	(zf-AD) (zf-C2H2)2	(0000720)
FBgn0044056	Gpal	Gpal
FBgn0050020	CG30020	CG30020	CG30020-RA	1309	(zf-AD) (zf-C2H2)8
FBgn0050431	CG30431	CG30431	CG30431-RA	418	(zf-AD) (zf-C2H2)6	(0000834)2
FBgn0050443	CG30443	CG30443	CG30443-RA	562	(zf-C2H2)9	(0000834) (0003882) (0005933)
FBgn0051224	CG31224	CG31224	CG31224-RA	1784	(zf-C2H2)8	(0000051)
FBgn0051258	CG31258	CG31258	CG31258-RA	1399
FBgn0051365	CG31365	CG31365	CG31365-RA	639	(zf-AD) (zf-C2H2)5
FBgn0051388	CG31388	CG31388	CG31388-RA	446	(zf-AD) (zf-C2H2)3	(0003882)
FBgn0051392	CG31392	CG31392	CG31392-RA	593	(zf-C2H2)5	(0000931) (0003882)
FBgn0051441	CG31441	CG31441	CG31441-RA	341	(zf-AD) (zf-C2H2)2	(0003882)2 (0000834)
FBgn0051460	CG31460	CG31460	CG31460-RA	141
FBgn0051510	CG31510	CG31510	CG31510-RA	1150
FBgn0051612	CG31612	CG31612	CG31612-RA	987	(zf-C2H2)5
FBgn0051632	CG31632	CG31632	CG31632-RA	746	(zf-C2H2)6	(0000834) (0003882) (0005933)
FBgn0051642	CG31642	CG31642	CG31642-RA	557	(ZZ)
FBgn0051782	CG31782	CG31782	CG31782-RB	826	(zf-AD) (zf-C2H2)7	(0003882)4
FBgn0051782	CG31782	CG31782	CG31782-RA	656	(zf-C2H2)7	(0003882)6
FBgn0051835	CG31835	CG31835	CG31835-RA	349	(ZZ)
FBgn0051875	CG31875	CG31875	CG31875-RA	161
FBgn0052611	CG32611	CG32611	CG32611-RB	1103	(BTB) (zf-C2H2)3	(0001007)
FBgn0052719	CG32719	CG32719	CG32719-RA	1220
FBgn0052767	CG32767	CG32767	CG32767-RB	1281	(zf-C2H2)5	(0005220) (0003882)
FBgn0052767	CG32767	CG32767	CG32767-RA	1281	(zf-C2H2)5	(0005220) (0003882)
FBgn0052830	CG32830	CG32830	CG32830-RA	416	(zf-C2H2)
FBgn0052831	CG33695	CG33695	CG32955-RG	305
FBgn0052831	CG33695	CG33695	CG32955-RE	1931	(Kinesin)	(0006341)
FBgn0052831	CG33695	CG33695	CG32955-RC	274
FBgn0052831	CG33695	CG33695	CG32955-RD	272
FBgn0052831	CG33695	CG33695	CG32955-RF	305
FBgn0052831	CG33695	CG33695	CG32955-RB	280
FBgn0053213	CG33213	CG33213	CG33213-RA	341
FBgn0053221	CG33221	CG33221	CG33221-RA	437
FBgn0069093	p170	p170
FBgn0000543	ecd	ecdysoneless	CG5714-RA	684	(SGT1)
FBgn0000575	emc	extra macrochaetae	CG1007-RA	199	(HLH)	(0003356)
FBgn0015624	nej	nejire	CG15319-RB	3276	(zf-TAZ) (KIX) (Bromodomain) (DUF902) (DUF906) (zf-TAZ)	(0007371) (0002666)
FBgn0015721	king-tubby	king tubby	CG9398-RB	460	(Tub)	(0001185)
FBgn0015721	king-tubby	king tubby	CG9398-RA	443	(Tub)	(0001185)
FBgn0016754			CG13598-RB	1362	(MBD) (PWWP)	(0001637) (0006932)
FBgn0016754			CG13598-RA	1182	(MBD)	(0001637)
FBgn0025800	Smox	Smad on X	CG2262-RA	486	(MH1) (MH2)	(0003795) (0001682)
FBgn0026208	mbf1	multiprotein bridging factor 1	CG4143-RB	145	(HTH_3)	(0000251)
FBgn0026208	mbf1	multiprotein bridging factor 1	CG4143-RA	145	(HTH_3)	(0000251)
FBgn0027514			CG1024-RA	448	(zf-C2H2)2
FBgn0027951	MTA1-like	MTA1-like	CG2244-RB	844	(BAH) (ELM2) (Myb_DNA-bin) (GATA) (zf-C2H2)
FBgn0027951	MTA1-like	MTA1-like	CG2244-RA	880	(BAH) (ELM2) (Myb_DNA-bin) (GATA) (zf-C2H2)
FBgn0030432	CG4404	CG4404	CG4404-RA	308	(BESS)
FBgn0030664	CG8119	CG8119	CG8119-RA	244	(BESS)
FBgn0030899	Her	HES-related	CG5927-RA	149	(HLH)	(0000366)
FBgn0031391	CG11723	CG11723	CG11723-RA	350	(BESS)
FBgn0031706			CG6634-RA	580	(T-box)	(0007559)
FBgn0031874			CG13775-RA	611	(zf-BED) (hATC)
FBgn0032130	CG3838	CG3838	CG3838-RB	435	(BESS)
FBgn0032130	CG3838	CG3838	CG3838-RA	435	(BESS)
FBgn0032321			CG4621-RA	351	(YL1)
FBgn0032388	CG6686	CG6686	CG6686-RA	970	(SART-1)
FBgn0032388	CG6686	CG6686	CG6686-RB	964	(SART-1)
FBgn0033182	CG1621	CG1621	CG1621-RA	358	(BESS)
FBgn0033627	CG13204	CG13204	CG13204-RA	605	(BESS)
FBgn0033627	CG13204	CG13204	CG13204-RB	504	(BESS)
FBgn0033971			CG10209-RA	501	(BESS)
FBgn0034217			CG18468-RA	334	(BESS)
FBgn0034599	CG9437	CG9437	CG9437-RA	315	(BESS)
FBgn0034667	comr	cookie monster	CG13493-RA	600		(0003351)
FBgn0035160	CG13897	CG13897	CG13897-RA	333	(BESS)
FBgn0035202	CG9139	CG9139	CG9139-RA	696	(zf-A20) (VPS9)
FBgn0035625			CG5249-RA	1203	(zf-C2H2)5	(0000051)2 (0005594)
FBgn0035895	CG7015	CG7015	CG7015-RA	1039	(CSD)5	(0007303)5
FBgn0036661	CG9705	CG9705	CG9705-RB	143	(CSD)	(0007303)
FBgn0036661	CG9705	CG9705	CG9705-RA	143	(CSD)	(0007303)
FBgn0037445	CG9727	CG9727	CG9727-RA	1280	(RFX_DNA_bin)	(0001882)
FBgn0037634	CG8359	CG8359	CG8359-RA	254	(BESS)
FBgn0038128	Ravus	Ravus	CG15889-RA	359	(BESS)
FBgn0038316			CG6276-RA	470	(BESS)
FBgn0038472			CG3995-RA	322	(zf-BED)
FBgn0038592			CG18599-RA	475	(Homeobox)	(0000647)
FBgn0039530	Tusp	Tusp	CG5586-RB	1497	(SOCS_box) (Tub)	(0007341) (0001185)
FBgn0041092	tai	taiman	CG13109-RA	2047		(0003775)
FBgn0050077	CG30077	CG30077	CG30077-RA	143	(GCN5L1)
FBgn0050426			CG30426-RA	842	(MBD) (Pre-SET) (SET)	(0004333)
FBgn0051169	CG31169	CG31169	CG31169-RA	1469	(BESS) (NAD_Gly3P_d)2	(0002499) (0002498)
FBgn0051169	CG31169	CG31169	CG31169-RB	1304	(NAD_Gly3P_d)2	(0002499) (0002498)
FBgn0053936			CG33187-RC	314
FBgn0053936			CG33188-RB	199	(zf-A20) (zf-AN1)
FBgn0053936			CG33187-RB	372
FBgn0053936			CG33187-RD	125
FBgn0053936			CG33188-RA	199	(zf-A20) (zf-AN1)
FBgn0003607	Su(var)205	Suppressor of variegation 205	CG8409-RA	206	(Chromo) (Chromo_shad)	(0000403) (0002033)
FBgn0003607	Su(var)205	Suppressor of variegation 205	CG8409-RB	206	(Chromo) (Chromo_shad)	(0000403) (0002033)
FBgn0011764	Dsp1	Dorsal switch protein 1	CG12223-RA	385	(HMG_box)2	(0001288)2
FBgn0011764	Dsp1	Dorsal switch protein 1	CG12223-RD	386	(HMG_box)2	(0001288)2
FBgn0011764	Dsp1	Dorsal switch protein 1	CG12223-RB	385	(HMG_box)2	(0001288)2
FBgn0011764	Dsp1	Dorsal switch protein 1	CG12223-RC	385	(HMG_box)2	(0001288)2
FBgn0011764	Dsp1	Dorsal switch protein 1	CG12223-RE	393	(HMG_box)2	(0001288)2
FBgn0013753	Bgb	Big brother	CG7959-RA	213	(CBF_beta)	(0001357)
FBgn0013755	Bro	Brother	CG7960-RA	213	(CBF_beta)	(0001357)
FBgn0015299	Ssb-c31a	Single stranded-binding protein c31A	CG8396-RA	110	(PC4)	(0004036)
FBgn0030082	HP1b	HP1b	CG7041-RA	240	(Chromo) (Chromo_shad)	(0000403) (0002033)
FBgn0039019	HP1c	HP1c	CG6990-RA	237	(Chromo) (Chromo_shad)	(0000403) (0002033)
