# Supplementary material for: The developmental expression dynamics of Drosophila melanogaster transcription factors
Source: Genome Biol. 2010 Apr 12;11(4):R40. doi: 10.1186/gb-2010-11-4-r40 (PMC2884543; doi:10.1186/gb-2010-11-4-r40)
Supplement: Additional file 2 — Mini-website: raw data and intermediate results. A self-contained website to browse and retrieve all primary data used in this study, as well as intermediate results such as clustering results. [file gb-2010-11-4-r40-S2.ZIP › raw data/TF_list.csv]

FBgn	symbol	name
FBgn0000014	abd-A	abdominal A
FBgn0000015	Abd-B	Abdominal B
FBgn0000022	ac	achaete
FBgn0000061	al	aristaless
FBgn0000095	Antp	Antennapedia
FBgn0000097	aop	anterior open
FBgn0000099	ap	apterous
FBgn0000137	ase	asense
FBgn0000139	ash2	absent, small, or homeotic discs 2
FBgn0000157	Dll	Distal-less
FBgn0000166	bcd	bicoid
FBgn0000179	bi	bifid
FBgn0000210	br	broad
FBgn0000251	cad	caudal
FBgn0000286	Cf2	Chorion factor 2
FBgn0000289	cg	combgap
FBgn0000338	cnc	cap-n-collar
FBgn0000370	crc	cryptocephal
FBgn0000411	D	Dichaete
FBgn0000413	da	daughterless
FBgn0000439	Dfd	Deformed
FBgn0000448	Hr46	Hormone receptor-like in 46
FBgn0000459	disco	disconnected
FBgn0000462	dl	dorsal
FBgn0000472	dm	diminutive
FBgn0000492	Dr	Drop
FBgn0000504	dsx	doublesex
FBgn0000520	dwg	deformed wings
FBgn0000529	bsh	brain-specific homeobox
FBgn0000541	E(bx)	Enhancer of bithorax
FBgn0000546	EcR	Ecdysone receptor
FBgn0000560	eg	eagle
FBgn0000567	Eip74EF	Ecdysone-induced protein 74EF
FBgn0000568	Eip75B	Ecdysone-induced protein 75B
FBgn0000576	ems	empty spiracles
FBgn0000577	en	engrailed
FBgn0000588	esc	extra sexcombs
FBgn0000591	E(spl)	Enhancer of split
FBgn0000606	eve	even skipped
FBgn0000611	exd	extradenticle
FBgn0000625	eyg	eyegone
FBgn0000659	fkh	fork head
FBgn0000964	tj	traffic jam
FBgn0001077	ftz	fushi tarazu
FBgn0001078	ftz-f1	ftz transcription factor 1
FBgn0001138	grn	grain
FBgn0001147	gsb-n	gooseberry-neuro
FBgn0001148	gsb	gooseberry
FBgn0001150	gt	giant
FBgn0001168	h	hairy
FBgn0001170	H2.0	Homeodomain protein 2.0
FBgn0001180	hb	hunchback
FBgn0001185	her	hermaphrodite
FBgn0001206	Hmr	Hybrid male rescue
FBgn0001222	Hsf	Heat shock factor
FBgn0001235	hth	homothorax
FBgn0001269	inv	invected
FBgn0001291	Jra	Jun-related antigen
FBgn0001297	kay	kayak
FBgn0001319	kn	knot
FBgn0001320	kni	knirps
FBgn0001323	knrl	knirps-like
FBgn0001325	Kr	Kruppel
FBgn0001978	stc	shuttle craft
FBgn0001981	esg	escargot
FBgn0001990	wek	weckle
FBgn0002023	Lim3
FBgn0002521	pho	pleiohomeotic
FBgn0002522	lab	labial
FBgn0002561	l(1)sc	lethal of scute
FBgn0002573	sens	senseless
FBgn0002576	lz	lozenge
FBgn0002609	HLHm3	E(spl) region transcript m3
FBgn0002631	HLHm5	E(spl) region transcript m5
FBgn0002633	HLHm7	E(spl) region transcript m7
FBgn0002723	Rst(1)JH	Resistance to Juvenile Hormone
FBgn0002733	HLHm&bgr;	E(spl) region transcript m&bgr;
FBgn0002734	HLHm&dgr;	E(spl) region transcript m&dgr;
FBgn0002735	HLHm&ggr;	E(spl) region transcript m&ggr;
FBgn0002914	Myb	Myb oncogene-like
FBgn0002922	nau	nautilus
FBgn0002931	net	net
FBgn0002941	slou	slouch
FBgn0002970	nub	nubbin
FBgn0003002	opa	odd paired
FBgn0003028	ovo	ovo
FBgn0003044	Pcl	Polycomblike
FBgn0003053	peb	pebbled
FBgn0003117	pnr	pannier
FBgn0003118	pnt	pointed
FBgn0003130	Poxn	Pox neuro
FBgn0003145	prd	paired
FBgn0003254	rib	ribbon
FBgn0003263	rn	rotund
FBgn0003267	ro	rough
FBgn0003270	amos	absent MD neurons and olfactory sensilla
FBgn0003300	run	runt
FBgn0003339	Scr	Sex combs reduced
FBgn0003345	sd	scalloped
FBgn0003396	shn	schnurri
FBgn0003411	sisA	sisterless A
FBgn0003430	slp1	sloppy paired 1
FBgn0003448	sna	snail
FBgn0003459	stwl	stonewall
FBgn0003460	so	sine oculis
FBgn0003507	srp	serpent
FBgn0003512	Sry-&dgr;	Serendipity &dgr;
FBgn0003513	ss	spineless
FBgn0003567	su(Hw)	suppressor of Hairy wing
FBgn0003651	svp	seven up
FBgn0003720	tll	tailless
FBgn0003749	trh	trachealess
FBgn0003862	trx	trithorax
FBgn0003870	ttk	tramtrack
FBgn0003896	tup	tailup
FBgn0003900	twi	twist
FBgn0003944	Ubx	Ultrabithorax
FBgn0003963	ush	u-shaped
FBgn0003964	usp	ultraspiracle
FBgn0003986	vnd	ventral nervous system defective
FBgn0003995	vvl	ventral veins lacking
FBgn0004050	z	zeste
FBgn0004053	zen	zerknullt
FBgn0004054	zen2	zerknullt-related
FBgn0004101	bs	blistered
FBgn0004102	oc	ocelliless
FBgn0004110	tin	tinman
FBgn0004170	sc	scute
FBgn0004198	ct	cut
FBgn0004394	pdm2	POU domain protein 2
FBgn0004396	CrebA	Cyclic-AMP response element binding protein A
FBgn0004399	psq	pipsqueak
FBgn0004567	slp2	sloppy paired 2
FBgn0004586	grh	grainy head
FBgn0004595	pros	prospero
FBgn0004606	zfh1	Zn finger homeodomain 1
FBgn0004607	zfh2	Zn finger homeodomain 2
FBgn0004618	gl	glass
FBgn0004652	fru	fruitless
FBgn0004666	sim	single-minded
FBgn0004795	retn	retained
FBgn0004837	Su(H)	Suppressor of Hairless
FBgn0004854	B-H2	BarH2
FBgn0004859	ci	cubitus interruptus
FBgn0004862	bap	bagpipe
FBgn0004863	C15	C15
FBgn0004865	Eip78C	Ecdysone-induced protein 78C
FBgn0004870	bab1	bric a brac 1
FBgn0004878	cas	castor
FBgn0004880	scrt	scratch
FBgn0004895	fd64A	forkhead domain 64A
FBgn0004896	fd59A	forkhead domain 59A
FBgn0004897	fd96Ca	forkhead domain 96Ca
FBgn0004898	fd96Cb	forkhead domain 96Cb
FBgn0004914	Hnf4	Hepatocyte nuclear factor 4
FBgn0005386	ash1	absent, small, or homeotic discs 1
FBgn0005427	ewg	erect wing
FBgn0005511	mid	midline
FBgn0005558	ey	eyeless
FBgn0005561	sv	shaven
FBgn0005612	Sox14	Sox box protein 14
FBgn0005613	Sox15	Sox box protein 15
FBgn0005624	Psc	Posterior sex combs
FBgn0005638	slbo	slow border cells
FBgn0005658	Ets65A	Ets at 65A
FBgn0005659	Ets98B	Ets at 98B
FBgn0005660	Ets21C	Ets at 21C
FBgn0005694	Aef1	Adult enhancer factor 1
FBgn0008636	hbn	homeobrain
FBgn0008646	E5	E5
FBgn0008649	dei	delilah
FBgn0008651	lbl	ladybird late
FBgn0008654	Su(z)2	Suppressor of zeste 2
FBgn0010109	dpn	deadpan
FBgn0010228	HmgZ	HMG protein Z
FBgn0010229	Hr39	Hormone receptor-like in 39
FBgn0010287	Trf	TBP-related factor
FBgn0010323	Gsc	Goosecoid
FBgn0010328	woc	without children
FBgn0010433	ato	atonal
FBgn0010460	bun	bunched
FBgn0010575	sbb	scribbler
FBgn0010768	sqz	squeeze
FBgn0010825	Gug	Grunge
FBgn0011236	ken	ken and barbie
FBgn0011274	Dif	Dorsal-related immunity factor
FBgn0011276	HLH3B	Helix loop helix protein 3B
FBgn0011277	HLH4C	Helix loop helix protein 4C
FBgn0011278	lbe	ladybird early
FBgn0011648	Mad	Mothers against dpp
FBgn0011655	Med	Medea
FBgn0011656	Mef2	Myocyte enhancing factor 2
FBgn0011701	repo	reversed polarity
FBgn0011723	byn	brachyenteron
FBgn0011758	B-H1	BarH1
FBgn0011763	Dp	DP transcription factor
FBgn0011766	E2f	E2F transcription factor
FBgn0012049	BtbVII	BTB-protein-VII
FBgn0013263	Trl	Trithorax-like
FBgn0013591	Mi-2
FBgn0013751	Awh	Arrowhead
FBgn0013799	Deaf1	Deformed epidermal autoregulatory factor-1
FBgn0013948	Eip93F
FBgn0013970	Gebf-I	glue enhancer binding factor-I
FBgn0014018	Rel	Relish
FBgn0014143	croc	crocodile
FBgn0014179	gcm	glial cells missing
FBgn0014343	mirr	mirror
FBgn0014467	CrebB-17A	Cyclic-AMP response element binding protein B at 17A
FBgn0014858	Hmx	H6-like-homeobox
FBgn0014859	Hr38	Hormone receptor-like in 38
FBgn0014931	CG2678	CG2678
FBgn0014949	btn	buttonless
FBgn0015014	tgo	tango
FBgn0015232	GpHLH	Glial precursor HLH protein
FBgn0015234	HLH106	Helix loop helix protein 106
FBgn0015239	Hr78	Hormone-receptor-like in 78
FBgn0015240	Hr96	Hormone receptor-like in 96
FBgn0015371	chn	charlatan
FBgn0015381	dsf	dissatisfaction
FBgn0015396	jumu	jumeau
FBgn0015524	otp	orthopedia
FBgn0015542	sima	similar
FBgn0015561	unpg	unplugged
FBgn0015664	Dref	DNA replication-related element factor
FBgn0015799	Rbf	Retinoblastoma-family protein
FBgn0015903	apt	apontic
FBgn0015904	ara	araucan
FBgn0015919	caup	caupolican
FBgn0016076	vri	vrille
FBgn0016660	H15	H15
FBgn0016694	Pdp1	PAR-domain protein 1
FBgn0016917	Stat92E	Signal-transducer and activator of transcription protein at 92E
FBgn0017578	Max
FBgn0019650	toy	twin of eyeless
FBgn0019809	gcm2
FBgn0020306	dom	domino
FBgn0020307	dve	defective proventriculus
FBgn0020379	Rfx
FBgn0020617	Rx	Retinal Homeobox
FBgn0020912	Ptx1
FBgn0021738	Crg-1	Circadianly Regulated Gene
FBgn0021767	org-1	optomotor-blind-related-gene-1
FBgn0021872	Xbp1	X box binding protein-1
FBgn0022720	zf30C	Zinc finger protein 30C
FBgn0022740	HLH54F	HLH54F
FBgn0023076	Clk	Clock
FBgn0023091	dimm	dimmed
FBgn0023094	cyc	cycle
FBgn0023097	bon	bonus
FBgn0023215	Mnt
FBgn0023417	AP-2
FBgn0023489	Pph13	PvuII-PstI homology 13
FBgn0023518	trr	trithorax-related
FBgn0023546	Hr4	Hr4
FBgn0024184	unc-4	unc-4
FBgn0024249	cato	cousin of atonal
FBgn0024250	brk	brinker
FBgn0024251	bbx	bobby sox
FBgn0024288	Sox100B	Sox100B
FBgn0024321	NK7.1	NK7.1
FBgn0024371	E2f2	E2F transcription factor 2
FBgn0025334	PHDP	Putative homeodomain protein
FBgn0025360	Optix	Optix
FBgn0025525	bab2
FBgn0025776	ind	intermediate neuroblasts defective
FBgn0026058	OdsH	Ods-site homeobox
FBgn0026411	Lim1
FBgn0026573	CG8290	CG8290
FBgn0026582	CG9418	CG9418
FBgn0027339	jim	jim
FBgn0027364	Six4	Six4
FBgn0027788	Hey	Hairy/E(spl)-related with YRPW motif
FBgn0028386	cic	capicua
FBgn0028387	chm	chameau
FBgn0028420	Kr-h1	Kruppel homolog 1
FBgn0028789	Doc1	Dorsocross1
FBgn0028926	NC2&bgr;	NC2&bgr;
FBgn0028979	tiptop	tiptop
FBgn0028993	scro	scarecrow
FBgn0028996	onecut	onecut
FBgn0029123	SoxN	SoxNeuro
FBgn0029173	fu2	fu2
FBgn0029504	CHES-1-like	Checkpoint suppressor homologue
FBgn0029711	Usf	Usf
FBgn0029773	CG15782	CG15782
FBgn0029775	CG4136	CG4136
FBgn0029824	CG3726	CG3726
FBgn0029861	CG3815	CG3815
FBgn0029905	CG3075	CG3075
FBgn0029920	CG4575	CG4575
FBgn0030058	CG11294	CG11294
FBgn0030408	CG11085	CG11085
FBgn0030477	dmrt11E	doublesex-Mab related 11E
FBgn0030505	NFAT
FBgn0030532	CG11071	CG11071
FBgn0030627	gce	germ cell-expressed bHLH-PAS
FBgn0030710	CG8924	CG8924
FBgn0030965	CG7274	CG7274
FBgn0031086	CG9571	CG9571
FBgn0031121	CG15455	CG15455
FBgn0031124	CG1379	CG1379
FBgn0031232	CG11617	CG11617
FBgn0031556	CG2808	CG2808
FBgn0031759	lid	little imaginal discs
FBgn0032209	Hand	Hand
FBgn0032223	GATAd	GATAd
FBgn0032227	CG5369	CG5369
FBgn0032512	CG9305	CG9305
FBgn0032517	CG7099	CG7099
FBgn0032651	Oli	Olig family
FBgn0032741	Side	similar to Deadpan
FBgn0032940	Mio	Mlx interactor
FBgn0033015	d4	d4
FBgn0033155	CG1845	CG1845
FBgn0033288	CG11641	CG11641
FBgn0033310	rgr	regular
FBgn0033417	Camta	Calmodulin-binding transcription activator
FBgn0033748	vis	vismay
FBgn0033749	achi	achintya
FBgn0033846	mip120	Myb-interacting protein 120
FBgn0034012	CG16801	CG16801
FBgn0034062	CG8388	CG8388
FBgn0034096	CG7786	CG7786
FBgn0034114	CG4282	CG4282
FBgn0034520	CG13424	CG13424
FBgn0034534	maf-S
FBgn0034650	NC2&agr;	NC2&agr;
FBgn0034810	CG9895	CG9895
FBgn0034821	CG9876	CG9876
FBgn0034926	CG5591	CG5591
FBgn0035292	CG12361	CG12361
FBgn0035518	CG15011	CG15011
FBgn0035769	CTCF	CTCF
FBgn0035849	ERR	estrogen-related receptor
FBgn0035954	Doc3	Dorsocross3
FBgn0035956	Doc2	Dorsocross2
FBgn0035993	CG3891	CG3891
FBgn0035997	phol	pleiohomeotic like
FBgn0036004	CG3654	CG3654
FBgn0036124	CG7839	CG7839
FBgn0036134	Mnf	Mnf
FBgn0036274	CG4328	CG4328
FBgn0036285	toe	twin of eyg
FBgn0036411	Sox21a	Sox21a
FBgn0036478	CG6854	CG6854
FBgn0036672	Lmpt	Limpet
FBgn0037436	CG10296	CG10296
FBgn0037471	Alh	Alhambra
FBgn0037475	Fer1	48 related 1
FBgn0037555	Ada2b	Ada2b
FBgn0037659	CG11033	CG11033
FBgn0037672	sage	salivary gland-expressed bHLH
FBgn0037711	CG8228	CG8228
FBgn0037735	CG16899	CG16899
FBgn0037751	topi	matotopetli
FBgn0037813	CG17100	CG17100
FBgn0037922	CG14711	CG14711
FBgn0037937	Fer3	48 related 3
FBgn0037967	CG3281	CG3281
FBgn0038197	foxo	forkhead box, sub-group O
FBgn0038390	Rbf2	Retinoblastoma-family protein 2
FBgn0038391	GATAe	GATAe
FBgn0038402	Fer2	48 related 2
FBgn0038805	TFAM	mitochondrial transcription factor A
FBgn0038833	CG15696	CG15696
FBgn0038851	dmrt93B	doublesex-Mab related 93B
FBgn0038852	CG7056	CG7056
FBgn0039039	lmd	lame duck
FBgn0039044	p53
FBgn0039225	Ets96B	Ets96B
FBgn0039411	dys	dysfusion
FBgn0039509	bigmax	bigmax
FBgn0039683	dmrt99B	doublesex-Mab related 99B
FBgn0039937	CG11152	CG11152
FBgn0039938	Sox102F	Sox102F
FBgn0040305	MTF-1	MTF-1
FBgn0040318	HGTX	HGTX
FBgn0040465	Dip3	Dorsal interacting protein 3
FBgn0040765	luna	luna
FBgn0040918	Lag1	Longevity assurance gene 1
FBgn0041111	lilli	lilliputian
FBgn0041145	jing
FBgn0041156	exex	extra-extra
FBgn0042630	Sox21b	Sox21b
FBgn0042650	disco-r	disco-related
FBgn0042696	NfI	Nuclear factor I
FBgn0045759	bin	biniou
FBgn0045852	ham	hamlet
FBgn0050011	gem	gemini
FBgn0050420	CG30420	CG30420
FBgn0051481	pb	proboscipedia
FBgn0051666	CG31666	CG31666
FBgn0052006	CG32006	CG32006
FBgn0052105	CG32105	CG32105
FBgn0052121	CG32121	CG32121
FBgn0052296	Mrtf	Myocardin-related transcription factor
FBgn0052532	CG32532	CG32532
FBgn0052772	CG32772	CG32772
FBgn0052778	CG32778	CG32778
FBgn0053557	CG33557	CG33557
FBgn0061173	fd3F	forkhead domain 3F
FBgn0000011	ab	abrupt
FBgn0000018	abo	abnormal oocyte
FBgn0000054	Adf1	Adh transcription factor 1
FBgn0000057	adp	adipose
FBgn0000233	btd	buttonhead
FBgn0000287	salr	spalt-related
FBgn0000376	crm	cramped
FBgn0001133	grau	grauzone
FBgn0001204	hkb	huckebein
FBgn0001983	wor	worniu
FBgn0001994	crp	cropped
FBgn0002780	mod	modulo
FBgn0002985	odd	odd skipped
FBgn0003129	Poxm	Pox meso
FBgn0003334	Scm	Sex comb on midleg
FBgn0003499	sr	stripe
FBgn0003511	Sry-&bgr;	Serendipity &bgr;
FBgn0003598	Su(var)3-7	Suppressor of variegation 3-7
FBgn0003612	Su(var)2-10	Suppressor of variegation 2-10
FBgn0003683	term	terminus
FBgn0003715	Tkr	Tyrosine kinase-related protein
FBgn0003866	tsh	teashirt
FBgn0004401	Pep	Protein on ecdysone puffs
FBgn0004510	Ets97D	Ets at 97D
FBgn0004579	salm	spalt major
FBgn0004858	elB	elbow B
FBgn0004861	ph-p	polyhomeotic proximal
FBgn0004892	sob	sister of odd and bowl
FBgn0004893	bowl	brother of odd with entrails limited
FBgn0004913	Gnf1	Germ line transcription factor 1
FBgn0005596	yem&agr;	yemanuclein &agr;
FBgn0005630	lola	longitudinals lacking
FBgn0005642	wdn	wings down
FBgn0005677	dac	dachshund
FBgn0005771	noc	no ocelli
FBgn0010271	Sry-rDM10	Sry-related DM10
FBgn0010272	Sry-rDM17	Sry-related DM17
FBgn0010273	Sry-rDM23	Sry-related DM23
FBgn0010274	Sry-rDM33	Sry-related DM33
FBgn0010275	Sry-rDM36	Sry-related DM36
FBgn0010276	Sry-rDM63	Sry-related DM63
FBgn0010277	Sry-rDM64	Sry-related DM64
FBgn0010313	corto	corto
FBgn0011271	Bbbf1	Box B-binding factor 1
FBgn0011774	Irbp	Inverted repeat-binding protein
FBgn0013469	klu	klumpfuss
FBgn0013910	Dtf-1	Dtf-1
FBgn0015025	CkII&agr;-i1	CKII-&agr; subunit interactor-1
FBgn0015550	tap	target of Poxn
FBgn0015602	BEAF-32	Boundary element-associated factor of 32kD
FBgn0016970	l(2)k10201	lethal (2) k10201
FBgn0017562	Oef2	oe1 binding factor 2
FBgn0017563	Oef1	oe1 binding factor 1
FBgn0019664	pan	pangolin
FBgn0020309	crol	crooked legs
FBgn0020378	Sp1
FBgn0020887	Su(z)12	Su(z)12
FBgn0022347	CG11971	CG11971
FBgn0022665	Dep4	Dep4
FBgn0022666	Dep3	Dep3
FBgn0022667	Dep2	Dep2
FBgn0022699	D19B	D19B
FBgn0022935	D19A	D19A
FBgn0022945	CFDD	Common regulatory Factor for DNA replication and DREF genes
FBgn0024244	drm	drumstick
FBgn0024887	kin17	kin17
FBgn0024968	FebpN	ftz enhancer binding protein N
FBgn0024975	CG2712	CG2712
FBgn0025185	az2	az2
FBgn0025635	CG17829	CG17829
FBgn0025679	Bteb2	Bteb2
FBgn0026080	Tip60	Tip60
FBgn0026533	Dek	Dek
FBgn0026575	hang	hangover
FBgn0027567	CG8108	CG8108
FBgn0027599	CG2790	CG2790
FBgn0027866	CG9776	CG9776
FBgn0027950	MBD-like	MBD-like
FBgn0028531	CG15286	CG15286
FBgn0028550	A3-3	A3-3
FBgn0028647	CG11902	CG11902
FBgn0028878	CG15269	CG15269
FBgn0028887	CG3491	CG3491
FBgn0028895	CG17328	CG17328
FBgn0028931	CG16863	CG16863
FBgn0028991	seq	sequoia
FBgn0028999	nerfin-1	nervous fingers 1
FBgn0029822	CG12236	CG12236
FBgn0029867	CG3847	CG3847
FBgn0029895	CG14441	CG14441
FBgn0029899	CG14438	CG14438
FBgn0029928	CG3032	CG3032
FBgn0029939	CG9650	CG9650
FBgn0030003	CG2116	CG2116
FBgn0030005	CG2120	CG2120
FBgn0030008	CG2129	CG2129
FBgn0030009	CG15336	CG15336
FBgn0030010	CG10959	CG10959
FBgn0030012	CG18262	CG18262
FBgn0030065	CG12075	CG12075
FBgn0030112	CG12124	CG12124
FBgn0030206	CG2889	CG2889
FBgn0030219	CG9817	CG9817
FBgn0030240	CG2202	CG2202
FBgn0030266	CG11122	CG11122
FBgn0030314	CG11696	CG11696
FBgn0030316	CG11695	CG11695
FBgn0030455	CG4318	CG4318
FBgn0030659	CG9215	CG9215
FBgn0030680	CG8944	CG8944
FBgn0030787	CG9609	CG9609
FBgn0030878	CG6769	CG6769
FBgn0030933	CG6470	CG6470
FBgn0030963	CG7101	CG7101
FBgn0031023	CG14200	CG14200
FBgn0031071	CG12701	CG12701
FBgn0031144	CG1529	CG1529
FBgn0031375	CG31670	CG31670
FBgn0031510	CG18555	CG18555
FBgn0031511	CG3485	CG3485
FBgn0031573	CG3407	CG3407
FBgn0031597	CG17612	CG17612
FBgn0031608	CG15435	CG15435
FBgn0031610	CG15436	CG15436
FBgn0031894	CG4496	CG4496
FBgn0031967	snoN	snoN
FBgn0031991	CG8506	CG8506
FBgn0032150	CG13123	CG13123
FBgn0032202	CG18619	CG18619
FBgn0032295	CG12299	CG12299
FBgn0032401	CG6792	CG6792
FBgn0032469	CG9932	CG9932
FBgn0032473	CG5204	CG5204
FBgn0032600	CG17912	CG17912
FBgn0032707	CG10348	CG10348
FBgn0032730	CG10431	CG10431
FBgn0032763	CG17568	CG17568
FBgn0032814	CG10366	CG10366
FBgn0032815	CG10462	CG10462
FBgn0032817	CG10631	CG10631
FBgn0032858	CG10949	CG10949
FBgn0032904	CG9342	CG9342
FBgn0032978	CG15216	CG15216
FBgn0032979	CG1832	CG1832
FBgn0033010	CG3136	CG3136
FBgn0033183	CG1620	CG1620
FBgn0033185	CG1603	CG1603
FBgn0033186	CG1602	CG1602
FBgn0033252	CG12769	CG12769
FBgn0033358	CG8216	CG8216
FBgn0033449	CG1663	CG1663
FBgn0033458	CG18446	CG18446
FBgn0033459	CG12744	CG12744
FBgn0033491	CG18011	CG18011
FBgn0033569	CG12942	CG12942
FBgn0033581	CG12391	CG12391
FBgn0033744	CG12370	CG12370
FBgn0033782	sug	sugarbabe
FBgn0033889	CG6701	CG6701
FBgn0033934	CG17385	CG17385
FBgn0033939	CG17390	CG17390
FBgn0033993	CG8089	CG8089
FBgn0033998	CG8092	CG8092
FBgn0034120	CG15710	CG15710
FBgn0034240	MESR4	Misexpression suppressor of ras 4
FBgn0034379	CG15073	CG15073
FBgn0034425	CG11906	CG11906
FBgn0034570	CG10543	CG10543
FBgn0034643	CG10321	CG10321
FBgn0034814	CG9890	CG9890
FBgn0034878	pita
FBgn0034946	CG3065	CG3065
FBgn0035024	CG11414	CG11414
FBgn0035036	CG4707	CG4707
FBgn0035137	CG1233	CG1233
FBgn0035144	CG17181	CG17181
FBgn0035213	CG2199	CG2199
FBgn0035357	CG1244	CG1244
FBgn0035405	pfk	piefke
FBgn0035407	CG14962	CG14962
FBgn0035454	CG12029	CG12029
FBgn0035481	CG12605	CG12605
FBgn0035643	CG13287	CG13287
FBgn0035687	CG13296	CG13296
FBgn0035690	CG10274	CG10274
FBgn0035691	CG7386	CG7386
FBgn0035702	CG10147	CG10147
FBgn0035903	CG6765	CG6765
FBgn0036126	CG6272	CG6272
FBgn0036179	CG7368	CG7368
FBgn0036294	CG10654	CG10654
FBgn0036331	CG14117	CG14117
FBgn0036395	CG17361	CG17361
FBgn0036396	CG17359	CG17359
FBgn0036423	CG3919	CG3919
FBgn0036522	CG7372	CG7372
FBgn0036538	CG15715	CG15715
FBgn0036725	CG18265	CG18265
FBgn0036791	CG7271	CG7271
FBgn0036900	CG8765	CG8765
FBgn0037031	CG11456	CG11456
FBgn0037051	CG10565	CG10565
FBgn0037066	Z4	Z4
FBgn0037085	Neu2	Neu2
FBgn0037120	CG11247	CG11247
FBgn0037183	CG14451	CG14451
FBgn0037275	CG14655	CG14655
FBgn0037317	CG14667	CG14667
FBgn0037379	CG10979	CG10979
FBgn0037446	CG10267	CG10267
FBgn0037540	CG2702	CG2702
FBgn0037584	CG7963	CG7963
FBgn0037617	CG8145	CG8145
FBgn0037618	CG11762	CG11762
FBgn0037619	CG8159	CG8159
FBgn0037620	CG9793	CG9793
FBgn0037621	CG9797	CG9797
FBgn0037645	CG11966	CG11966
FBgn0037655	CG11984	CG11984
FBgn0037698	CG16779	CG16779
FBgn0037717	CG8301	CG8301
FBgn0037722	CG8319	CG8319
FBgn0037746	CG8478	CG8478
FBgn0037771	CG11676	CG11676
FBgn0037794	CG6254	CG6254
FBgn0037876	CG4820	CG4820
FBgn0037877	CG6689	CG6689
FBgn0037918	CG6791	CG6791
FBgn0037920	CG14710	CG14710
FBgn0037921	CG6808	CG6808
FBgn0037923	CG6813	CG6813
FBgn0037931	CG18476	CG18476
FBgn0037947	CG6930	CG6930
FBgn0038016	MBD-R2	MBD-R2
FBgn0038047	CG5245	CG5245
FBgn0038108	CG7518	CG7518
FBgn0038244	CG7987	CG7987
FBgn0038301	CG6654	CG6654
FBgn0038418	CG10309	CG10309
FBgn0038547	CG17803	CG17803
FBgn0038548	CG17806	CG17806
FBgn0038549	CG17802	CG17802
FBgn0038550	CG17801	CG17801
FBgn0038551	CG7357	CG7357
FBgn0038626	CG7691	CG7691
FBgn0038661	CG17836	CG17836
FBgn0038741	CG17186	CG17186
FBgn0038765	CG4424	CG4424
FBgn0038766	CG4854	CG4854
FBgn0038767	CG4413	CG4413
FBgn0038768	CG4936	CG4936
FBgn0038787	CG4360	CG4360
FBgn0038978	CG7045	CG7045
FBgn0038979	CG7046	CG7046
FBgn0039078	CG4374	CG4374
FBgn0039169	CG5669	CG5669
FBgn0039201	CG13617	CG13617
FBgn0039209	CG13624	CG13624
FBgn0039211	CG13620	CG13620
FBgn0039329	CG10669	CG10669
FBgn0039355	CG4730	CG4730
FBgn0039602	CG1647	CG1647
FBgn0039712	CG15514	CG15514
FBgn0039740	CG7928	CG7928
FBgn0039808	CG12071	CG12071
FBgn0039816	CG11317	CG11317
FBgn0039831	CG12054	CG12054
FBgn0039860	CG1792	CG1792
FBgn0039905	CG2052	CG2052
FBgn0039946	ATbp	(A+T)-stretch binding protein
FBgn0040355	CG3526	CG3526
FBgn0040366	CG11398	CG11398
FBgn0041105	nerfin-2	nervous fingers 2
FBgn0042205	CG18764	CG18764
FBgn0043364	cbt	cbt
FBgn0043472	tef	teflon
FBgn0043796	CG12219	CG12219
FBgn0044056	Gpal	Gpal
FBgn0050020	CG30020	CG30020
FBgn0050431	CG30431	CG30431
FBgn0050443	CG30443	CG30443
FBgn0051224	CG31224	CG31224
FBgn0051258	CG31258	CG31258
FBgn0051365	CG31365	CG31365
FBgn0051388	CG31388	CG31388
FBgn0051392	CG31392	CG31392
FBgn0051441	CG31441	CG31441
FBgn0051460	CG31460	CG31460
FBgn0051510	CG31510	CG31510
FBgn0051612	CG31612	CG31612
FBgn0051632	CG31632	CG31632
FBgn0051642	CG31642	CG31642
FBgn0051782	CG31782	CG31782
FBgn0051835	CG31835	CG31835
FBgn0051875	CG31875	CG31875
FBgn0052611	CG32611	CG32611
FBgn0052719	CG32719	CG32719
FBgn0052767	CG32767	CG32767
FBgn0052830	CG32830	CG32830
FBgn0052831	CG33695	CG33695
FBgn0053213	CG33213	CG33213
FBgn0053221	CG33221	CG33221
FBgn0069093	p170	p170
FBgn0000543	ecd	ecdysoneless
FBgn0000575	emc	extra macrochaetae
FBgn0015624	nej	nejire
FBgn0015721	king-tubby	king tubby
FBgn0016754
FBgn0025800	Smox	Smad on X
FBgn0026208	mbf1	multiprotein bridging factor 1
FBgn0027514
FBgn0027951	MTA1-like	MTA1-like
FBgn0030432	CG4404	CG4404
FBgn0030664	CG8119	CG8119
FBgn0030899	Her	HES-related
FBgn0031391	CG11723	CG11723
FBgn0031706
FBgn0031874
FBgn0032130	CG3838	CG3838
FBgn0032321
FBgn0032388	CG6686	CG6686
FBgn0033182	CG1621	CG1621
FBgn0033627	CG13204	CG13204
FBgn0033971
FBgn0034217
FBgn0034599	CG9437	CG9437
FBgn0034667	comr	cookie monster
FBgn0035160	CG13897	CG13897
FBgn0035202	CG9139	CG9139
FBgn0035625
FBgn0035895	CG7015	CG7015
FBgn0036661	CG9705	CG9705
FBgn0037445	CG9727	CG9727
FBgn0037634	CG8359	CG8359
FBgn0038128	Ravus	Ravus
FBgn0038316
FBgn0038472
FBgn0038592
FBgn0039530	Tusp	Tusp
FBgn0041092	tai	taiman
FBgn0050077	CG30077	CG30077
FBgn0050426
FBgn0051169	CG31169	CG31169
FBgn0053936
FBgn0003607	Su(var)205	Suppressor of variegation 205
FBgn0011764	Dsp1	Dorsal switch protein 1
FBgn0013753	Bgb	Big brother
FBgn0013755	Bro	Brother
FBgn0015299	Ssb-c31a	Single stranded-binding protein c31A
FBgn0030082	HP1b	HP1b
FBgn0039019	HP1c	HP1c
