# Supplementary material for: The developmental expression dynamics of Drosophila melanogaster transcription factors
Source: Genome Biol. 2010 Apr 12;11(4):R40. doi: 10.1186/gb-2010-11-4-r40 (PMC2884543; doi:10.1186/gb-2010-11-4-r40)
Supplement: Additional file 2 — Mini-website: raw data and intermediate results. A self-contained website to browse and retrieve all primary data used in this study, as well as intermediate results such as clustering results. [file gb-2010-11-4-r40-S2.ZIP › raw data/TF_w_transcripts.csv]

FBgn	symbol	name	transcript
FBgn0000011	ab	abrupt	CG4807
FBgn0000014	abd-A	abdominal A	CG10325
FBgn0000015	Abd-B	Abdominal B	CG11648
FBgn0000018	abo	abnormal oocyte	CG6093
FBgn0000022	ac	achaete	CG3796
FBgn0000054	Adf1	Adh transcription factor 1	CG15845
FBgn0000057	adp	adipose	CG5124
FBgn0000061	al	aristaless	CG3935
FBgn0000095	Antp	Antennapedia	CG1028
FBgn0000097	aop	anterior open	CG3166
FBgn0000099	ap	apterous	CG8376
FBgn0000137	ase	asense	CG3258
FBgn0000139	ash2	absent, small, or homeotic discs 2	CG6677
FBgn0000157	Dll	Distal-less	CG3629
FBgn0000166	bcd	bicoid	CG1034
FBgn0000179	bi	bifid	CG3578
FBgn0000210	br	broad	CG11491
FBgn0000233	btd	buttonhead	CG12653
FBgn0000251	cad	caudal	CG1759
FBgn0000286	Cf2	Chorion factor 2	CG11924
FBgn0000287	salr	spalt-related	CG4881
FBgn0000289	cg	combgap	CG8367
FBgn0000338	cnc	cap-n-collar	CG17894
FBgn0000370	crc	cryptocephal	CG8669
FBgn0000376	crm	cramped	CG2714
FBgn0000411	D	Dichaete	CG5893
FBgn0000413	da	daughterless	CG5102
FBgn0000439	Dfd	Deformed	CG2189
FBgn0000448	Hr46	Hormone receptor-like in 46	CG33183
FBgn0000459	disco	disconnected	CG9908
FBgn0000462	dl	dorsal	CG6667
FBgn0000472	dm	diminutive	CG10798
FBgn0000492	Dr	Drop	CG1897
FBgn0000504	dsx	doublesex	CG11094
FBgn0000520	dwg	deformed wings	CG2711
FBgn0000529	bsh	brain-specific homeobox	CG10604
FBgn0000541	E(bx)	Enhancer of bithorax	CG32346
FBgn0000543	ecd	ecdysoneless	CG5714
FBgn0000546	EcR	Ecdysone receptor	CG1765
FBgn0000560	eg	eagle	CG7383
FBgn0000567	Eip74EF	Ecdysone-induced protein 74EF	CG32180
FBgn0000568	Eip75B	Ecdysone-induced protein 75B	CG8127
FBgn0000575	emc	extra macrochaetae	CG1007
FBgn0000576	ems	empty spiracles	CG2988
FBgn0000577	en	engrailed	CG9015
FBgn0000588	esc	extra sexcombs	CG14941
FBgn0000591	E(spl)	Enhancer of split	CG8365
FBgn0000606	eve	even skipped	CG2328
FBgn0000611	exd	extradenticle	CG8933
FBgn0000625	eyg	eyegone	CG10488
FBgn0000659	fkh	fork head	CG10002
FBgn0000964	tj	traffic jam	CG10034
FBgn0001077	ftz	fushi tarazu	CG2047
FBgn0001078	ftz-f1	ftz transcription factor 1	CG4059
FBgn0001133	grau	grauzone	CG33133
FBgn0001138	grn	grain	CG9656
FBgn0001147	gsb-n	gooseberry-neuro	CG2692
FBgn0001148	gsb	gooseberry	CG3388
FBgn0001150	gt	giant	CG7952
FBgn0001168	h	hairy	CG6494
FBgn0001170	H2.0	Homeodomain protein 2.0	CG11607
FBgn0001180	hb	hunchback	CG9786
FBgn0001185	her	hermaphrodite	CG4694
FBgn0001204	hkb	huckebein	CG9768
FBgn0001206	Hmr	Hybrid male rescue	CG1619
FBgn0001222	Hsf	Heat shock factor	CG5748
FBgn0001235	hth	homothorax	CG17117
FBgn0001269	inv	invected	CG17835
FBgn0001291	Jra	Jun-related antigen	CG2275
FBgn0001297	kay	kayak	CG15509
FBgn0001319	kn	knot	CG10197
FBgn0001320	kni	knirps	CG4717
FBgn0001323	knrl	knirps-like	CG4761
FBgn0001325	Kr	Kruppel	CG3340
FBgn0001978	stc	shuttle craft	CG3647
FBgn0001981	esg	escargot	CG3758
FBgn0001983	wor	worniu	CG4158
FBgn0001990	wek	weckle	CG4148
FBgn0001994	crp	cropped	CG7664
FBgn0002023	Lim3		CG10699
FBgn0002521	pho	pleiohomeotic	CG17743
FBgn0002522	lab	labial	CG1264
FBgn0002561	l(1)sc	lethal of scute	CG3839
FBgn0002573	sens	senseless	CG32120
FBgn0002576	lz	lozenge	CG1689
FBgn0002609	HLHm3	E(spl) region transcript m3	CG8346
FBgn0002631	HLHm5	E(spl) region transcript m5	CG6096
FBgn0002633	HLHm7	E(spl) region transcript m7	CG8361
FBgn0002723	Rst(1)JH	Resistance to Juvenile Hormone	CG1705
FBgn0002733	HLHm&bgr;	E(spl) region transcript m&bgr;	CG14548
FBgn0002734	HLHm&dgr;	E(spl) region transcript m&dgr;	CG8328
FBgn0002735	HLHm&ggr;	E(spl) region transcript m&ggr;	CG8333
FBgn0002780	mod	modulo	CG2050
FBgn0002914	Myb	Myb oncogene-like	CG9045
FBgn0002922	nau	nautilus	CG10250
FBgn0002931	net	net	CG11450
FBgn0002941	slou	slouch	CG6534
FBgn0002970	nub	nubbin	CG6246
FBgn0002985	odd	odd skipped	CG3851
FBgn0003002	opa	odd paired	CG1133
FBgn0003028	ovo	ovo	CG6824
FBgn0003044	Pcl	Polycomblike	CG5109
FBgn0003053	peb	pebbled	CG12212
FBgn0003117	pnr	pannier	CG3978
FBgn0003118	pnt	pointed	CG17077
FBgn0003129	Poxm	Pox meso	CG9610
FBgn0003130	Poxn	Pox neuro	CG8246
FBgn0003145	prd	paired	CG6716
FBgn0003254	rib	ribbon	CG7230
FBgn0003263	rn	rotund	CG32466
FBgn0003267	ro	rough	CG6348
FBgn0003270	amos	absent MD neurons and olfactory sensilla	CG10393
FBgn0003300	run	runt	CG1849
FBgn0003334	Scm	Sex comb on midleg	CG9495
FBgn0003339	Scr	Sex combs reduced	CG1030
FBgn0003345	sd	scalloped	CG8544
FBgn0003396	shn	schnurri	CG7734
FBgn0003411	sisA	sisterless A	CG1641
FBgn0003430	slp1	sloppy paired 1	CG16738
FBgn0003448	sna	snail	CG3956
FBgn0003459	stwl	stonewall	CG3836
FBgn0003460	so	sine oculis	CG11121
FBgn0003499	sr	stripe	CG7847
FBgn0003507	srp	serpent	CG3992
FBgn0003511	Sry-&bgr;	Serendipity &bgr;	CG7938
FBgn0003512	Sry-&dgr;	Serendipity &dgr;	CG17958
FBgn0003513	ss	spineless	CG6993
FBgn0003567	su(Hw)	suppressor of Hairy wing	CG8573
FBgn0003598	Su(var)3-7	Suppressor of variegation 3-7	CG8599
FBgn0003607	Su(var)205	Suppressor of variegation 205	CG8409
FBgn0003612	Su(var)2-10	Suppressor of variegation 2-10	CG8068
FBgn0003651	svp	seven up	CG11502
FBgn0003683	term	terminus	CG4216
FBgn0003715	Tkr	Tyrosine kinase-related protein	CG16778
FBgn0003720	tll	tailless	CG1378
FBgn0003749	trh	trachealess	CG6883
FBgn0003862	trx	trithorax	CG8651
FBgn0003866	tsh	teashirt	CG1374
FBgn0003870	ttk	tramtrack	CG1856
FBgn0003896	tup	tailup	CG10619
FBgn0003900	twi	twist	CG2956
FBgn0003944	Ubx	Ultrabithorax	CG10388
FBgn0003963	ush	u-shaped	CG2762
FBgn0003964	usp	ultraspiracle	CG4380
FBgn0003986	vnd	ventral nervous system defective	CG6172
FBgn0003995	vvl	ventral veins lacking	CG10037
FBgn0004050	z	zeste	CG7803
FBgn0004053	zen	zerknullt	CG1046
FBgn0004054	zen2	zerknullt-related	CG1048
FBgn0004101	bs	blistered	CG3411
FBgn0004102	oc	ocelliless	CG12154
FBgn0004110	tin	tinman	CG7895
FBgn0004170	sc	scute	CG3827
FBgn0004198	ct	cut	CG11387
FBgn0004394	pdm2	POU domain protein 2	CG12287
FBgn0004396	CrebA	Cyclic-AMP response element binding protein A	CG7450
FBgn0004399	psq	pipsqueak	CG2368
FBgn0004401	Pep	Protein on ecdysone puffs	CG6143
FBgn0004510	Ets97D	Ets at 97D	CG6338
FBgn0004567	slp2	sloppy paired 2	CG2939
FBgn0004579	salm	spalt major	CG6464
FBgn0004586	grh	grainy head	CG5058
FBgn0004595	pros	prospero	CG17228
FBgn0004606	zfh1	Zn finger homeodomain 1	CG1322
FBgn0004607	zfh2	Zn finger homeodomain 2	CG1449
FBgn0004618	gl	glass	CG7672
FBgn0004652	fru	fruitless	CG14307
FBgn0004666	sim	single-minded	CG7771
FBgn0004795	retn	retained	CG5403
FBgn0004837	Su(H)	Suppressor of Hairless	CG3497
FBgn0004854	B-H2	BarH2	CG5488
FBgn0004858	elB	elbow B	CG4220
FBgn0004859	ci	cubitus interruptus	CG2125
FBgn0004861	ph-p	polyhomeotic proximal	CG18412
FBgn0004862	bap	bagpipe	CG7902
FBgn0004863	C15	C15	CG7937
FBgn0004865	Eip78C	Ecdysone-induced protein 78C	CG18023
FBgn0004870	bab1	bric a brac 1	CG9097
FBgn0004878	cas	castor	CG2102
FBgn0004880	scrt	scratch	CG1130
FBgn0004892	sob	sister of odd and bowl	CG3242
FBgn0004893	bowl	brother of odd with entrails limited	CG10021
FBgn0004895	fd64A	forkhead domain 64A	CG1132
FBgn0004896	fd59A	forkhead domain 59A	CG3668
FBgn0004897	fd96Ca	forkhead domain 96Ca	CG11921
FBgn0004898	fd96Cb	forkhead domain 96Cb	CG11922
FBgn0004913	Gnf1	Germ line transcription factor 1	CG1119
FBgn0004914	Hnf4	Hepatocyte nuclear factor 4	CG9310
FBgn0005386	ash1	absent, small, or homeotic discs 1	CG8887
FBgn0005427	ewg	erect wing	CG3114
FBgn0005511	mid	midline	CG6634
FBgn0005558	ey	eyeless	CG1464
FBgn0005561	sv	shaven	CG11049
FBgn0005596	yem&agr;	yemanuclein &agr;	CG14513
FBgn0005612	Sox14	Sox box protein 14	CG3090
FBgn0005613	Sox15	Sox box protein 15	CG8404
FBgn0005624	Psc	Posterior sex combs	CG3886
FBgn0005630	lola	longitudinals lacking	CG12052
FBgn0005638	slbo	slow border cells	CG4354
FBgn0005642	wdn	wings down	CG1454
FBgn0005658	Ets65A	Ets at 65A	CG7018
FBgn0005659	Ets98B	Ets at 98B	CG5583
FBgn0005660	Ets21C	Ets at 21C	CG2914
FBgn0005677	dac	dachshund	CG4952
FBgn0005694	Aef1	Adult enhancer factor 1	CG5683
FBgn0005771	noc	no ocelli	CG4491
FBgn0008636	hbn	homeobrain	CG33152
FBgn0008646	E5	E5	CG9930
FBgn0008649	dei	delilah	CG5441
FBgn0008651	lbl	ladybird late	CG6570
FBgn0008654	Su(z)2	Suppressor of zeste 2	CG3905
FBgn0010109	dpn	deadpan	CG3161
FBgn0010228	HmgZ	HMG protein Z	CG17921
FBgn0010229	Hr39	Hormone receptor-like in 39	CG8676
FBgn0010287	Trf	TBP-related factor	CG7562
FBgn0010313	corto	corto	CG2530
FBgn0010323	Gsc	Goosecoid	CG2851
FBgn0010328	woc	without children	CG5965
FBgn0010433	ato	atonal	CG7508
FBgn0010460	bun	bunched	CG5461
FBgn0010575	sbb	scribbler	CG5580
FBgn0010768	sqz	squeeze	CG5557
FBgn0010825	Gug	Grunge	CG6964
FBgn0011236	ken	ken and barbie	CG5575
FBgn0011274	Dif	Dorsal-related immunity factor	CG6794
FBgn0011276	HLH3B	Helix loop helix protein 3B	CG2655
FBgn0011277	HLH4C	Helix loop helix protein 4C	CG3052
FBgn0011278	lbe	ladybird early	CG6545
FBgn0011648	Mad	Mothers against dpp	CG12399
FBgn0011655	Med	Medea	CG1775
FBgn0011656	Mef2	Myocyte enhancing factor 2	CG1429
FBgn0011701	repo	reversed polarity	CG31240
FBgn0011723	byn	brachyenteron	CG7260
FBgn0011758	B-H1	BarH1	CG5529
FBgn0011763	Dp	DP transcription factor	CG4654
FBgn0011764	Dsp1	Dorsal switch protein 1	CG12223
FBgn0011766	E2f	E2F transcription factor	CG6376
FBgn0011774	Irbp	Inverted repeat-binding protein	CG5247
FBgn0012049	BtbVII	BTB-protein-VII	CG11494
FBgn0013263	Trl	Trithorax-like	CG33261
FBgn0013469	klu	klumpfuss	CG12296
FBgn0013591	Mi-2		CG8103
FBgn0013751	Awh	Arrowhead	CG1072
FBgn0013753	Bgb	Big brother	CG7959
FBgn0013755	Bro	Brother	CG7960
FBgn0013799	Deaf1	Deformed epidermal autoregulatory factor-1	CG8567
FBgn0013948	Eip93F		CG18389
FBgn0014018	Rel	Relish	CG11992
FBgn0014143	croc	crocodile	CG5069
FBgn0014179	gcm	glial cells missing	CG12245
FBgn0014343	mirr	mirror	CG10601
FBgn0014467	CrebB-17A	Cyclic-AMP response element binding protein B at 17A	CG6103
FBgn0014858	Hmx	H6-like-homeobox	CG5832
FBgn0014859	Hr38	Hormone receptor-like in 38	CG1864
FBgn0014931	CG2678	CG2678	CG2678
FBgn0014949	btn	buttonless	CG5264
FBgn0015014	tgo	tango	CG11987
FBgn0015025	CkII&agr;-i1	CKII-&agr; subunit interactor-1	CG6215
FBgn0015234	HLH106	Helix loop helix protein 106	CG8522
FBgn0015239	Hr78	Hormone-receptor-like in 78	CG7199
FBgn0015240	Hr96	Hormone receptor-like in 96	CG11783
FBgn0015299	Ssb-c31a	Single stranded-binding protein c31A	CG8396
FBgn0015371	chn	charlatan	CG11798
FBgn0015381	dsf	dissatisfaction	CG9019
FBgn0015396	jumu	jumeau	CG4029
FBgn0015524	otp	orthopedia	CG10036
FBgn0015542	sima	similar	CG7951
FBgn0015550	tap	target of Poxn	CG7659
FBgn0015561	unpg	unplugged	CG1650
FBgn0015602	BEAF-32	Boundary element-associated factor of 32kD	CG10159
FBgn0015624	nej	nejire	CG15319
FBgn0015664	Dref	DNA replication-related element factor	CG5838
FBgn0015721	king-tubby	king tubby	CG9398
FBgn0015799	Rbf	Retinoblastoma-family protein	CG7413
FBgn0015903	apt	apontic	CG5393
FBgn0015904	ara	araucan	CG10571
FBgn0015919	caup	caupolican	CG10605
FBgn0016076	vri	vrille	CG14029
FBgn0016660	H15	H15	CG6604
FBgn0016694	Pdp1	PAR-domain protein 1	CG17888
FBgn0016754			CG13598
FBgn0016917	Stat92E	Signal-transducer and activator of transcription protein at 92E	CG4257
FBgn0016970	l(2)k10201	lethal (2) k10201	CG13951
FBgn0017578	Max		CG9648
FBgn0019650	toy	twin of eyeless	CG11186
FBgn0019664	pan	pangolin	CG17964
FBgn0019809	gcm2		CG3858
FBgn0020306	dom	domino	CG9696
FBgn0020307	dve	defective proventriculus	CG5799
FBgn0020309	crol	crooked legs	CG14938
FBgn0020378	Sp1		CG1343
FBgn0020379	Rfx		CG6312
FBgn0020617	Rx	Retinal Homeobox	CG10052
FBgn0020887	Su(z)12	Su(z)12	CG8013
FBgn0020912	Ptx1		CG1447
FBgn0021738	Crg-1	Circadianly Regulated Gene	CG32788
FBgn0021767	org-1	optomotor-blind-related-gene-1	CG11202
FBgn0021872	Xbp1	X box binding protein-1	CG9415
FBgn0022347	CG11971	CG11971	CG11971
FBgn0022699	D19B	D19B	CG10270
FBgn0022720	zf30C	Zinc finger protein 30C	CG3998
FBgn0022740	HLH54F	HLH54F	CG5005
FBgn0022935	D19A	D19A	CG10269
FBgn0023076	Clk	Clock	CG7391
FBgn0023091	dimm	dimmed	CG8667
FBgn0023094	cyc	cycle	CG8727
FBgn0023097	bon	bonus	CG5206
FBgn0023215	Mnt		CG13316
FBgn0023417	AP-2		CG7807
FBgn0023489	Pph13	PvuII-PstI homology 13	CG2819
FBgn0023518	trr	trithorax-related	CG3848
FBgn0023546	Hr4	Hr4	CG16902
FBgn0024184	unc-4	unc-4	CG6269
FBgn0024244	drm	drumstick	CG10016
FBgn0024249	cato	cousin of atonal	CG7760
FBgn0024250	brk	brinker	CG9653
FBgn0024251	bbx	bobby sox	CG32527
FBgn0024288	Sox100B	Sox100B	CG15552
FBgn0024321	NK7.1	NK7.1	CG8524
FBgn0024371	E2f2	E2F transcription factor 2	CG1071
FBgn0024887	kin17	kin17	CG5649
FBgn0024975	CG2712	CG2712	CG2712
FBgn0025185	az2	az2	CG1605
FBgn0025334	PHDP	Putative homeodomain protein	CG11182
FBgn0025360	Optix	Optix	CG18455
FBgn0025525	bab2		CG9102
FBgn0025635	CG17829	CG17829	CG17829
FBgn0025679	Bteb2	Bteb2	CG2932
FBgn0025776	ind	intermediate neuroblasts defective	CG11551
FBgn0025800	Smox	Smad on X	CG2262
FBgn0026058	OdsH	Ods-site homeobox	CG6352
FBgn0026080	Tip60	Tip60	CG6121
FBgn0026208	mbf1	multiprotein bridging factor 1	CG4143
FBgn0026411	Lim1		CG11354
FBgn0026533	Dek	Dek	CG5935
FBgn0026573	CG8290	CG8290	CG8290
FBgn0026575	hang	hangover	CG32575
FBgn0026582	CG9418	CG9418	CG9418
FBgn0027339	jim	jim	CG11352
FBgn0027364	Six4	Six4	CG3871
FBgn0027514			CG1024
FBgn0027567	CG8108	CG8108	CG8108
FBgn0027599	CG2790	CG2790	CG2790
FBgn0027788	Hey	Hairy/E(spl)-related with YRPW motif	CG11194
FBgn0027866	CG9776	CG9776	CG9776
FBgn0027950	MBD-like	MBD-like	CG8208
FBgn0027951	MTA1-like	MTA1-like	CG2244
FBgn0028386	cic	capicua	CG5067
FBgn0028387	chm	chameau	CG5229
FBgn0028420	Kr-h1	Kruppel homolog 1	CG18783
FBgn0028531	CG15286	CG15286	CG15286
FBgn0028550	A3-3	A3-3	CG11405
FBgn0028647	CG11902	CG11902	CG11902
FBgn0028789	Doc1	Dorsocross1	CG5133
FBgn0028878	CG15269	CG15269	CG15269
FBgn0028887	CG3491	CG3491	CG3491
FBgn0028895	CG17328	CG17328	CG17328
FBgn0028926	NC2&bgr;	NC2&bgr;	CG4185
FBgn0028931	CG16863	CG16863	CG16863
FBgn0028979	tiptop	tiptop	CG12630
FBgn0028991	seq	sequoia	CG17724
FBgn0028996	onecut	onecut	CG1922
FBgn0028999	nerfin-1	nervous fingers 1	CG13906
FBgn0029123	SoxN	SoxNeuro	CG18024
FBgn0029173	fu2	fu2	CG9233
FBgn0029504	CHES-1-like	Checkpoint suppressor homologue	CG12690
FBgn0029711	Usf	Usf	CG17592
FBgn0029773	CG15782	CG15782	CG15782
FBgn0029775	CG4136	CG4136	CG4136
FBgn0029822	CG12236	CG12236	CG12236
FBgn0029824	CG3726	CG3726	CG3726
FBgn0029861	CG3815	CG3815	CG3815
FBgn0029867	CG3847	CG3847	CG3847
FBgn0029895	CG14441	CG14441	CG14441
FBgn0029899	CG14438	CG14438	CG14438
FBgn0029905	CG3075	CG3075	CG3075
FBgn0029920	CG4575	CG4575	CG4575
FBgn0029928	CG3032	CG3032	CG3032
FBgn0029939	CG9650	CG9650	CG9650
FBgn0030003	CG2116	CG2116	CG2116
FBgn0030005	CG2120	CG2120	CG2120
FBgn0030008	CG2129	CG2129	CG2129
FBgn0030009	CG15336	CG15336	CG15336
FBgn0030010	CG10959	CG10959	CG10959
FBgn0030012	CG18262	CG18262	CG18262
FBgn0030058	CG11294	CG11294	CG11294
FBgn0030065	CG12075	CG12075	CG12075
FBgn0030082	HP1b	HP1b	CG7041
FBgn0030112	CG12124	CG12124	CG12124
FBgn0030206	CG2889	CG2889	CG2889
FBgn0030219	CG9817	CG9817	CG9817
FBgn0030240	CG2202	CG2202	CG2202
FBgn0030266	CG11122	CG11122	CG11122
FBgn0030314	CG11696	CG11696	CG11696
FBgn0030316	CG11695	CG11695	CG11695
FBgn0030408	CG11085	CG11085	CG11085
FBgn0030432	CG4404	CG4404	CG4404
FBgn0030455	CG4318	CG4318	CG4318
FBgn0030477	dmrt11E	doublesex-Mab related 11E	CG15749
FBgn0030505	NFAT		CG11172
FBgn0030532	CG11071	CG11071	CG11071
FBgn0030627	gce	germ cell-expressed bHLH-PAS	CG6211
FBgn0030659	CG9215	CG9215	CG9215
FBgn0030664	CG8119	CG8119	CG8119
FBgn0030680	CG8944	CG8944	CG8944
FBgn0030710	CG8924	CG8924	CG8924
FBgn0030787	CG9609	CG9609	CG9609
FBgn0030878	CG6769	CG6769	CG6769
FBgn0030899	Her	HES-related	CG5927
FBgn0030933	CG6470	CG6470	CG6470
FBgn0030963	CG7101	CG7101	CG7101
FBgn0030965	CG7274	CG7274	CG7274
FBgn0031023	CG14200	CG14200	CG14200
FBgn0031071	CG12701	CG12701	CG12701
FBgn0031086	CG9571	CG9571	CG9571
FBgn0031121	CG15455	CG15455	CG15455
FBgn0031124	CG1379	CG1379	CG1379
FBgn0031144	CG1529	CG1529	CG1529
FBgn0031232	CG11617	CG11617	CG11617
FBgn0031375	CG31670	CG31670	CG31670
FBgn0031391	CG11723	CG11723	CG11723
FBgn0031510	CG18555	CG18555	CG18555
FBgn0031511	CG3485	CG3485	CG3485
FBgn0031556	CG2808	CG2808	CG2808
FBgn0031573	CG3407	CG3407	CG3407
FBgn0031597	CG17612	CG17612	CG17612
FBgn0031608	CG15435	CG15435	CG15435
FBgn0031610	CG15436	CG15436	CG15436
FBgn0031706			CG6634
FBgn0031759	lid	little imaginal discs	CG9088
FBgn0031874			CG13775
FBgn0031894	CG4496	CG4496	CG4496
FBgn0031967	snoN	snoN	CG7233
FBgn0031991	CG8506	CG8506	CG8506
FBgn0032130	CG3838	CG3838	CG3838
FBgn0032150	CG13123	CG13123	CG13123
FBgn0032202	CG18619	CG18619	CG18619
FBgn0032209	Hand	Hand	CG18144
FBgn0032223	GATAd	GATAd	CG5034
FBgn0032227	CG5369	CG5369	CG5369
FBgn0032295	CG12299	CG12299	CG12299
FBgn0032321			CG4621
FBgn0032388	CG6686	CG6686	CG6686
FBgn0032401	CG6792	CG6792	CG6792
FBgn0032469	CG9932	CG9932	CG9932
FBgn0032473	CG5204	CG5204	CG5204
FBgn0032512	CG9305	CG9305	CG9305
FBgn0032517	CG7099	CG7099	CG7099
FBgn0032600	CG17912	CG17912	CG17912
FBgn0032651	Oli	Olig family	CG5545
FBgn0032707	CG10348	CG10348	CG10348
FBgn0032730	CG10431	CG10431	CG10431
FBgn0032741	Side	similar to Deadpan	CG10446
FBgn0032763	CG17568	CG17568	CG17568
FBgn0032814	CG10366	CG10366	CG10366
FBgn0032815	CG10462	CG10462	CG10462
FBgn0032817	CG10631	CG10631	CG10631
FBgn0032858	CG10949	CG10949	CG10949
FBgn0032904	CG9342	CG9342	CG9342
FBgn0032940	Mio	Mlx interactor	CG18362
FBgn0032978	CG15216	CG15216	CG15216
FBgn0032979	CG1832	CG1832	CG1832
FBgn0033010	CG3136	CG3136	CG3136
FBgn0033015	d4	d4	CG2682
FBgn0033155	CG1845	CG1845	CG1845
FBgn0033182	CG1621	CG1621	CG1621
FBgn0033183	CG1620	CG1620	CG1620
FBgn0033185	CG1603	CG1603	CG1603
FBgn0033186	CG1602	CG1602	CG1602
FBgn0033252	CG12769	CG12769	CG12769
FBgn0033288	CG11641	CG11641	CG11641
FBgn0033310	rgr	regular	CG8643
FBgn0033358	CG8216	CG8216	CG8216
FBgn0033417	Camta	Calmodulin-binding transcription activator	CG8809
FBgn0033449	CG1663	CG1663	CG1663
FBgn0033458	CG18446	CG18446	CG18446
FBgn0033459	CG12744	CG12744	CG12744
FBgn0033491	CG18011	CG18011	CG18011
FBgn0033569	CG12942	CG12942	CG12942
FBgn0033581	CG12391	CG12391	CG12391
FBgn0033627	CG13204	CG13204	CG13204
FBgn0033744	CG12370	CG12370	CG12370
FBgn0033748	vis	vismay	CG8821
FBgn0033749	achi	achintya	CG8819
FBgn0033782	sug	sugarbabe	CG3850
FBgn0033846	mip120	Myb-interacting protein 120	CG6061
FBgn0033889	CG6701	CG6701	CG6701
FBgn0033934	CG17385	CG17385	CG17385
FBgn0033939	CG17390	CG17390	CG17390
FBgn0033971			CG10209
FBgn0033993	CG8089	CG8089	CG8089
FBgn0033998	CG8092	CG8092	CG8092
FBgn0034012	CG16801	CG16801	CG16801
FBgn0034062	CG8388	CG8388	CG8388
FBgn0034096	CG7786	CG7786	CG7786
FBgn0034114	CG4282	CG4282	CG4282
FBgn0034120	CG15710	CG15710	CG15710
FBgn0034217			CG18468
FBgn0034240	MESR4	Misexpression suppressor of ras 4	CG4903
FBgn0034379	CG15073	CG15073	CG15073
FBgn0034425	CG11906	CG11906	CG11906
FBgn0034520	CG13424	CG13424	CG13424
FBgn0034534	maf-S		CG9954
FBgn0034570	CG10543	CG10543	CG10543
FBgn0034599	CG9437	CG9437	CG9437
FBgn0034643	CG10321	CG10321	CG10321
FBgn0034650	NC2&agr;	NC2&agr;	CG10318
FBgn0034667	comr	cookie monster	CG13493
FBgn0034810	CG9895	CG9895	CG9895
FBgn0034814	CG9890	CG9890	CG9890
FBgn0034821	CG9876	CG9876	CG9876
FBgn0034878	pita		CG3941
FBgn0034926	CG5591	CG5591	CG5591
FBgn0034946	CG3065	CG3065	CG3065
FBgn0035024	CG11414	CG11414	CG11414
FBgn0035036	CG4707	CG4707	CG4707
FBgn0035137	CG1233	CG1233	CG1233
FBgn0035144	CG17181	CG17181	CG17181
FBgn0035160	CG13897	CG13897	CG13897
FBgn0035202	CG9139	CG9139	CG9139
FBgn0035213	CG2199	CG2199	CG2199
FBgn0035292	CG12361	CG12361	CG12361
FBgn0035357	CG1244	CG1244	CG1244
FBgn0035405	pfk	piefke	CG15812
FBgn0035407	CG14962	CG14962	CG14962
FBgn0035454	CG12029	CG12029	CG12029
FBgn0035481	CG12605	CG12605	CG12605
FBgn0035518	CG15011	CG15011	CG15011
FBgn0035625			CG5249
FBgn0035643	CG13287	CG13287	CG13287
FBgn0035687	CG13296	CG13296	CG13296
FBgn0035690	CG10274	CG10274	CG10274
FBgn0035691	CG7386	CG7386	CG7386
FBgn0035702	CG10147	CG10147	CG10147
FBgn0035769	CTCF	CTCF	CG8591
FBgn0035849	ERR	estrogen-related receptor	CG7404
FBgn0035895	CG7015	CG7015	CG7015
FBgn0035903	CG6765	CG6765	CG6765
FBgn0035954	Doc3	Dorsocross3	CG5093
FBgn0035956	Doc2	Dorsocross2	CG5187
FBgn0035993	CG3891	CG3891	CG3891
FBgn0035997	phol	pleiohomeotic like	CG3445
FBgn0036004	CG3654	CG3654	CG3654
FBgn0036124	CG7839	CG7839	CG7839
FBgn0036126	CG6272	CG6272	CG6272
FBgn0036134	Mnf	Mnf	CG11799
FBgn0036179	CG7368	CG7368	CG7368
FBgn0036274	CG4328	CG4328	CG4328
FBgn0036285	toe	twin of eyg	CG10704
FBgn0036294	CG10654	CG10654	CG10654
FBgn0036331	CG14117	CG14117	CG14117
FBgn0036395	CG17361	CG17361	CG17361
FBgn0036396	CG17359	CG17359	CG17359
FBgn0036411	Sox21a	Sox21a	CG7345
FBgn0036423	CG3919	CG3919	CG3919
FBgn0036478	CG6854	CG6854	CG6854
FBgn0036522	CG7372	CG7372	CG7372
FBgn0036538	CG15715	CG15715	CG15715
FBgn0036661	CG9705	CG9705	CG9705
FBgn0036672	Lmpt	Limpet	CG32171
FBgn0036725	CG18265	CG18265	CG18265
FBgn0036791	CG7271	CG7271	CG7271
FBgn0036900	CG8765	CG8765	CG8765
FBgn0037031	CG11456	CG11456	CG11456
FBgn0037051	CG10565	CG10565	CG10565
FBgn0037066	Z4	Z4	CG7752
FBgn0037085	Neu2	Neu2	CG7204
FBgn0037120	CG11247	CG11247	CG11247
FBgn0037183	CG14451	CG14451	CG14451
FBgn0037275	CG14655	CG14655	CG14655
FBgn0037317	CG14667	CG14667	CG14667
FBgn0037379	CG10979	CG10979	CG10979
FBgn0037436	CG10296	CG10296	CG10296
FBgn0037445	CG9727	CG9727	CG9727
FBgn0037446	CG10267	CG10267	CG10267
FBgn0037471	Alh	Alhambra	CG1070
FBgn0037475	Fer1	48 related 1	CG33323
FBgn0037540	CG2702	CG2702	CG2702
FBgn0037555	Ada2b	Ada2b	CG9638
FBgn0037584	CG7963	CG7963	CG7963
FBgn0037617	CG8145	CG8145	CG8145
FBgn0037618	CG11762	CG11762	CG11762
FBgn0037619	CG8159	CG8159	CG8159
FBgn0037620	CG9793	CG9793	CG9793
FBgn0037621	CG9797	CG9797	CG9797
FBgn0037634	CG8359	CG8359	CG8359
FBgn0037645	CG11966	CG11966	CG11966
FBgn0037655	CG11984	CG11984	CG11984
FBgn0037659	CG11033	CG11033	CG11033
FBgn0037672	sage	salivary gland-expressed bHLH	CG12952
FBgn0037698	CG16779	CG16779	CG16779
FBgn0037711	CG8228	CG8228	CG8228
FBgn0037717	CG8301	CG8301	CG8301
FBgn0037722	CG8319	CG8319	CG8319
FBgn0037735	CG16899	CG16899	CG16899
FBgn0037746	CG8478	CG8478	CG8478
FBgn0037751	topi	matotopetli	CG8484
FBgn0037771	CG11676	CG11676	CG11676
FBgn0037794	CG6254	CG6254	CG6254
FBgn0037813	CG17100	CG17100	CG17100
FBgn0037876	CG4820	CG4820	CG4820
FBgn0037877	CG6689	CG6689	CG6689
FBgn0037918	CG6791	CG6791	CG6791
FBgn0037920	CG14710	CG14710	CG14710
FBgn0037921	CG6808	CG6808	CG6808
FBgn0037922	CG14711	CG14711	CG14711
FBgn0037923	CG6813	CG6813	CG6813
FBgn0037931	CG18476	CG18476	CG18476
FBgn0037937	Fer3	48 related 3	CG6913
FBgn0037947	CG6930	CG6930	CG6930
FBgn0037967	CG3281	CG3281	CG3281
FBgn0038016	MBD-R2	MBD-R2	CG10042
FBgn0038047	CG5245	CG5245	CG5245
FBgn0038108	CG7518	CG7518	CG7518
FBgn0038128	Ravus	Ravus	CG15889
FBgn0038197	foxo	forkhead box, sub-group O	CG3143
FBgn0038244	CG7987	CG7987	CG7987
FBgn0038301	CG6654	CG6654	CG6654
FBgn0038316			CG6276
FBgn0038390	Rbf2	Retinoblastoma-family protein 2	CG5083
FBgn0038391	GATAe	GATAe	CG10278
FBgn0038402	Fer2	48 related 2	CG5952
FBgn0038418	CG10309	CG10309	CG10309
FBgn0038472			CG3995
FBgn0038547	CG17803	CG17803	CG17803
FBgn0038548	CG17806	CG17806	CG17806
FBgn0038549	CG17802	CG17802	CG17802
FBgn0038550	CG17801	CG17801	CG17801
FBgn0038551	CG7357	CG7357	CG7357
FBgn0038592			CG18599
FBgn0038626	CG7691	CG7691	CG7691
FBgn0038661	CG17836	CG17836	CG17836
FBgn0038741	CG17186	CG17186	CG17186
FBgn0038765	CG4424	CG4424	CG4424
FBgn0038766	CG4854	CG4854	CG4854
FBgn0038767	CG4413	CG4413	CG4413
FBgn0038768	CG4936	CG4936	CG4936
FBgn0038787	CG4360	CG4360	CG4360
FBgn0038805	TFAM	mitochondrial transcription factor A	CG4217
FBgn0038833	CG15696	CG15696	CG15696
FBgn0038851	dmrt93B	doublesex-Mab related 93B	CG5737
FBgn0038852	CG7056	CG7056	CG7056
FBgn0038978	CG7045	CG7045	CG7045
FBgn0038979	CG7046	CG7046	CG7046
FBgn0039019	HP1c	HP1c	CG6990
FBgn0039039	lmd	lame duck	CG4677
FBgn0039044	p53		CG33336
FBgn0039078	CG4374	CG4374	CG4374
FBgn0039169	CG5669	CG5669	CG5669
FBgn0039201	CG13617	CG13617	CG13617
FBgn0039209	CG13624	CG13624	CG13624
FBgn0039211	CG13620	CG13620	CG13620
FBgn0039225	Ets96B	Ets96B	CG6892
FBgn0039329	CG10669	CG10669	CG10669
FBgn0039355	CG4730	CG4730	CG4730
FBgn0039411	dys	dysfusion	CG32474
FBgn0039509	bigmax	bigmax	CG3350
FBgn0039530	Tusp	Tusp	CG5586
FBgn0039602	CG1647	CG1647	CG1647
FBgn0039683	dmrt99B	doublesex-Mab related 99B	CG15504
FBgn0039712	CG15514	CG15514	CG15514
FBgn0039740	CG7928	CG7928	CG7928
FBgn0039808	CG12071	CG12071	CG12071
FBgn0039816	CG11317	CG11317	CG11317
FBgn0039831	CG12054	CG12054	CG12054
FBgn0039860	CG1792	CG1792	CG1792
FBgn0039905	CG2052	CG2052	CG2052
FBgn0039937	CG11152	CG11152	CG11152
FBgn0039938	Sox102F	Sox102F	CG11153
FBgn0040305	MTF-1	MTF-1	CG3743
FBgn0040318	HGTX	HGTX	CG13475
FBgn0040355	CG3526	CG3526	CG3526
FBgn0040366	CG11398	CG11398	CG11398
FBgn0040465	Dip3	Dorsal interacting protein 3	CG12767
FBgn0040765	luna	luna	CG33473
FBgn0040918	Lag1	Longevity assurance gene 1	CG3576
FBgn0041092	tai	taiman	CG13109
FBgn0041105	nerfin-2	nervous fingers 2	CG12809
FBgn0041111	lilli	lilliputian	CG8817
FBgn0041145	jing		CG9403
FBgn0041156	exex	extra-extra	CG8254
FBgn0042205	CG18764	CG18764	CG18764
FBgn0042630	Sox21b	Sox21b	CG32139
FBgn0042650	disco-r	disco-related	CG32577
FBgn0042696	NfI	Nuclear factor I	CG2380
FBgn0043364	cbt	cbt	CG4427
FBgn0043472	tef	teflon	CG8961
FBgn0043796	CG12219	CG12219	CG12219
FBgn0045759	bin	biniou	CG18647
FBgn0045852	ham	hamlet	CG31753
FBgn0050011	gem	gemini	CG30011
FBgn0050020	CG30020	CG30020	CG30020
FBgn0050077	CG30077	CG30077	CG30077
FBgn0050420	CG30420	CG30420	CG30420
FBgn0050426			CG30426
FBgn0050431	CG30431	CG30431	CG30431
FBgn0050443	CG30443	CG30443	CG30443
FBgn0051169	CG31169	CG31169	CG31169
FBgn0051224	CG31224	CG31224	CG31224
FBgn0051258	CG31258	CG31258	CG31258
FBgn0051365	CG31365	CG31365	CG31365
FBgn0051388	CG31388	CG31388	CG31388
FBgn0051392	CG31392	CG31392	CG31392
FBgn0051441	CG31441	CG31441	CG31441
FBgn0051460	CG31460	CG31460	CG31460
FBgn0051481	pb	proboscipedia	CG31481
FBgn0051510	CG31510	CG31510	CG31510
FBgn0051612	CG31612	CG31612	CG31612
FBgn0051632	CG31632	CG31632	CG31632
FBgn0051642	CG31642	CG31642	CG31642
FBgn0051666	CG31666	CG31666	CG31666
FBgn0051782	CG31782	CG31782	CG31782
FBgn0051835	CG31835	CG31835	CG31835
FBgn0051875	CG31875	CG31875	CG31875
FBgn0052006	CG32006	CG32006	CG32006
FBgn0052105	CG32105	CG32105	CG32105
FBgn0052121	CG32121	CG32121	CG32121
FBgn0052296	Mrtf	Myocardin-related transcription factor	CG32296
FBgn0052532	CG32532	CG32532	CG32532
FBgn0052611	CG32611	CG32611	CG32611
FBgn0052719	CG32719	CG32719	CG32719
FBgn0052767	CG32767	CG32767	CG32767
FBgn0052772	CG32772	CG32772	CG32772
FBgn0052778	CG32778	CG32778	CG32778
FBgn0052830	CG32830	CG32830	CG32830
FBgn0052831	CG33695	CG33695	CG32955
FBgn0053213	CG33213	CG33213	CG33213
FBgn0053221	CG33221	CG33221	CG33221
FBgn0053557	CG33557	CG33557	CG33557
FBgn0053936			CG33187
FBgn0061173	fd3F	forkhead domain 3F	CG12632
