# Supplementary material for: The developmental expression dynamics of Drosophila melanogaster transcription factors
Source: Genome Biol. 2010 Apr 12;11(4):R40. doi: 10.1186/gb-2010-11-4-r40 (PMC2884543; doi:10.1186/gb-2010-11-4-r40)
Supplement: Additional file 5 — TF versus non-TFs in adult tissues. The tables list the number of expressed genes and how many of them are TFs. For each expression criteria and adult tissue, a Z score is given. In summary, there is no significant over-representation in adult tissues as can be observed during embryonic development. [file gb-2010-11-4-r40-S5.XLS]

## Sheet: Sheet1
over-expression Z score in adult tissues
			brain			crop			midgut			hindgut			ovary			testis
	expression definition	genes	TFs	Z	genes	TFs	Z	genes	TFs	Z	genes	TFs	Z	genes	TFs	Z	genes	TFs	Z
	a	8368	551	0.16	7455	438	0.04	7119	392	-0.03	7882	445	-0.01	7081	430	0.07	9106	487	-0.05
	b	4086	326	0.41	3293	168	-0.1	2987	129	-0.24	3386	143	-0.25	4719	351	0.31	3384	145	-0.24
	c	1977	162	0.45	1279	69	-0.05	1283	43	-0.41	1140	56	-0.13	326	54	1.91	2347	82	-0.38
	d	1337	109	0.44	599	29	-0.15	723	21	-0.49	481	23	-0.16	10	2	2.62	1842	51	-0.51
	e	808	64	0.4	218	11	-0.1	287	6	-0.63	175	7	-0.29	1	0	-1	1216	24	-0.65
a = 3 or 4 of 4 replicates "present" call
b = up "call" in body part versus whole fly
c = 3x up in body part vs whole fly
d = 5x up in body part vs whole fly
e = 10x up in body part vs whole fly
